# Supplementary material for: Transposable elements contribute to the genomic response to insecticides in Drosophila melanogaster
Source: Philos Trans R Soc Lond B Biol Sci. 2020 Feb 10;375(1795):20190341. doi: 10.1098/rstb.2019.0341 (PMC7061994; doi:10.1098/rstb.2019.0341)
Supplement: Table S1. Differentially gene expression results [file rstb20190341supp2.xlsx]

## Sheet: A) ReadStats
Table S1. Differentially gene expression results.
A. Statistics of the sequencing results for the four strains analyzed in this work.
Sample Name	Raw pair-end sequences (millions)	DupRadar intercept (%)	% Duplicated	% GC	% Trimmed	% rRNA	% Aligned	% Assigned	Assigned (millions)
SE-STreatedoControl2	32.2	0.19%	79.45%	48.00%	3.85%	8.86%	0.923	95.1%	28.2
SE-STreatedoControl3	34.1	0.07%	76.80%	48.00%	2.85%	6.66%	0.93	95.2%	30
SE-STreatedoControl4	39.5	0.02%	78.90%	51.00%	1.55%	3.30%	0.962	95.7%	36.3
SE-STreatedoTreated1	40	0.20%	79.80%	47.00%	3.80%	7.93%	0.924	95.0%	35
SE-STreatedoTreated3	40.3	0.09%	77.75%	48.00%	4.60%	7.26%	0.937	95.1%	35.8
SE-STreatedoTreated4	40	0.65%	82.10%	48.00%	3.85%	5.64%	0.932	95.1%	35.3
R177Control1	39.1	0.04%	78.30%	49.00%	1.25%	6.14%	0.96	93.6%	35.1
R177Control2	57.8	0.54%	86.25%	44.50%	2.85%	12.61%	0.909	94.7%	49.6
R177Control3	35.5	0.12%	78.40%	47.00%	3.85%	11.38%	0.917	94.9%	30.5
R177Treated2	36	0.10%	82.75%	44.50%	3.25%	16.03%	0.911	95.3%	31
R177Treated3	31.7	0.09%	79.30%	49.00%	1.30%	6.24%	0.962	91.7%	27.9
R177Treated4	34.1	0.12%	76.90%	49.00%	5.00%	4.89%	0.92	94.3%	29.4
R375Control1	25.4	0.00%	75.60%	50.00%	1.80%	5.14%	0.959	95.8%	23.3
R375Control3	33.3	0.00%	77.15%	50.50%	2.10%	4.23%	0.961	95.6%	30.6
R375Control4	38	0.01%	79.55%	50.00%	1.35%	3.78%	0.953	92.2%	33.3
R375Treated1	30.9	0.00%	77.10%	51.00%	1.65%	4.34%	0.958	95.8%	28.3
R375Treated3	30.4	0.01%	77.70%	51.00%	1.55%	4.94%	0.957	95.8%	27.8
R375Treated4	39.8	0.01%	79.75%	51.00%	1.25%	2.19%	0.956	93.0%	35.4
REFControl1	45.7	0.09%	80.80%	47.00%	2.60%	5.28%	0.894	92.6%	37.7
REFControl2	37	0.20%	79.25%	47.00%	4.15%	6.83%	0.923	93.8%	31.9
REFControl3	33.2	0.08%	78.00%	48.00%	2.45%	6.43%	0.936	94.0%	29.2
REFTreated1	39.5	0.02%	81.25%	49.00%	1.55%	3.52%	0.934	89.4%	32.9
REFTreated2	35.8	0.26%	80.10%	47.00%	2.90%	6.55%	0.891	92.9%	29.5
REFTreated4	49.1	0.31%	85.00%	47.00%	2.90%	8.06%	0.891	92.3%	40.2

## Sheet: B) DEGs SE-Sto
Table S1B. Expression values of SE-Sto strain from DEseq2 with a fold change > 1.5
ID	baseMean	log2FoldChange	lfcSE	stat	pvalue	padj
FBgn0000153	89.6848	0.845148	0.257202	3.28594	0.00101644	0.0498393
FBgn0000227	101.697	14.1117	2.83838	4.97173	6.63568e-07	0.000392611
FBgn0000404	7258.46	-1.69068	0.513806	-3.2905	0.00100009	0.0498393
FBgn0000644	277.589	-4.94071	1.14641	-4.30974	1.63445e-05	0.00537249
FBgn0001285	6150.42	1.35845	0.29428	4.61617	3.90886e-06	0.00173456
FBgn0002891	414.615	-0.825929	0.23543	-3.50818	0.00045119	0.0427221
FBgn0003042	319.158	-0.972348	0.273132	-3.56	0.000370857	0.0406375
FBgn0003048	1031.73	-0.746453	0.223681	-3.33713	0.000846489	0.0488053
FBgn0003356	86587.8	1.20481	0.312071	3.86068	0.000113073	0.0229591
FBgn0003357	67461	1.08712	0.322862	3.36713	0.000759557	0.0486338
FBgn0003358	7570.74	1.10292	0.335586	3.28656	0.00101421	0.0498393
FBgn0003415	2291.11	-1.23732	0.357855	-3.45759	0.000545022	0.0428059
FBgn0003495	643.461	-0.868871	0.245383	-3.54088	0.000398788	0.0416178
FBgn0004606	440.241	-0.985972	0.281046	-3.50823	0.000451105	0.0427221
FBgn0005670	749.076	1.00829	0.300925	3.35063	0.000806276	0.0488053
FBgn0010313	1667.61	-0.693578	0.182055	-3.80971	0.000139132	0.0252679
FBgn0010314	547.135	-1.7525	0.515074	-3.40242	0.00066792	0.0459519
FBgn0010382	1585.01	-1.68408	0.500252	-3.36646	0.000761384	0.0486338
FBgn0011556	4872.53	1.23411	0.337163	3.66027	0.000251946	0.0332138
FBgn0011774	625.475	-0.65635	0.176321	-3.72248	0.000197275	0.0295233
FBgn0011818	1009.98	-0.880521	0.250976	-3.50839	0.00045082	0.0427221
FBgn0011832	10042.8	1.04343	0.278673	3.74428	0.000180915	0.0286302
FBgn0014465	1018.95	-4.68147	1.34784	-3.47331	0.000514088	0.0428059
FBgn0015522	1228.03	-0.610755	0.183769	-3.32349	0.000888992	0.0488053
FBgn0016792	1171.07	-1.10599	0.301696	-3.66591	0.000246456	0.0332138
FBgn0017561	1250.75	-0.624128	0.183367	-3.40372	0.00066475	0.0459519
FBgn0019928	2245.43	0.87	0.249882	3.48164	0.000498346	0.0428059
FBgn0020445	1184.45	-0.954323	0.218741	-4.36279	1.28413e-05	0.00455867
FBgn0020506	535.555	1.21961	0.270307	4.51194	6.42383e-06	0.00271483
FBgn0021800	1222.95	-0.79318	0.237966	-3.33317	0.000858619	0.0488053
FBgn0024991	628.121	-1.09597	0.331331	-3.30779	0.00094036	0.0488053
FBgn0025620	1393.59	0.909924	0.271904	3.34649	0.000818406	0.0488053
FBgn0026206	1674.15	-1.41693	0.379002	-3.73858	0.00018506	0.0286302
FBgn0027948	4317.79	-0.816154	0.235156	-3.4707	0.000519107	0.0428059
FBgn0028534	27561.2	1.03168	0.267721	3.85356	0.000116412	0.0229591
FBgn0028562	416.429	0.766564	0.229933	3.33386	0.000856502	0.0488053
FBgn0028583	4715.55	5.71149	1.08944	5.24259	1.58335e-07	0.000117102
FBgn0028920	54393.2	0.964391	0.260772	3.69821	0.000217122	0.0313124
FBgn0029822	646.536	-0.959377	0.276278	-3.4725	0.000515628	0.0428059
FBgn0029979	2601.73	-1.01927	0.281154	-3.62532	0.000288609	0.0355751
FBgn0030367	270.666	1.15015	0.245859	4.67809	2.89563e-06	0.00135257
FBgn0030420	338.925	-1.12515	0.312155	-3.60446	0.000312797	0.0372754
FBgn0030509	423.273	0.990918	0.268082	3.69632	0.000218745	0.0313124
FBgn0030569	231.777	-2.90859	0.702748	-4.13888	3.49006e-05	0.0106808
FBgn0030777	6253.15	0.975739	0.278712	3.50089	0.000463716	0.0427221
FBgn0030970	469.668	-1.1303	0.309018	-3.65771	0.000254483	0.0332138
FBgn0031111	376.324	-5.27799	1.18319	-4.46083	8.1644e-06	0.00324547
FBgn0031141	3944.1	0.928479	0.279759	3.31885	0.000903883	0.0488053
FBgn0031176	8920.58	7.32151	1.02252	7.16028	8.0512e-13	2.38181e-09
FBgn0031277	823.479	4.74302	1.18119	4.01547	5.93285e-05	0.015169
FBgn0031406	11607.1	1.14507	0.322044	3.55564	0.000377062	0.04081
FBgn0031418	15843.5	0.771944	0.226543	3.4075	0.000655615	0.0459519
FBgn0031464	1058.8	-1.52498	0.460655	-3.31046	0.000931418	0.0488053
FBgn0031621	107.182	14.0026	2.72641	5.13593	2.80748e-07	0.000191664
FBgn0031653	113229	1.11511	0.298491	3.73582	0.000187104	0.0286302
FBgn0031681	1652	-0.72584	0.19305	-3.75985	0.000170015	0.0284696
FBgn0032066	1827.6	1.49134	0.449019	3.32133	0.000895907	0.0488053
FBgn0032068	9352.25	1.12847	0.336592	3.35264	0.000800438	0.0488053
FBgn0032135	420.872	-0.734096	0.209028	-3.51195	0.000444829	0.0427221
FBgn0032505	27366.5	6.16162	0.930252	6.6236	3.50544e-11	6.22216e-08
FBgn0032587	1121.09	-0.781201	0.205091	-3.80904	0.000139507	0.0252679
FBgn0032705	580.063	-1.52849	0.444049	-3.44218	0.000577051	0.0434011
FBgn0033096	145.197	1.67031	0.318061	5.25154	1.50833e-07	0.000117102
FBgn0033294	7235.97	0.800578	0.237819	3.36634	0.000761739	0.0486338
FBgn0033327	757.45	1.78735	0.492922	3.62604	0.000287804	0.0355751
FBgn0033728	741.45	1.44043	0.416023	3.46238	0.000535413	0.0428059
FBgn0034588	3024.16	0.875497	0.253159	3.45829	0.000543621	0.0428059
FBgn0034634	217.583	-1.14982	0.298119	-3.85691	0.000114829	0.0229591
FBgn0034807	7146.32	1.12673	0.282562	3.98757	6.67538e-05	0.0160119
FBgn0034903	373.873	-1.5508	0.328909	-4.71497	2.41751e-06	0.00124474
FBgn0034976	758.167	-0.807217	0.245298	-3.29075	0.000999194	0.0498393
FBgn0035154	14608.6	0.973286	0.275733	3.52982	0.000415845	0.042421
FBgn0035424	2504.21	-0.771995	0.232641	-3.3184	0.000905341	0.0488053
FBgn0035666	3454.69	1.23949	0.35466	3.49486	0.000474319	0.0427221
FBgn0035667	18643.8	1.205	0.323965	3.71953	0.000199594	0.0295233
FBgn0035678	5182.47	1.02021	0.30834	3.30872	0.000937222	0.0488053
FBgn0035768	439.849	-4.70593	1.08964	-4.31879	1.56888e-05	0.00535531
FBgn0035779	11376	1.06511	0.283796	3.75309	0.000174667	0.0286302
FBgn0035781	27686.3	1.13358	0.290724	3.89917	9.65229e-05	0.021416
FBgn0036099	1200.54	-0.79284	0.229235	-3.45863	0.000542925	0.0428059
FBgn0036483	756.773	-1.02683	0.291765	-3.51939	0.000432548	0.0427221
FBgn0036715	345.332	-3.13916	0.585181	-5.36442	8.12094e-08	7.81835e-05
FBgn0036778	355.225	1.60762	0.454396	3.53793	0.000403282	0.0416178
FBgn0036814	1151.07	-0.890182	0.260209	-3.42103	0.000623842	0.0456579
FBgn0036938	98.0502	-5.93906	1.35003	-4.39921	1.08647e-05	0.00401766
FBgn0036996	17030.1	1.17176	0.309604	3.78472	0.000153883	0.0267786
FBgn0037176	1190.91	1.2304	0.345574	3.56045	0.000370225	0.0406375
FBgn0037186	1362	0.591687	0.110602	5.34971	8.8094e-08	7.81835e-05
FBgn0037760	1512.01	-0.743901	0.218403	-3.40609	0.000659011	0.0459519
FBgn0037770	1302.13	-1.20444	0.349344	-3.44773	0.000565324	0.0434011
FBgn0038395	751.92	-3.36478	0.52372	-6.42478	1.32065e-10	1.95346e-07
FBgn0038845	6585.95	0.906064	0.270842	3.34537	0.000821737	0.0488053
FBgn0038956	521.722	1.12093	0.335923	3.33686	0.000847313	0.0488053
FBgn0039141	1144.36	-0.883282	0.223316	-3.95529	7.64409e-05	0.017853
FBgn0039167	93.4093	-1.8511	0.477902	-3.87339	0.000107332	0.0226803
FBgn0039170	102.918	-1.78179	0.538021	-3.31175	0.000927129	0.0488053
FBgn0039190	101.767	1.12696	0.324146	3.47672	0.000507597	0.0428059
FBgn0039272	347.581	-0.901106	0.224891	-4.00686	6.15305e-05	0.015169
FBgn0039589	479.434	-0.902061	0.247367	-3.64665	0.000265676	0.0341722
FBgn0039663	158.086	-1.52485	0.42326	-3.60264	0.000315004	0.0372754
FBgn0039769	5752.3	0.957055	0.284468	3.36437	0.000767181	0.0486338
FBgn0039777	30928.4	1.01152	0.303914	3.3283	0.000873767	0.0488053
FBgn0040232	700.165	-1.72528	0.485908	-3.55063	0.000384303	0.0410926
FBgn0040372	2061.2	-1.23951	0.345645	-3.58608	0.000335684	0.0382256
FBgn0040531	103.686	1.11486	0.333013	3.34779	0.000814576	0.0488053
FBgn0040609	995.98	0.825023	0.250937	3.28777	0.00100984	0.0498393
FBgn0041630	3295.41	0.604124	0.168473	3.58587	0.000335955	0.0382256
FBgn0042180	521.751	-1.28218	0.318822	-4.02161	5.78015e-05	0.015169
FBgn0042186	7896.99	1.35509	0.368347	3.67883	0.000234304	0.0330071
FBgn0043575	6782.94	1.09817	0.27366	4.01291	5.99748e-05	0.015169
FBgn0043576	319.307	2.58195	0.509872	5.06391	4.10736e-07	0.000260378
FBgn0050495	672.518	0.730426	0.221552	3.29687	0.000977696	0.0498393
FBgn0051015	326.258	-1.43685	0.411911	-3.48825	0.00048619	0.0427221
FBgn0051089	235.052	1.28843	0.289244	4.45445	8.41078e-06	0.00324547
FBgn0051091	517.638	1.26732	0.366217	3.46059	0.000539001	0.0428059
FBgn0051151	2348.85	-0.648211	0.179106	-3.61915	0.000295574	0.0359345
FBgn0051158	1476.29	-0.622683	0.187448	-3.3219	0.000894076	0.0488053
FBgn0051342	1585.46	-0.713564	0.212787	-3.35341	0.000798212	0.0488053
FBgn0051681	13446.1	1.01107	0.284011	3.55998	0.000370889	0.0406375
FBgn0052133	897.995	-0.820669	0.249305	-3.29183	0.000995386	0.0498393
FBgn0052277	2861.61	1.10009	0.289368	3.80169	0.00014371	0.0255085
FBgn0052407	1596.85	0.865629	0.251438	3.44271	0.000575915	0.0434011
FBgn0052483	3606.27	1.04479	0.269226	3.88073	0.000104144	0.0225434
FBgn0052640	468.27	0.699797	0.203508	3.43867	0.000584586	0.0435983
FBgn0052758	958.543	-0.773454	0.229848	-3.36506	0.000765257	0.0486338
FBgn0052984	328.166	4.29089	0.566427	7.57535	3.58156e-14	3.17864e-10
FBgn0053087	977.464	-0.955359	0.266122	-3.58993	0.000330771	0.0382256
FBgn0053109	1664.17	5.17294	1.09919	4.70614	2.52454e-06	0.00124474
FBgn0053306	7053.44	1.09285	0.298062	3.66653	0.000245862	0.0332138
FBgn0053965	653.355	1.09355	0.312252	3.50215	0.000461521	0.0427221
FBgn0058006	362.136	-1.07011	0.323189	-3.3111	0.000929306	0.0488053
FBgn0085241	3076.12	6.68745	0.961588	6.95459	3.53577e-12	7.84499e-09
FBgn0085430	1256.53	-0.922428	0.269764	-3.41938	0.000627636	0.0456579
FBgn0086779	1425.96	-0.664376	0.200049	-3.32106	0.000896748	0.0488053
FBgn0260396	5235.85	0.933108	0.269252	3.46556	0.00052913	0.0428059
FBgn0260789	819.021	-1.39553	0.398863	-3.49876	0.000467425	0.0427221
FBgn0262484	27366.8	0.934993	0.277046	3.37486	0.00073853	0.0486338
FBgn0262536	36304.4	0.935735	0.273846	3.41702	0.000633111	0.0456818
FBgn0262572	2807.27	1.19231	0.318891	3.73894	0.0001848	0.0286302
FBgn0262608	35464.1	0.961152	0.279158	3.44304	0.000575216	0.0434011
FBgn0262624	340.876	-1.32406	0.337407	-3.92422	8.70109e-05	0.0198006
FBgn0262743	4473.85	-1.07295	0.322253	-3.32953	0.000869923	0.0488053
FBgn0263005	673.706	-1.07569	0.306743	-3.5068	0.000453529	0.0427221
FBgn0263745	187.995	-0.774341	0.182016	-4.25424	2.09757e-05	0.00664855
FBgn0263762	679.308	5.45957	0.877094	6.22462	4.82734e-10	6.12038e-07
FBgn0263763	457.661	6.62605	1.40535	4.71488	2.41857e-06	0.00124474
FBgn0264493	5465.67	-1.08756	0.323739	-3.35937	0.000781215	0.0488053
FBgn0264848	1521.13	-0.937861	0.265062	-3.53827	0.000402761	0.0416178
FBgn0264991	542.769	8.24975	1.11792	7.37952	1.58857e-13	7.04928e-10
FBgn0265575	2235.06	-1.46964	0.384876	-3.81848	0.000134276	0.0252679
FBgn0265778	1203.67	-0.852469	0.257932	-3.30502	0.000949702	0.0490035
FBgn0266455	1897.83	6.04157	1.00528	6.00984	1.85701e-09	2.06012e-06
FBgn0266557	7172.24	-1.02054	0.299325	-3.40948	0.000650862	0.0459519

## Sheet: C) DEGs RAL-375
Table S1C. Expression values of RAL-375 from DEseq2 with a fold change > 1.5
ID	baseMean	log2FoldChange	lfcSE	stat	pvalue	padj
FBgn0000022	21.7046	5.64094	1.70919	3.30036	0.000965603	0.02048
FBgn0000042	84634.5	-0.686095	0.185081	-3.707	0.000209728	0.00604959
FBgn0000043	9798.26	-1.80625	0.36334	-4.97123	6.65299e-07	4.56918e-05
FBgn0000078	43023	3.88155	0.562593	6.89939	5.22261e-12	1.03894e-09
FBgn0000079	119036	4.42127	0.45273	9.7658	1.57859e-22	1.0714e-19
FBgn0000180	230.576	2.18815	0.731285	2.9922	0.00276972	0.0462475
FBgn0000216	137.528	4.00863	1.00613	3.9842	6.77089e-05	0.00244898
FBgn0000276	50.1994	5.41521	1.68693	3.21009	0.00132692	0.0261188
FBgn0000277	19.094	11.8924	2.41264	4.92922	8.25596e-07	5.49693e-05
FBgn0000356	2474.79	-11.402	3.28024	-3.47597	0.000509013	0.0123123
FBgn0000357	5571.79	-10.3724	2.99619	-3.46186	0.00053645	0.0127096
FBgn0000358	4727.52	-14.651	2.97585	-4.92332	8.50901e-07	5.61011e-05
FBgn0000359	7550.47	-18.9507	2.70139	-7.01515	2.29705e-12	4.90804e-10
FBgn0000360	10883.8	-18.8934	2.57522	-7.33662	2.19058e-13	5.61664e-11
FBgn0000427	3200.21	-14.8254	2.43221	-6.09543	1.09143e-09	1.31176e-07
FBgn0000459	125.372	1.36058	0.431969	3.14971	0.00163434	0.0303655
FBgn0000473	32067.2	3.18496	0.387868	8.21145	2.18527e-16	7.72511e-14
FBgn0000492	152.243	1.64271	0.449258	3.6565	0.000255685	0.00709157
FBgn0000565	2906.32	-1.96301	0.446607	-4.39537	1.10583e-05	0.00052942
FBgn0000566	4404.51	-0.748709	0.180785	-4.14143	3.45142e-05	0.00142223
FBgn0000964	660.24	-4.00291	1.18443	-3.37962	0.000725872	0.0160751
FBgn0001075	264.454	2.46234	0.79475	3.09826	0.00194661	0.0349844
FBgn0001077	36.1963	8.49625	2.08709	4.07086	4.68389e-05	0.00181962
FBgn0001098	15356.8	-1.17213	0.27939	-4.19533	2.7247e-05	0.00117744
FBgn0001149	29981.1	1.5287	0.328964	4.64703	3.36753e-06	0.000187703
FBgn0001174	96.1276	9.09845	2.56006	3.554	0.000379419	0.00977173
FBgn0001233	44916.7	-1.45062	0.295658	-4.90642	9.27561e-07	5.96371e-05
FBgn0001296	1852.53	-1.00538	0.310384	-3.23914	0.00119891	0.0244599
FBgn0002561	84.8608	4.31829	1.2197	3.54045	0.000399448	0.0102419
FBgn0002564	40.6298	-4.01373	0.859094	-4.67205	2.98211e-06	0.000170334
FBgn0002565	81.494	3.09779	1.02465	3.02327	0.00250057	0.0424913
FBgn0002592	49.3095	3.22432	0.976226	3.30284	0.000957107	0.0203944
FBgn0002633	125.879	2.7106	0.798798	3.39334	0.000690454	0.0155807
FBgn0002734	60.9472	3.92404	1.1537	3.40126	0.000670764	0.0152348
FBgn0002939	1934.92	1.90409	0.517022	3.68281	0.00023068	0.00657183
FBgn0003046	987.553	1.4701	0.480618	3.05878	0.00222241	0.0387408
FBgn0003068	724.991	1.57351	0.372799	4.22079	2.43448e-05	0.00107807
FBgn0003082	404.898	-3.85812	0.634712	-6.07854	1.21283e-09	1.44265e-07
FBgn0003145	23.8275	6.10086	2.05496	2.96885	0.00298913	0.0488507
FBgn0003231	23393.8	0.988633	0.297116	3.32744	0.000876493	0.0190094
FBgn0003254	645.601	3.18623	0.863817	3.68855	0.000225535	0.00645713
FBgn0003285	159.869	1.94807	0.530926	3.66919	0.000243324	0.0068563
FBgn0003358	7570.74	-3.99384	0.58279	-6.85296	7.2339e-12	1.41466e-09
FBgn0003388	160.771	2.4192	0.39869	6.06786	1.29625e-09	1.52613e-07
FBgn0003411	44.7373	5.10473	1.39137	3.66886	0.000243637	0.0068563
FBgn0003514	5572.23	-0.705169	0.231605	-3.04471	0.00232908	0.0401609
FBgn0003719	65.2659	3.00458	0.771358	3.89518	9.81255e-05	0.00332992
FBgn0003747	40.874	-5.26021	1.33988	-3.92587	8.64154e-05	0.00304912
FBgn0003865	10.0533	7.58549	2.22396	3.41081	0.000647712	0.0148574
FBgn0003979	4169.1	-7.17634	2.29071	-3.1328	0.00173149	0.0317615
FBgn0004108	907.359	2.42592	0.631382	3.84223	0.000121919	0.00399632
FBgn0004426	367.936	4.10089	0.605043	6.77786	1.21972e-11	2.23382e-09
FBgn0004427	21734.8	-2.26916	0.68976	-3.28978	0.00100266	0.0211881
FBgn0004428	654.978	-2.83987	0.705761	-4.02384	5.72573e-05	0.0021596
FBgn0004431	6553.51	-9.28301	0.735779	-12.6166	1.71095e-36	3.94819e-33
FBgn0004511	120.384	6.02991	0.69438	8.68387	3.82528e-18	1.69754e-15
FBgn0004512	6063.9	1.61319	0.420166	3.83941	0.000123332	0.00403119
FBgn0004644	572.74	-1.60469	0.443856	-3.61534	0.000299954	0.00810507
FBgn0004654	6893.13	1.37545	0.215176	6.3922	1.63511e-10	2.32912e-08
FBgn0004911	121.504	-2.93953	0.643955	-4.5648	4.99963e-06	0.000265722
FBgn0004956	43.6055	3.03242	0.956331	3.17089	0.00151974	0.0287927
FBgn0010039	308.514	1.13843	0.345128	3.29856	0.000971808	0.0205738
FBgn0010041	2910.78	2.19665	0.589682	3.72513	0.000195211	0.0057901
FBgn0010043	548.808	2.95646	0.438214	6.74663	1.51322e-11	2.64743e-09
FBgn0010053	16936	1.88272	0.422096	4.4604	8.18058e-06	0.000403811
FBgn0010222	1200.77	-1.64319	0.344206	-4.77385	1.80739e-06	0.000107493
FBgn0010241	4297.73	7.62785	0.552577	13.8042	2.40588e-43	1.38795e-39
FBgn0010358	1287.76	-2.58804	0.623552	-4.15049	3.31765e-05	0.00137695
FBgn0010359	1010.2	-2.44626	0.692773	-3.53111	0.000413826	0.010517
FBgn0010388	104.963	5.55322	1.73121	3.20772	0.00133792	0.0261643
FBgn0010425	20995.6	-1.86078	0.574954	-3.23639	0.00121052	0.0245465
FBgn0010441	741.357	1.01501	0.242085	4.19279	2.75545e-05	0.0011836
FBgn0010453	146.676	1.41608	0.43721	3.23891	0.00119989	0.0244599
FBgn0011204	4108.83	0.760156	0.184622	4.11737	3.83216e-05	0.00153526
FBgn0011576	2726.56	1.64426	0.473233	3.47453	0.000511745	0.0123267
FBgn0011674	482.447	-1.1141	0.292619	-3.80735	0.000140466	0.00450194
FBgn0011746	375.408	-1.88494	0.487606	-3.86571	0.000110768	0.00370349
FBgn0012042	157.707	7.35269	1.88069	3.90958	9.24579e-05	0.00321319
FBgn0013275	22.2252	-5.53573	1.36718	-4.049	5.14364e-05	0.00198486
FBgn0013276	40.7458	-3.9345	0.812267	-4.84385	1.2735e-06	7.94249e-05
FBgn0013278	79.4591	-4.36159	0.943064	-4.62491	3.7476e-06	0.000206889
FBgn0013279	39.1227	-3.34571	0.921659	-3.6301	0.000283315	0.00772786
FBgn0013772	13691.9	2.04159	0.476443	4.28508	1.82675e-05	0.000839723
FBgn0013809	95.2156	7.13078	0.661526	10.7793	4.312e-27	4.97519e-24
FBgn0014179	63.1961	3.08885	0.926081	3.3354	0.000851773	0.0185429
FBgn0014396	9957.8	2.01906	0.430418	4.69092	2.71982e-06	0.000156906
FBgn0014417	904.171	-1.64923	0.52035	-3.16946	0.00152723	0.0288835
FBgn0014464	595.459	-9.19211	2.7105	-3.3913	0.000695617	0.0156453
FBgn0014465	1018.95	-14.5065	2.6249	-5.52651	3.26662e-08	3.01522e-06
FBgn0014466	1135.59	-19.824	3.48793	-5.68358	1.31903e-08	1.31198e-06
FBgn0014469	16900.7	1.99606	0.415296	4.80637	1.53698e-06	9.28463e-05
FBgn0014865	132.249	4.03654	1.35337	2.98258	0.00285829	0.0473156
FBgn0015008	6.34151	5.78231	1.76267	3.28043	0.00103648	0.0216501
FBgn0015038	502.302	-2.67712	0.598922	-4.46989	7.82592e-06	0.000392589
FBgn0015040	2250.16	1.2872	0.333156	3.86364	0.00011171	0.00371442
FBgn0015372	985.631	-1.03564	0.262773	-3.94118	8.10803e-05	0.00286964
FBgn0015569	1021.41	1.18491	0.275379	4.30286	1.6861e-05	0.00077817
FBgn0015623	21185.7	1.74245	0.339939	5.12578	2.96303e-07	2.16376e-05
FBgn0015663	477.021	2.32568	0.304625	7.63456	2.2659e-14	6.37657e-12
FBgn0015714	2405.87	5.12029	0.542015	9.44677	3.49459e-21	2.01603e-18
FBgn0016123	17437.9	-2.67896	0.451305	-5.93603	2.92005e-09	3.23957e-07
FBgn0016715	1181.39	1.7454	0.432758	4.03321	5.50193e-05	0.0020882
FBgn0019928	2245.43	-6.793	0.498788	-13.619	3.0863e-42	1.18699e-38
FBgn0019929	512.798	2.24588	0.547313	4.10347	4.07006e-05	0.00161932
FBgn0020377	149.217	4.72884	1.47016	3.21654	0.00129747	0.0256779
FBgn0020388	1464.19	0.664178	0.184576	3.59839	0.000320187	0.00859144
FBgn0020508	10231.8	-1.57675	0.432014	-3.64977	0.000262479	0.00726255
FBgn0020762	1282.07	-1.34105	0.301268	-4.45136	8.53301e-06	0.000417177
FBgn0020764	4676.86	1.81907	0.258457	7.03818	1.94762e-12	4.40621e-10
FBgn0020765	50.3167	5.32281	0.788971	6.74651	1.51439e-11	2.64743e-09
FBgn0023129	2956.44	0.995853	0.206105	4.83177	1.35325e-06	8.34965e-05
FBgn0023213	15143.3	-0.916069	0.286308	-3.19959	0.00137625	0.0268148
FBgn0023479	1758.95	3.82001	0.560585	6.81433	9.47061e-12	1.79134e-09
FBgn0023495	135.581	-2.48896	0.692275	-3.59533	0.000323984	0.00867316
FBgn0023535	1123.25	3.54795	0.563899	6.29182	3.13764e-10	4.25906e-08
FBgn0023541	5294.48	1.36669	0.444749	3.07294	0.00211964	0.0374772
FBgn0024194	775.324	-0.868867	0.272695	-3.18622	0.00144144	0.0277189
FBgn0024288	217.222	-1.28612	0.424399	-3.03045	0.0024419	0.0415555
FBgn0024289	3863.2	1.95041	0.554301	3.51869	0.000433689	0.0108781
FBgn0024947	8101.37	1.03979	0.351159	2.96102	0.00306625	0.0497753
FBgn0025393	60.8901	1.80567	0.585742	3.08271	0.00205124	0.0364514
FBgn0025454	164589	1.25588	0.421651	2.97849	0.00289676	0.0478838
FBgn0025583	6336.25	3.24688	0.622739	5.21387	1.84943e-07	1.49117e-05
FBgn0025627	160.265	2.53107	0.673603	3.75751	0.000171613	0.00523829
FBgn0025680	3208.94	-1.54047	0.407034	-3.78462	0.000153947	0.00480064
FBgn0025709	2041.09	-1.86816	0.477611	-3.91147	9.17355e-05	0.00320741
FBgn0025712	211.176	1.51988	0.406327	3.74053	0.000183629	0.00554638
FBgn0026061	5613.89	1.06972	0.336283	3.18102	0.00146758	0.0280346
FBgn0026084	7685.51	-0.815722	0.208267	-3.91671	8.97646e-05	0.00315763
FBgn0026268	202.251	3.36486	0.486588	6.91522	4.67129e-12	9.45568e-10
FBgn0026418	5782.06	-2.56902	0.22612	-11.3613	6.51326e-30	1.07357e-26
FBgn0026563	269.756	1.58121	0.443526	3.56509	0.000363734	0.00949494
FBgn0026570	637.928	0.752356	0.19676	3.82373	0.000131448	0.00426024
FBgn0026718	2185.29	-1.0567	0.307402	-3.43752	0.000587062	0.0136839
FBgn0026755	1118.83	1.71669	0.497003	3.45409	0.000552149	0.013009
FBgn0026756	301.125	-1.96098	0.487746	-4.02051	5.80733e-05	0.00217549
FBgn0027070	1116.4	0.682211	0.222621	3.06445	0.0021807	0.0381513
FBgn0027073	9954.89	1.4536	0.449418	3.2344	0.001219	0.0246175
FBgn0027095	2833.6	-0.909546	0.211095	-4.30871	1.64207e-05	0.00076089
FBgn0027108	4092.73	0.857249	0.242598	3.53361	0.00040992	0.0104407
FBgn0027280	4498.03	-1.05354	0.186928	-5.63608	1.73967e-08	1.68675e-06
FBgn0027496	2171.79	-1.01476	0.311541	-3.25722	0.00112508	0.0232221
FBgn0027506	2537.07	0.66567	0.198994	3.34518	0.000822289	0.0179689
FBgn0027525	5697.51	0.786102	0.228441	3.44115	0.000579241	0.0135564
FBgn0027584	1554.16	-2.82045	0.570265	-4.94585	7.5811e-07	5.08551e-05
FBgn0027611	22380.1	-1.72485	0.455483	-3.78686	0.000152562	0.0047833
FBgn0027934	468.292	2.00174	0.5673	3.52854	0.000417857	0.0105729
FBgn0028429	1692.47	0.753966	0.152983	4.92842	8.28971e-07	5.49693e-05
FBgn0028648	571.897	-0.71554	0.224999	-3.1802	0.00147176	0.028068
FBgn0028853	258.296	11.5349	1.31595	8.76546	1.86018e-18	8.58512e-16
FBgn0028945	737.43	-3.23873	0.570554	-5.67647	1.37503e-08	1.3445e-06
FBgn0028999	149.738	3.88809	1.13507	3.42542	0.000613841	0.0141934
FBgn0029128	309.892	2.32667	0.635651	3.6603	0.000251922	0.00702095
FBgn0029525	2152.27	1.35397	0.338047	4.00526	6.19494e-05	0.0022789
FBgn0029568	594.853	-13.8828	2.75579	-5.03766	4.7125e-07	3.35635e-05
FBgn0029676	1102.73	1.13379	0.331903	3.41604	0.0006354	0.0146041
FBgn0029697	1258.41	-15.0531	3.23051	-4.65967	3.16724e-06	0.000179135
FBgn0029710	281.947	-2.56252	0.493994	-5.18736	2.13301e-07	1.65448e-05
FBgn0029720	52.4432	-2.43791	0.683312	-3.56779	0.000360007	0.00941897
FBgn0029765	525.265	1.8959	0.55303	3.42821	0.000607581	0.0140904
FBgn0029925	652.637	-0.783307	0.200583	-3.90514	9.41692e-05	0.00324336
FBgn0029931	22.6485	9.22851	2.43413	3.7913	0.000149859	0.00472445
FBgn0029994	5021.76	1.58545	0.413316	3.83592	0.000125098	0.00407733
FBgn0030041	3933.76	2.37504	0.564765	4.20535	2.60673e-05	0.00113496
FBgn0030051	269.914	1.70147	0.50806	3.34895	0.000811176	0.0177597
FBgn0030053	956.988	0.975308	0.214315	4.55081	5.34399e-06	0.000280268
FBgn0030098	32808.9	-2.56087	0.787229	-3.25302	0.00114187	0.0234848
FBgn0030148	3204.1	-1.75737	0.577832	-3.04131	0.00235551	0.0405036
FBgn0030272	589.816	1.22731	0.343102	3.57709	0.000347439	0.00920947
FBgn0030329	4559.18	-0.609347	0.204877	-2.97421	0.00293746	0.0480743
FBgn0030332	21248.9	3.39116	0.353162	9.60225	7.82155e-22	5.01362e-19
FBgn0030348	461.386	4.85585	0.591446	8.21013	2.20947e-16	7.72511e-14
FBgn0030411	434.056	-0.822192	0.248877	-3.3036	0.000954505	0.0203944
FBgn0030510	1041.87	-1.00181	0.321508	-3.11597	0.0018334	0.0334001
FBgn0030615	917.687	-1.59873	0.411463	-3.88548	0.000102129	0.0034556
FBgn0030756	1112.52	-2.39892	0.482718	-4.96961	6.70882e-07	4.58026e-05
FBgn0030793	286.155	-1.14801	0.361953	-3.1717	0.00151547	0.0287591
FBgn0030899	64.1596	-8.35635	1.84002	-4.54144	5.58717e-06	0.00028908
FBgn0030900	30.4252	3.15086	0.958619	3.28687	0.00101306	0.0213298
FBgn0030929	13255.8	-1.84639	0.460549	-4.00911	6.09487e-05	0.00226118
FBgn0030964	1489.59	-1.36354	0.370533	-3.67995	0.000233284	0.00662662
FBgn0031033	493.903	1.91881	0.498494	3.84921	0.000118501	0.00392891
FBgn0031034	3945.01	-2.26211	0.513268	-4.40726	1.04684e-05	0.000503269
FBgn0031080	637.895	1.34544	0.374655	3.59114	0.000329237	0.00879338
FBgn0031111	376.324	-9.9913	2.29428	-4.35488	1.33141e-05	0.000629583
FBgn0031248	5264.89	-2.11077	0.591355	-3.56938	0.000357834	0.00938589
FBgn0031261	204.295	-2.13871	0.60038	-3.56226	0.00036767	0.00955444
FBgn0031267	1052.28	-0.877687	0.228354	-3.84353	0.000121277	0.00398659
FBgn0031317	1790.06	-1.94751	0.365237	-5.3322	9.70322e-08	8.35491e-06
FBgn0031320	1183.72	0.956731	0.211296	4.52792	5.95657e-06	0.000306817
FBgn0031327	788.202	1.82419	0.419042	4.35324	1.34138e-05	0.000631709
FBgn0031381	2830.22	-1.32966	0.325974	-4.07903	4.52238e-05	0.0017748
FBgn0031389	407.666	2.43987	0.653505	3.7335	0.000188834	0.00564447
FBgn0031412	535.863	-6.43256	0.821053	-7.83453	4.70618e-15	1.50833e-12
FBgn0031413	233.35	-1.10372	0.33198	-3.32467	0.000885243	0.0191631
FBgn0031418	15843.5	1.26061	0.392066	3.21531	0.00130304	0.0257439
FBgn0031459	2923.87	2.6419	0.309731	8.52967	1.46771e-17	5.83945e-15
FBgn0031484	1368.92	1.97122	0.158368	12.4471	1.45011e-35	2.78856e-32
FBgn0031489	5594.34	-2.62495	0.505655	-5.19118	2.08962e-07	1.64014e-05
FBgn0031490	1003.9	-7.31806	0.679978	-10.7622	5.19133e-27	5.44524e-24
FBgn0031516	2147.13	-1.28369	0.408396	-3.14325	0.00167085	0.0308947
FBgn0031534	1865.52	-0.802857	0.200439	-4.0055	6.18865e-05	0.0022789
FBgn0031554	55.8661	-3.71903	1.18997	-3.12531	0.00177616	0.0324261
FBgn0031558	469.072	5.05617	0.746767	6.77075	1.2812e-11	2.30976e-09
FBgn0031643	1409.83	0.616695	0.172422	3.57666	0.000348009	0.00920947
FBgn0031694	286.605	1.67584	0.542822	3.08727	0.00202004	0.0360793
FBgn0031719	12.6591	20.9566	3.51251	5.96626	2.42751e-09	2.77313e-07
FBgn0031741	3188.88	3.63246	0.420643	8.63549	5.84781e-18	2.49896e-15
FBgn0031756	194.206	-5.4674	1.56209	-3.50006	0.00046515	0.0114677
FBgn0031815	2240.84	0.686396	0.212039	3.23712	0.00120741	0.0245265
FBgn0031913	6215.15	-0.996907	0.24223	-4.11554	3.86278e-05	0.00154217
FBgn0031968	1768.84	-1.9896	0.424412	-4.68791	2.7601e-06	0.000158438
FBgn0031973	461.513	1.22577	0.387146	3.16618	0.00154456	0.0290719
FBgn0032002	1808.22	-2.19869	0.556559	-3.9505	7.79866e-05	0.00277719
FBgn0032023	29.27	-3.14499	1.02351	-3.07274	0.00212105	0.0374772
FBgn0032066	1827.6	-5.31667	0.804393	-6.60955	3.85499e-11	6.17763e-09
FBgn0032067	83.0099	-3.54056	0.990868	-3.57319	0.00035266	0.00931119
FBgn0032086	105.701	-4.55901	0.70351	-6.48037	9.14972e-11	1.38907e-08
FBgn0032087	20491.6	-1.37279	0.449333	-3.05517	0.00224934	0.0391446
FBgn0032088	3701.92	-1.49669	0.474243	-3.15596	0.0015997	0.0298181
FBgn0032126	110.536	-7.83916	2.42092	-3.23808	0.00120336	0.0244874
FBgn0032127	1204.13	-14.5003	2.71597	-5.33888	9.35203e-08	8.11306e-06
FBgn0032205	394.38	-0.784457	0.246179	-3.18653	0.00143992	0.0277189
FBgn0032211	22.5371	7.7103	1.99072	3.87312	0.000107451	0.0036145
FBgn0032253	4324.98	-1.83744	0.491509	-3.73837	0.000185214	0.0055651
FBgn0032258	1284.97	-0.736693	0.131759	-5.59122	2.25474e-08	2.15002e-06
FBgn0032261	377.689	-0.99246	0.254423	-3.90083	9.58632e-05	0.00328211
FBgn0032286	3146.33	3.37769	0.705218	4.78957	1.67139e-06	9.99199e-05
FBgn0032287	563.57	2.02534	0.611113	3.31418	0.000919123	0.0197483
FBgn0032382	8281.93	-2.37625	0.347907	-6.83012	8.48422e-12	1.63152e-09
FBgn0032429	870.139	-0.779635	0.216654	-3.59852	0.00032003	0.00859144
FBgn0032601	1004.66	1.88084	0.461898	4.07197	4.66163e-05	0.00181709
FBgn0032615	172.445	2.77118	0.545559	5.07953	3.78367e-07	2.74566e-05
FBgn0032693	235.979	2.48957	0.483683	5.14711	2.64531e-07	1.95651e-05
FBgn0032701	1205.28	-0.787001	0.259137	-3.03701	0.00238937	0.0409028
FBgn0032770	775.461	-10.2382	1.64608	-6.21975	4.97947e-10	6.33203e-08
FBgn0032772	45.9741	-2.77848	0.797299	-3.48487	0.000492381	0.0120874
FBgn0032780	207.1	-1.92867	0.596361	-3.23406	0.00122042	0.0246175
FBgn0032788	717.301	-8.79284	2.96814	-2.96241	0.00305246	0.049686
FBgn0032803	60.9652	3.49386	0.756121	4.62077	3.82318e-06	0.000209404
FBgn0032836	4934.88	2.34707	0.568203	4.13069	3.61669e-05	0.00146712
FBgn0032873	879.772	-0.96222	0.258373	-3.72415	0.000195974	0.00579781
FBgn0032945	2394.76	1.67163	0.445848	3.74933	0.000177309	0.00538366
FBgn0032981	840.817	1.61357	0.495342	3.2575	0.001124	0.0232221
FBgn0033065	23649.4	1.8735	0.490519	3.81944	0.000133757	0.00432293
FBgn0033096	145.197	1.49906	0.488029	3.07166	0.00212872	0.0374952
FBgn0033139	3905.23	-1.61796	0.520373	-3.10922	0.00187579	0.0339655
FBgn0033190	25.8621	1.91626	0.551938	3.47189	0.000516816	0.0123714
FBgn0033204	3433.17	3.88481	0.415138	9.35788	8.1354e-21	4.26664e-18
FBgn0033205	3154.81	-2.06544	0.35738	-5.7794	7.4966e-09	7.6545e-07
FBgn0033215	1195.69	2.26873	0.497924	4.55637	5.20463e-06	0.000274205
FBgn0033225	894.653	1.08701	0.275375	3.94738	7.90118e-05	0.00280504
FBgn0033226	6514.63	1.60819	0.333155	4.82716	1.38495e-06	8.49976e-05
FBgn0033275	318.751	2.90722	0.815686	3.56414	0.000365047	0.00950771
FBgn0033297	13532.5	-2.08839	0.419921	-4.97329	6.5825e-07	4.54784e-05
FBgn0033302	392.777	1.9407	0.372833	5.20528	1.93703e-07	1.54134e-05
FBgn0033353	23.9946	4.50316	0.967321	4.65528	3.23534e-06	0.000182095
FBgn0033375	374.886	-0.916153	0.263055	-3.48274	0.000496314	0.0121347
FBgn0033428	2556.92	0.93018	0.214931	4.3278	1.50606e-05	0.00070352
FBgn0033434	4857.26	1.05001	0.352018	2.98282	0.00285609	0.0473156
FBgn0033439	31.2679	2.83898	0.89234	3.1815	0.00146516	0.0280346
FBgn0033520	195.955	1.26776	0.408011	3.10718	0.00188884	0.0340522
FBgn0033550	498.418	-0.715567	0.206274	-3.46901	0.000522379	0.0124787
FBgn0033555	939.573	-1.24822	0.254436	-4.90582	9.30376e-07	5.96371e-05
FBgn0033574	796.567	2.65199	0.450491	5.88688	3.93543e-09	4.20435e-07
FBgn0033603	267.604	2.65115	0.727353	3.64493	0.000267466	0.00738284
FBgn0033635	5066.23	-1.50625	0.255531	-5.8946	3.75588e-09	4.08824e-07
FBgn0033733	15643.8	-1.30505	0.426663	-3.05873	0.00222278	0.0387408
FBgn0033748	30.1562	1.88734	0.612778	3.07997	0.0020702	0.0366912
FBgn0033760	3315.36	-2.66659	0.473742	-5.62877	1.81496e-08	1.74508e-06
FBgn0033826	8305.7	-1.911	0.466306	-4.09817	4.16427e-05	0.00165111
FBgn0033853	3995.32	0.824444	0.227773	3.61959	0.000295072	0.00799189
FBgn0033855	457.563	5.25895	1.02095	5.15103	2.59055e-07	1.94089e-05
FBgn0033887	119.921	-5.26694	1.07191	-4.91358	8.9427e-07	5.82943e-05
FBgn0033918	2339.45	0.605115	0.14969	4.04245	5.28964e-05	0.00203439
FBgn0033926	5776.07	-3.70177	0.351156	-10.5417	5.551e-26	4.57482e-23
FBgn0033927	784.818	-5.06168	0.46469	-10.8926	1.25036e-27	1.60296e-24
FBgn0033928	224.989	-2.25837	0.357788	-6.31202	2.75414e-10	3.82858e-08
FBgn0033980	2754.01	1.5555	0.455156	3.41751	0.000631968	0.0145542
FBgn0033981	9277.62	3.20743	0.405457	7.91067	2.56013e-15	8.43964e-13
FBgn0033993	157.709	-1.18322	0.364736	-3.24404	0.00117849	0.0241517
FBgn0034047	241.478	-4.54517	0.771416	-5.89198	3.81603e-09	4.11489e-07
FBgn0034143	1002.24	-2.26473	0.560346	-4.04165	5.30753e-05	0.0020345
FBgn0034165	330.971	-2.9395	0.588216	-4.99731	5.8135e-07	4.1151e-05
FBgn0034172	579.052	0.698723	0.16586	4.21272	2.5231e-05	0.0011069
FBgn0034187	2167.52	-3.51999	0.566957	-6.20857	5.347e-10	6.70584e-08
FBgn0034219	305.87	1.30529	0.411437	3.17251	0.00151128	0.0287409
FBgn0034224	29.9522	3.0844	0.991331	3.11137	0.00186223	0.0337836
FBgn0034255	120.989	-3.21103	1.01837	-3.15311	0.00161543	0.0300626
FBgn0034291	1291.45	-4.7396	0.673691	-7.03528	1.98868e-12	4.41258e-10
FBgn0034317	5414	-12.9406	1.54364	-8.38318	5.15163e-17	1.98132e-14
FBgn0034318	4376.69	-4.32181	0.665671	-6.4924	8.44772e-11	1.30861e-08
FBgn0034330	814.753	3.26285	0.653218	4.99504	5.88231e-07	4.13842e-05
FBgn0034405	11830.4	2.2724	0.241896	9.39413	5.76923e-21	3.16978e-18
FBgn0034407	408.914	4.72619	1.52024	3.10885	0.00187814	0.0339655
FBgn0034429	23.1375	-3.45612	1.14345	-3.02254	0.00250662	0.0425314
FBgn0034468	3197.52	2.67944	0.668004	4.01112	6.04311e-05	0.00225182
FBgn0034514	467.93	5.30226	1.19993	4.41882	9.92417e-06	0.000481114
FBgn0034582	1336.28	-4.03401	0.625716	-6.44703	1.14062e-10	1.68724e-08
FBgn0034611	2493.31	-0.678425	0.228016	-2.97534	0.00292663	0.0480333
FBgn0034629	4272.17	-2.10263	0.338083	-6.21929	4.99406e-10	6.33203e-08
FBgn0034670	224.54	-2.12421	0.497097	-4.27322	1.92671e-05	0.000878672
FBgn0034710	59.0994	-4.56506	1.24533	-3.66575	0.000246611	0.00692311
FBgn0034711	10187	-2.9025	0.602899	-4.81424	1.47758e-06	8.97282e-05
FBgn0034729	364.999	-1.20175	0.290436	-4.13772	3.5077e-05	0.00143517
FBgn0034730	50.8032	-4.03086	1.1921	-3.38131	0.000721424	0.0160691
FBgn0034741	905.687	-2.06799	0.626408	-3.30135	0.000962212	0.0204457
FBgn0034782	11.9763	-8.91578	2.66	-3.3518	0.000802888	0.0176789
FBgn0034784	142.454	-2.74793	0.643793	-4.26835	1.96928e-05	0.00089455
FBgn0034786	1096.62	-0.640268	0.200298	-3.19658	0.00139067	0.0269608
FBgn0034913	855.584	-0.672427	0.208908	-3.21878	0.00128739	0.025565
FBgn0034950	49.5151	-2.45944	0.584553	-4.20739	2.58341e-05	0.00112907
FBgn0034997	1319.9	0.831428	0.227192	3.65959	0.000252621	0.00702348
FBgn0034999	1745.97	-0.880568	0.274133	-3.21219	0.00131725	0.0259803
FBgn0035112	140.196	2.68937	0.641478	4.19246	2.75947e-05	0.0011836
FBgn0035167	33.207	-4.33733	1.30752	-3.31721	0.000909216	0.0195884
FBgn0035206	1882.86	-0.812448	0.182824	-4.44389	8.83465e-06	0.000430102
FBgn0035207	2978.54	-0.760601	0.162853	-4.67046	3.00519e-06	0.000170807
FBgn0035227	2219.21	0.764838	0.214193	3.57078	0.000355919	0.00937578
FBgn0035264	575.366	2.20039	0.332298	6.62173	3.55008e-11	5.93635e-09
FBgn0035279	925.431	-2.20718	0.595297	-3.7077	0.000209149	0.00604959
FBgn0035315	175.902	6.036	1.19286	5.0601	4.1903e-07	3.00296e-05
FBgn0035328	1356.71	-17.7693	3.40883	-5.21271	1.86105e-07	1.49117e-05
FBgn0035348	1424.64	2.03753	0.451632	4.51149	6.43732e-06	0.000327197
FBgn0035375	2719.48	-1.01134	0.272444	-3.71211	0.00020554	0.00601909
FBgn0035392	812.804	1.39205	0.304853	4.56631	4.96377e-06	0.000265148
FBgn0035412	444.158	-3.31565	1.11991	-2.96065	0.00306988	0.0497753
FBgn0035434	48.1729	5.90446	1.44274	4.09254	4.26675e-05	0.00168103
FBgn0035439	80.271	-1.32512	0.433801	-3.05468	0.00225299	0.0391491
FBgn0035522	95.8814	2.71246	0.636592	4.26091	2.03599e-05	0.000921225
FBgn0035529	2846.65	1.07173	0.348854	3.07213	0.00212535	0.0374952
FBgn0035572	17.9422	18.4357	4.18068	4.40975	1.0349e-05	0.000499608
FBgn0035619	6310.16	-2.84817	0.544777	-5.22813	1.71233e-07	1.39133e-05
FBgn0035620	4784.16	-3.2493	0.531302	-6.11573	9.61152e-10	1.16734e-07
FBgn0035694	946.044	-3.3995	1.14206	-2.97663	0.00291434	0.0479681
FBgn0035695	3374.03	1.95323	0.523122	3.7338	0.000188615	0.00564447
FBgn0035725	161.893	-1.86225	0.531099	-3.50641	0.000454193	0.0112941
FBgn0035734	286.445	2.10961	0.554379	3.80536	0.000141599	0.00451171
FBgn0035743	1142.79	-3.03333	0.6544	-4.63528	3.56451e-06	0.000197727
FBgn0035768	439.849	-6.19552	1.93659	-3.19919	0.00137816	0.0268148
FBgn0035830	1502.74	0.782703	0.241078	3.24668	0.0011676	0.0239711
FBgn0035831	344.919	-0.855662	0.247631	-3.45539	0.00054949	0.0129918
FBgn0035886	1357.69	-4.19257	0.556393	-7.53527	4.87328e-14	1.33876e-11
FBgn0035887	103.363	-7.38244	1.26315	-5.84447	5.08172e-09	5.33026e-07
FBgn0035906	5292.7	0.83609	0.27464	3.04432	0.0023321	0.0401609
FBgn0035907	657.771	-1.37711	0.369417	-3.72781	0.000193153	0.00575865
FBgn0036023	430.956	-3.76902	0.785211	-4.80001	1.58656e-06	9.53426e-05
FBgn0036110	69.9862	-3.11379	1.03808	-2.99957	0.00270365	0.0454071
FBgn0036144	1169.46	-1.46181	0.416544	-3.50938	0.000449156	0.0112172
FBgn0036186	90.076	-3.09	0.663994	-4.65366	3.26094e-06	0.000182644
FBgn0036191	1966.02	-0.913192	0.262209	-3.48269	0.000496408	0.0121347
FBgn0036193	319.375	-2.4148	0.449195	-5.37584	7.62284e-08	6.71391e-06
FBgn0036194	1148.08	0.702531	0.237147	2.96243	0.00305224	0.049686
FBgn0036211	5009.08	1.36502	0.246066	5.54737	2.89993e-08	2.69833e-06
FBgn0036225	74.8835	2.241	0.703657	3.1848	0.00144857	0.0277634
FBgn0036230	7.38476	4.0729	1.29873	3.13606	0.00171235	0.0315609
FBgn0036290	1271.43	-0.844109	0.258312	-3.26779	0.00108389	0.0224559
FBgn0036302	1397.47	-0.867496	0.255577	-3.39427	0.000688123	0.0155678
FBgn0036306	726.008	-0.730758	0.228665	-3.19575	0.00139466	0.0269608
FBgn0036332	590.548	-0.908414	0.262254	-3.46388	0.00053245	0.0126408
FBgn0036343	33.2604	4.90388	0.786979	6.23127	4.6266e-10	5.99795e-08
FBgn0036350	5.54838	7.95925	2.60914	3.05053	0.00228442	0.039523
FBgn0036352	85.5898	12.6774	1.96116	6.46424	1.0181e-10	1.52557e-08
FBgn0036361	353.819	9.32847	0.872628	10.6901	1.13266e-26	1.00528e-23
FBgn0036390	46.3158	-5.61308	1.35189	-4.15201	3.29563e-05	0.00137274
FBgn0036410	17.5335	2.99746	0.983365	3.04817	0.0023024	0.0397681
FBgn0036411	188.614	-2.27212	0.436865	-5.20096	1.98258e-07	1.56678e-05
FBgn0036446	989.22	-1.95437	0.379527	-5.14947	2.61221e-07	1.9445e-05
FBgn0036476	358.122	1.22674	0.296391	4.13893	3.48922e-05	0.00143269
FBgn0036485	105.48	-1.99831	0.533264	-3.74733	0.000178729	0.00541253
FBgn0036575	183.564	-3.67225	0.685545	-5.35669	8.47619e-08	7.40896e-06
FBgn0036588	41.9337	-5.15921	1.27809	-4.03666	5.42167e-05	0.00206453
FBgn0036589	535.518	-2.79748	0.545201	-5.13109	2.88066e-07	2.11701e-05
FBgn0036702	3848.46	0.649379	0.182616	3.55599	0.000376562	0.00971984
FBgn0036749	426.887	1.5992	0.274126	5.83382	5.41728e-09	5.63104e-07
FBgn0036759	1889.36	1.31835	0.441011	2.98939	0.00279537	0.0465146
FBgn0036770	3583.73	-0.899608	0.295949	-3.03974	0.00236785	0.0406291
FBgn0036772	649.092	-1.05557	0.262424	-4.02238	5.76133e-05	0.00216528
FBgn0036831	777.77	-6.75154	0.881117	-7.66248	1.82378e-14	5.39557e-12
FBgn0036833	2619.14	-2.20906	0.692968	-3.18782	0.00143352	0.0276587
FBgn0036910	349.889	-1.11845	0.267699	-4.17801	2.94066e-05	0.0012474
FBgn0036942	307.098	1.09312	0.259008	4.2204	2.43869e-05	0.00107807
FBgn0036948	5695.15	-1.43461	0.426985	-3.35986	0.000779827	0.0172039
FBgn0036950	23.2259	-5.54256	1.82817	-3.03176	0.00243136	0.0414373
FBgn0036952	221.042	-2.5651	0.655476	-3.91334	9.10283e-05	0.00319235
FBgn0037083	64.4448	3.17722	1.06034	2.99643	0.00273165	0.0457442
FBgn0037140	1074.21	-1.45505	0.418735	-3.47486	0.000511112	0.0123267
FBgn0037146	12789.1	-1.40298	0.459922	-3.05048	0.00228479	0.039523
FBgn0037166	6125.23	1.52339	0.473131	3.21981	0.00128275	0.0255178
FBgn0037174	1160.94	1.40315	0.437294	3.20871	0.00133333	0.0261188
FBgn0037176	1190.91	-5.8196	0.697583	-8.34252	7.27251e-17	2.70678e-14
FBgn0037206	50.3841	1.8872	0.610216	3.09267	0.00198361	0.035594
FBgn0037378	1446.45	0.726517	0.215868	3.36556	0.000763871	0.0168842
FBgn0037515	674.166	0.882279	0.268761	3.28277	0.00102794	0.0215251
FBgn0037562	2281.33	-3.33373	0.463112	-7.19854	6.08594e-13	1.40439e-10
FBgn0037612	1625.43	-1.63517	0.222761	-7.34046	2.12865e-13	5.58191e-11
FBgn0037718	2641.85	-0.606999	0.175236	-3.46389	0.000532423	0.0126408
FBgn0037727	234.68	1.80037	0.572021	3.14738	0.00164739	0.0305589
FBgn0037749	1615.87	0.931074	0.208922	4.45657	8.32809e-06	0.000408892
FBgn0037782	2868.49	-2.51704	0.553375	-4.54852	5.40234e-06	0.000282046
FBgn0037783	117.908	-9.39753	2.08205	-4.51359	6.37395e-06	0.00032541
FBgn0037788	1846.3	1.09015	0.328072	3.32289	0.000890898	0.0192494
FBgn0037801	336.033	1.82466	0.606242	3.00979	0.00261426	0.0439699
FBgn0037853	456.445	-2.41544	0.439375	-5.49745	3.85333e-08	3.50076e-06
FBgn0037890	2686.33	-0.806433	0.21168	-3.80968	0.000139147	0.00447207
FBgn0037913	4392.34	-0.940313	0.296408	-3.17237	0.00151202	0.0287409
FBgn0037936	15697.6	3.83922	0.414545	9.26128	2.02001e-20	1.01334e-17
FBgn0037972	69.1232	1.81039	0.464663	3.89612	9.7744e-05	0.00332675
FBgn0037973	4537.1	1.34007	0.39162	3.42186	0.000621941	0.0143519
FBgn0037975	327.726	-7.93131	2.418	-3.28011	0.00103766	0.0216501
FBgn0037996	149.847	-3.34329	0.840229	-3.97902	6.92006e-05	0.00248734
FBgn0038028	746.725	9.85564	2.03065	4.85344	1.2134e-06	7.65041e-05
FBgn0038074	3307.97	3.62731	0.519544	6.98172	2.91595e-12	6.11714e-10
FBgn0038082	18553.3	3.49923	0.456184	7.67066	1.71111e-14	5.19548e-12
FBgn0038098	2436.74	-1.78717	0.480543	-3.71908	0.000199953	0.00588535
FBgn0038115	3106	0.91171	0.302553	3.01338	0.00258352	0.0435215
FBgn0038150	65.9482	5.05823	1.32653	3.81314	0.000137212	0.00442223
FBgn0038172	697.072	1.8588	0.577573	3.2183	0.00128955	0.025565
FBgn0038194	113443	3.17043	0.396893	7.98812	1.3701e-15	4.64947e-13
FBgn0038198	4584.02	1.1757	0.36683	3.20502	0.00135054	0.0263665
FBgn0038214	22.7872	3.16136	1.06718	2.96233	0.00305316	0.049686
FBgn0038302	639.248	1.03287	0.334411	3.08861	0.00201098	0.0359732
FBgn0038350	16.3585	-9.10648	2.45599	-3.70787	0.000209009	0.00604959
FBgn0038412	1536.29	-2.14869	0.42387	-5.06922	3.99447e-07	2.88051e-05
FBgn0038462	683.16	0.869049	0.246271	3.52883	0.000417399	0.0105729
FBgn0038469	1016.5	-20.5603	3.61979	-5.67998	1.34714e-08	1.32849e-06
FBgn0038475	1023.67	0.964915	0.242407	3.98056	6.87529e-05	0.00247897
FBgn0038516	2581.55	1.49857	0.463286	3.23465	0.00121793	0.0246175
FBgn0038545	342.329	1.05816	0.271588	3.89619	9.77166e-05	0.00332675
FBgn0038577	1527.5	1.12157	0.278736	4.02377	5.72748e-05	0.0021596
FBgn0038611	856.484	-14.1027	3.71985	-3.79119	0.000149925	0.00472445
FBgn0038627	308.178	1.01386	0.334002	3.03551	0.00240131	0.0410464
FBgn0038647	16.0211	-5.00845	1.4134	-3.54354	0.000394786	0.0101449
FBgn0038660	115.808	1.99404	0.660658	3.01827	0.0025422	0.0430087
FBgn0038679	1286.32	2.41617	0.376431	6.41863	1.37508e-10	2.00832e-08
FBgn0038681	26991.9	1.94307	0.444141	4.37489	1.21495e-05	0.000579261
FBgn0038714	14.9312	3.13683	0.825634	3.79929	0.00014511	0.00459968
FBgn0038947	10210.6	0.979978	0.269292	3.63909	0.000273603	0.00751273
FBgn0038956	521.722	1.8345	0.567528	3.23244	0.00122739	0.0247149
FBgn0038973	12958.6	-2.26084	0.477031	-4.7394	2.14354e-06	0.000125544
FBgn0039052	5983.88	-2.32211	0.610318	-3.80476	0.000141944	0.00451171
FBgn0039094	473.569	-1.22838	0.325528	-3.77348	0.000160985	0.00497975
FBgn0039099	728.307	1.33703	0.328741	4.06712	4.75978e-05	0.0018429
FBgn0039137	1132.69	1.12786	0.22976	4.90884	9.1616e-07	5.93857e-05
FBgn0039244	226.844	1.46115	0.394135	3.70723	0.00020954	0.00604959
FBgn0039254	584.907	-0.92642	0.298455	-3.10405	0.00190891	0.0343603
FBgn0039255	19.5438	-8.51969	2.74191	-3.10721	0.00188862	0.0340522
FBgn0039277	186.965	-2.42152	0.560267	-4.32209	1.5456e-05	0.000719078
FBgn0039310	22891.6	1.37211	0.417178	3.28902	0.00100536	0.0212062
FBgn0039312	9650.83	-1.81668	0.490905	-3.70068	0.000215024	0.00617152
FBgn0039313	24648.6	-2.15631	0.513817	-4.19665	2.70893e-05	0.00117503
FBgn0039315	2943.35	2.49244	0.511611	4.87174	1.10617e-06	7.03744e-05
FBgn0039319	1692.23	1.41541	0.418285	3.38384	0.000714787	0.0159521
FBgn0039321	4150.24	1.1942	0.399631	2.98826	0.00280572	0.046579
FBgn0039325	8781.47	1.793	0.57298	3.12925	0.00175251	0.0320452
FBgn0039328	774.389	-1.98546	0.432075	-4.59518	4.32371e-06	0.000233117
FBgn0039329	284.611	0.74551	0.209485	3.55878	0.000372581	0.00963865
FBgn0039331	46.4297	-7.37002	2.03023	-3.63015	0.000283258	0.00772786
FBgn0039470	2226.57	-3.98208	0.57419	-6.93513	4.0585e-12	8.36196e-10
FBgn0039473	219.076	-5.8572	0.7993	-7.32792	2.33754e-13	5.86315e-11
FBgn0039485	575.779	1.30006	0.424194	3.06477	0.00217838	0.0381513
FBgn0039486	1612.6	-1.77366	0.429674	-4.12792	3.66058e-05	0.00147678
FBgn0039501	111.481	1.65752	0.454993	3.64296	0.000269516	0.00742165
FBgn0039609	65.5653	2.91707	0.775962	3.75929	0.000170396	0.0052288
FBgn0039628	892.293	2.04916	0.425453	4.81642	1.46157e-06	8.92251e-05
FBgn0039670	741.631	-4.64512	0.851637	-5.45435	4.91526e-08	4.43064e-06
FBgn0039679	6.96414	6.71772	1.67969	3.99938	6.35087e-05	0.00231977
FBgn0039682	4705.16	1.78978	0.593949	3.01335	0.00258383	0.0435215
FBgn0039714	6896.97	-1.84029	0.355936	-5.17027	2.33756e-07	1.78614e-05
FBgn0039748	231.288	-1.4487	0.42593	-3.40126	0.000670748	0.0152348
FBgn0039768	1635.13	-4.38558	0.509173	-8.61314	7.10832e-18	2.92914e-15
FBgn0039777	30928.4	-7.06983	0.537842	-13.1448	1.8227e-39	5.25759e-36
FBgn0039778	22370	-1.85589	0.529084	-3.50774	0.000451928	0.0112621
FBgn0039788	153.195	1.67893	0.549835	3.05351	0.00226182	0.0392435
FBgn0039801	596.295	2.59862	0.69144	3.75827	0.00017109	0.00523618
FBgn0039809	266.599	-1.57067	0.372376	-4.21795	2.46532e-05	0.00108568
FBgn0039817	114.035	-2.03034	0.519678	-3.90691	9.34821e-05	0.00323004
FBgn0039827	1495.93	1.67332	0.480638	3.48146	0.000498694	0.0121647
FBgn0039848	38.0438	-2.06079	0.661428	-3.11567	0.0018353	0.0334001
FBgn0039862	112.843	-2.70495	0.507561	-5.3293	9.85927e-08	8.42639e-06
FBgn0040069	3157.06	-3.24537	0.523393	-6.20062	5.62395e-10	6.97733e-08
FBgn0040089	236.367	1.2065	0.403629	2.98912	0.00279781	0.0465146
FBgn0040104	75.8769	-9.75401	2.70113	-3.61109	0.000304917	0.00821993
FBgn0040251	229.707	2.28305	0.356604	6.4022	1.53152e-10	2.20883e-08
FBgn0040256	30270.9	3.288	0.455432	7.21952	5.21714e-13	1.22848e-10
FBgn0040257	4447.99	2.06614	0.499924	4.13291	3.58198e-05	0.00146039
FBgn0040259	5338.28	1.61355	0.298634	5.40311	6.54943e-08	5.81287e-06
FBgn0040260	10154.3	2.09669	0.376193	5.57345	2.49741e-08	2.34269e-06
FBgn0040261	877.798	7.92552	0.833189	9.51227	1.86541e-21	1.1328e-18
FBgn0040262	634.654	1.82796	0.395626	4.62043	3.82945e-06	0.000209404
FBgn0040296	210.013	3.36073	0.887655	3.78608	0.000153041	0.00478532
FBgn0040344	628.974	1.45905	0.319692	4.56393	5.02058e-06	0.000265722
FBgn0040487	147.969	6.26813	1.25609	4.99018	6.03228e-07	4.21821e-05
FBgn0040502	20.923	2.97558	0.942254	3.15793	0.00158892	0.029713
FBgn0040514	42.1283	-5.77477	1.9397	-2.97715	0.00290943	0.0479681
FBgn0040554	103.416	8.75089	0.89285	9.80108	1.11394e-22	8.03287e-20
FBgn0040609	995.98	-2.58531	0.441485	-5.85595	4.743e-09	5.02061e-07
FBgn0040629	62.3279	3.16746	0.696636	4.54679	5.4469e-06	0.000283092
FBgn0040653	2970.82	2.57925	0.524224	4.92012	8.64915e-07	5.67011e-05
FBgn0040730	221.115	-2.06601	0.589548	-3.50439	0.000457655	0.0113071
FBgn0040734	466.602	2.1603	0.681694	3.16902	0.00152954	0.0288835
FBgn0040736	2533.44	2.1407	0.562582	3.80513	0.000141732	0.00451171
FBgn0040984	489.699	6.48433	1.16332	5.57401	2.48946e-08	2.34269e-06
FBgn0041100	370.551	0.786113	0.232104	3.3869	0.000706881	0.0158369
FBgn0041579	230.02	5.24997	1.55332	3.37985	0.000725266	0.0160751
FBgn0041629	591.805	-2.16631	0.346596	-6.25026	4.09777e-10	5.37273e-08
FBgn0041709	1371.4	-9.98844	2.58358	-3.86613	0.000110577	0.00370349
FBgn0042094	1104.18	-1.20207	0.260235	-4.61916	3.85301e-06	0.000209698
FBgn0042119	3225.33	1.50616	0.402794	3.73927	0.000184554	0.00555976
FBgn0042125	182.351	1.69726	0.342254	4.95905	7.08375e-07	4.80778e-05
FBgn0042178	445.091	1.35709	0.399972	3.39297	0.000691397	0.0155807
FBgn0042206	148.44	-3.16745	0.598158	-5.29534	1.18798e-07	1.00051e-05
FBgn0043533	5.67122	7.00514	1.67365	4.18554	2.84486e-05	0.00121356
FBgn0043578	382.731	1.80453	0.469126	3.84658	0.000119778	0.00394856
FBgn0043783	20455.6	2.71825	0.525679	5.17092	2.32939e-07	1.78614e-05
FBgn0043806	439.009	1.56408	0.514586	3.03948	0.00236985	0.0406291
FBgn0044872	313.209	-2.1032	0.495303	-4.24628	2.17344e-05	0.000975766
FBgn0045064	1223.25	-1.21751	0.29478	-4.13023	3.62394e-05	0.00146712
FBgn0046253	32.4957	3.73836	1.13076	3.30606	0.000946179	0.0202542
FBgn0046776	635.563	-3.24187	0.655242	-4.94759	7.51387e-07	5.06988e-05
FBgn0047095	110.671	-1.3535	0.438797	-3.08456	0.00203855	0.0362975
FBgn0050025	779.139	-2.8065	0.625824	-4.48448	7.30917e-06	0.000369882
FBgn0050031	1247.32	-2.3057	0.67262	-3.42795	0.000608167	0.0140904
FBgn0050082	46.9793	-4.87588	1.17174	-4.16122	3.16556e-05	0.00132815
FBgn0050090	369.816	-2.09605	0.554586	-3.77948	0.000157155	0.00487434
FBgn0050148	123.152	2.72842	0.476141	5.73027	1.00269e-08	1.00601e-06
FBgn0050187	56.906	-2.14423	0.590801	-3.62936	0.000284127	0.00773174
FBgn0050265	27.1866	-4.28701	1.21176	-3.53783	0.00040343	0.010321
FBgn0050280	83.9061	2.70593	0.849548	3.18515	0.00144681	0.0277634
FBgn0050281	262.146	2.82385	0.883647	3.19568	0.00139501	0.0269608
FBgn0050375	78.4389	-2.769	0.752561	-3.67943	0.000233752	0.00662662
FBgn0050428	166.808	-10.6381	2.65999	-3.99929	6.35334e-05	0.00231977
FBgn0050486	7.93682	6.9962	1.6505	4.23884	2.2468e-05	0.00100479
FBgn0050488	20.0606	5.35608	1.01236	5.29066	1.21874e-07	1.01897e-05
FBgn0050489	6937.41	2.51324	0.379356	6.62501	3.47223e-11	5.89156e-09
FBgn0051041	2526.69	-11.5022	1.72686	-6.66077	2.72398e-11	4.69093e-09
FBgn0051104	7971.14	2.56498	0.430638	5.95624	2.58113e-09	2.91971e-07
FBgn0051121	273.832	1.11757	0.354032	3.1567	0.00159567	0.029791
FBgn0051148	3684.55	-1.24775	0.331091	-3.7686	0.000164165	0.00506454
FBgn0051199	374.625	1.20304	0.35909	3.35025	0.000807381	0.0177439
FBgn0051259	437.986	-2.29368	0.579498	-3.95805	7.55655e-05	0.00270769
FBgn0051288	9499.29	1.6321	0.472532	3.45393	0.000552473	0.013009
FBgn0051296	34.6781	-4.45601	1.26483	-3.523	0.000426684	0.010732
FBgn0051313	2518.1	1.62252	0.333095	4.87105	1.11008e-06	7.03744e-05
FBgn0051354	36.0993	-3.32938	1.0323	-3.22522	0.00125876	0.0251274
FBgn0051410	4991.06	-2.78123	0.443679	-6.26855	3.64426e-10	4.88923e-08
FBgn0051436	867.679	1.23782	0.410464	3.01566	0.00256424	0.043318
FBgn0051454	144.301	-1.41291	0.458002	-3.08494	0.00203593	0.0362975
FBgn0051636	737.766	-1.54294	0.472173	-3.26775	0.00108407	0.0224559
FBgn0051674	737.772	-1.34392	0.413129	-3.25304	0.00114177	0.0234848
FBgn0051681	13446.1	-2.22859	0.492527	-4.5248	6.04513e-06	0.000309994
FBgn0051704	1230.54	-2.25032	0.696677	-3.23008	0.00123756	0.0248532
FBgn0051769	854.925	2.01594	0.550401	3.66267	0.000249597	0.00698993
FBgn0051862	21.2457	2.89504	0.893812	3.23898	0.00119958	0.0244599
FBgn0051901	27406.7	-3.65191	0.499607	-7.30957	2.68001e-13	6.57913e-11
FBgn0052107	1636	-3.1079	0.583467	-5.32662	1.0006e-07	8.48889e-06
FBgn0052262	512.373	0.96658	0.274324	3.5235	0.000425891	0.010732
FBgn0052283	100.484	-7.3561	1.76676	-4.16362	3.13243e-05	0.00131905
FBgn0052368	5612.95	-3.07252	0.688881	-4.46017	8.18962e-06	0.000403811
FBgn0052379	384.55	-1.57762	0.457594	-3.44764	0.000565507	0.0132888
FBgn0052475	783.289	12.0934	1.22732	9.85347	6.62164e-23	5.09337e-20
FBgn0052483	3606.27	1.49957	0.464286	3.22985	0.00123857	0.0248532
FBgn0052512	2302.07	1.36722	0.342384	3.99323	6.51783e-05	0.00236486
FBgn0052640	468.27	2.34888	0.322462	7.28422	3.23532e-13	7.77689e-11
FBgn0052641	790.571	1.79537	0.290628	6.17756	6.50998e-10	7.99066e-08
FBgn0052667	1087.63	2.58867	0.611618	4.23249	2.31119e-05	0.0010296
FBgn0052713	13.8019	4.1518	1.17853	3.52285	0.000426937	0.010732
FBgn0052750	910.65	-1.43828	0.438	-3.28375	0.00102434	0.0214888
FBgn0052751	984.011	-5.86294	0.833851	-7.03116	2.0482e-12	4.4589e-10
FBgn0052856	265.062	-1.46092	0.416788	-3.50518	0.000456294	0.0112977
FBgn0053138	3605.15	1.2456	0.191885	6.49136	8.50628e-11	1.30861e-08
FBgn0053223	19.5753	4.78874	1.15585	4.14304	3.42729e-05	0.00141735
FBgn0053230	647.22	0.599402	0.155827	3.84659	0.000119771	0.00394856
FBgn0053337	323.629	-1.88385	0.601761	-3.13055	0.00174477	0.0319541
FBgn0053468	160.756	-2.29903	0.537886	-4.2742	1.91827e-05	0.000878292
FBgn0053503	9069.26	3.82784	0.508562	7.52678	5.20052e-14	1.39543e-11
FBgn0053510	103.808	-3.80211	0.83075	-4.57672	4.72331e-06	0.000253477
FBgn0053511	239.797	-3.78758	0.783787	-4.8324	1.34894e-06	8.34965e-05
FBgn0053532	12243.9	-3.2664	0.55316	-5.90499	3.52669e-09	3.87533e-07
FBgn0053926	5211.55	-4.61107	0.517852	-8.90421	5.37665e-19	2.58483e-16
FBgn0054007	28.7022	3.43639	0.962762	3.5693	0.00035793	0.00938589
FBgn0058160	2038.73	-1.01866	0.254349	-4.00499	6.20189e-05	0.0022789
FBgn0062928	2127.73	-3.14951	0.61	-5.16313	2.4285e-07	1.84342e-05
FBgn0063494	9164.92	0.973171	0.277239	3.51023	0.000447722	0.0112057
FBgn0063497	8784.05	2.02767	0.407464	4.97631	6.48076e-07	4.50452e-05
FBgn0063923	391.929	3.74856	0.552968	6.77898	1.21028e-11	2.23382e-09
FBgn0064237	385.694	4.90195	0.751838	6.51995	7.0332e-11	1.11163e-08
FBgn0082953	39.9202	-2.52278	0.75749	-3.33044	0.000867088	0.0188408
FBgn0083123	1131.99	-2.27138	0.550433	-4.12653	3.68276e-05	0.00148055
FBgn0085244	478.487	1.71458	0.477586	3.59011	0.000330538	0.00880774
FBgn0085253	52.9418	4.03477	1.18607	3.4018	0.000669426	0.0152348
FBgn0085261	3347.55	-2.05493	0.424115	-4.84523	1.26468e-06	7.93034e-05
FBgn0085265	1349.02	-1.8953	0.485466	-3.90408	9.45854e-05	0.003248
FBgn0085345	153.366	-2.75783	0.872398	-3.1612	0.0015712	0.0294772
FBgn0085356	140.233	3.45061	0.727867	4.74071	2.12968e-06	0.000125369
FBgn0085485	574.11	-2.16377	0.661352	-3.27174	0.00106887	0.0222611
FBgn0086519	98.7277	-6.31519	1.55021	-4.07375	4.62622e-05	0.0018094
FBgn0086655	1220.34	1.22994	0.401385	3.06423	0.00218234	0.0381513
FBgn0086691	2109.93	1.48222	0.391989	3.78127	0.00015603	0.00485248
FBgn0086900	20.7673	-11.1515	3.13324	-3.55909	0.00037214	0.00963865
FBgn0250831	24.6379	3.85356	1.10947	3.47333	0.000514051	0.0123433
FBgn0250835	209.525	-1.79256	0.556528	-3.22097	0.00127758	0.0254589
FBgn0259229	502.628	1.77828	0.536115	3.31697	0.000909982	0.0195884
FBgn0259979	8369.78	-3.97743	0.274988	-14.464	2.0444e-47	2.35883e-43
FBgn0260000	320.023	-3.03382	0.509639	-5.95287	2.63478e-09	2.95147e-07
FBgn0260429	35.7307	1.58666	0.443202	3.58	0.0003436	0.00913469
FBgn0260750	815.127	-0.765192	0.210298	-3.6386	0.000274125	0.00751273
FBgn0260768	73.613	-4.63809	1.22357	-3.79061	0.000150275	0.00472445
FBgn0260860	511.437	1.17634	0.263679	4.46127	8.1477e-06	0.000403811
FBgn0260874	204.521	6.90269	0.61724	11.1832	4.93065e-29	7.11123e-26
FBgn0260933	252.284	-2.34684	0.564967	-4.15394	3.26794e-05	0.00136614
FBgn0260945	1677.95	0.971108	0.303814	3.19639	0.00139158	0.0269608
FBgn0260959	2298.31	0.695938	0.105251	6.61219	3.78674e-11	6.15373e-09
FBgn0261245	19.3136	2.94358	0.939572	3.13289	0.00173094	0.0317615
FBgn0261356	25.3435	-3.82158	1.2777	-2.99097	0.00278091	0.0463673
FBgn0261380	1343.18	-1.29432	0.247397	-5.23176	1.67901e-07	1.37393e-05
FBgn0261429	30.9635	3.9818	1.14542	3.47628	0.000508427	0.0123123
FBgn0261436	2035.83	0.800265	0.214756	3.72638	0.000194248	0.00577636
FBgn0261575	66624.1	1.7727	0.423574	4.1851	2.85037e-05	0.00121356
FBgn0261611	580.847	2.11671	0.570988	3.70711	0.000209641	0.00604959
FBgn0261675	3722.47	-2.0778	0.537585	-3.86506	0.00011106	0.00370349
FBgn0261794	3936.83	-1.15854	0.308095	-3.76034	0.000169683	0.00522081
FBgn0261801	117.299	-1.53348	0.517982	-2.96048	0.00307159	0.0497753
FBgn0261830	40.5673	5.90209	1.35376	4.35976	1.30205e-05	0.000618235
FBgn0261862	11830	1.15408	0.258469	4.46504	8.0052e-06	0.000399844
FBgn0261952	12.7814	6.77276	2.05075	3.30257	0.000958029	0.0203944
FBgn0261989	40092.7	-2.15953	0.564653	-3.82452	0.000131028	0.0042586
FBgn0262003	180.823	-1.98938	0.608328	-3.27024	0.00107456	0.0223391
FBgn0262007	22924.5	-3.40804	0.536705	-6.34992	2.15422e-10	3.03115e-08
FBgn0262316	22.0286	2.98866	0.74022	4.03753	5.40171e-05	0.00206374
FBgn0262366	1390.5	-4.04586	0.642714	-6.29496	3.07478e-10	4.22344e-08
FBgn0262484	27366.8	-5.2231	0.486185	-10.743	6.39073e-27	6.14469e-24
FBgn0262532	19.4699	4.14926	0.974991	4.25569	2.08403e-05	0.00093928
FBgn0262536	36304.4	-2.85611	0.475033	-6.01246	1.82729e-09	2.10832e-07
FBgn0262539	352.728	2.57391	0.617107	4.17093	3.03355e-05	0.00128209
FBgn0262563	318.432	1.48961	0.474638	3.1384	0.0016987	0.0313594
FBgn0262607	35.358	-3.94948	1.07892	-3.66059	0.000251633	0.00702095
FBgn0262685	77.1314	3.58522	0.468229	7.65698	1.90361e-14	5.49097e-12
FBgn0262686	67.1454	-4.52366	1.40105	-3.22875	0.00124331	0.0249051
FBgn0262813	32.8269	20.715	4.49788	4.6055	4.1147e-06	0.000222889
FBgn0262816	227.821	-1.73148	0.561735	-3.08238	0.00205351	0.0364514
FBgn0262838	87.1516	3.37508	0.869056	3.88362	0.000102911	0.0034719
FBgn0262854	132.341	-3.27215	0.564162	-5.80002	6.63072e-09	6.83082e-07
FBgn0263027	123.522	-1.19828	0.378971	-3.16192	0.00156731	0.0294522
FBgn0263081	5292.76	-3.37911	0.625374	-5.40334	6.54114e-08	5.81287e-06
FBgn0263106	4263.48	-0.986468	0.262832	-3.75322	0.000174576	0.00531467
FBgn0263314	66.6531	-3.69678	0.925282	-3.9953	6.46131e-05	0.00235176
FBgn0263321	611.486	-4.47865	0.777159	-5.76285	8.27055e-09	8.37067e-07
FBgn0263336	130.257	3.0877	0.650334	4.74787	2.05574e-06	0.000121637
FBgn0263354	61.4214	-2.20558	0.726862	-3.03439	0.00241022	0.0411378
FBgn0263380	318.385	2.59346	0.765734	3.3869	0.000706869	0.0158369
FBgn0263415	85.6649	-2.99564	0.757555	-3.95435	7.67417e-05	0.00274132
FBgn0263510	1976.56	-0.746752	0.20134	-3.70891	0.000208151	0.00604959
FBgn0263738	232.936	1.39766	0.23082	6.0552	1.40241e-09	1.63445e-07
FBgn0263916	2427.17	0.787101	0.150432	5.23228	1.67432e-07	1.37393e-05
FBgn0263971	18.2505	21.5883	5.8033	3.72	0.000199225	0.00587892
FBgn0264294	17082.8	1.26703	0.364399	3.47703	0.000506996	0.0123123
FBgn0264295	127.568	-2.23531	0.601752	-3.71467	0.00020347	0.00597362
FBgn0264442	252.934	2.51447	0.795843	3.15951	0.00158034	0.0296006
FBgn0264479	85.9523	5.7199	1.70765	3.34957	0.000809379	0.017754
FBgn0264508	11.7457	-8.42528	2.61175	-3.22591	0.00125572	0.0251101
FBgn0264562	195.262	2.56909	0.760077	3.38004	0.000724749	0.0160751
FBgn0264745	59.5051	4.9265	0.894133	5.50981	3.59231e-08	3.28953e-06
FBgn0264775	3204.75	-3.27806	0.495638	-6.61382	3.74524e-11	6.15373e-09
FBgn0264822	60.6174	-6.73714	1.30571	-5.15973	2.47303e-07	1.86495e-05
FBgn0264989	14.0412	4.36815	1.39316	3.13542	0.00171607	0.031579
FBgn0264994	103.851	2.02289	0.669497	3.02151	0.00251518	0.0426141
FBgn0265187	89.5412	-3.17596	0.861479	-3.68664	0.000227232	0.0064896
FBgn0265267	1154.39	-1.85454	0.577968	-3.20872	0.00133325	0.0261188
FBgn0265295	53.8516	-4.15487	1.32055	-3.14632	0.0016534	0.0306211
FBgn0265498	99.9415	-1.27381	0.360303	-3.53539	0.00040717	0.0103936
FBgn0265499	191.517	-1.43561	0.39126	-3.66919	0.000243317	0.0068563
FBgn0265541	33.383	3.21056	0.800468	4.01085	6.05013e-05	0.00225182
FBgn0265577	216.312	4.5762	1.30883	3.49641	0.000471569	0.0116012
FBgn0265580	10.6445	5.04603	1.12864	4.47087	7.79002e-06	0.000392495
FBgn0265699	77.503	5.84719	0.760498	7.68863	1.48719e-14	4.63762e-12
FBgn0265937	48.3979	-3.32567	0.708271	-4.69548	2.65985e-06	0.000154218
FBgn0265974	675.143	1.67039	0.490918	3.40258	0.000667528	0.0152348
FBgn0266064	4518.2	1.25861	0.321873	3.91027	9.21915e-05	0.00321319
FBgn0266212	34.3392	2.13059	0.663883	3.20929	0.00133062	0.0261188
FBgn0266258	40.9011	-4.15855	0.786691	-5.28612	1.24935e-07	1.03705e-05
FBgn0266377	2414.45	1.40686	0.455	3.09201	0.00198807	0.0356186
FBgn0266671	668.968	-0.635622	0.185413	-3.42815	0.000607713	0.0140904
FBgn0266702	809.975	2.34671	0.647277	3.62551	0.000288388	0.00782923
FBgn0266741	180.224	-4.17984	0.805822	-5.18704	2.13657e-07	1.65448e-05
FBgn0266836	47.1765	-5.20544	1.69504	-3.07098	0.00213358	0.0374952
FBgn0266859	15.0131	-5.59596	1.69045	-3.31035	0.000931806	0.0199836
FBgn0266977	19.8018	3.67444	0.777005	4.72898	2.2565e-06	0.000131492
FBgn0267035	76.1805	2.33004	0.536733	4.34115	1.41737e-05	0.000664783
FBgn0267164	210.7	-2.55004	0.652708	-3.90686	9.35025e-05	0.00323004
FBgn0267447	23.9663	9.20319	1.46987	6.26121	3.81996e-10	5.06606e-08
FBgn0267664	14.7052	6.55919	1.90443	3.44417	0.000572812	0.0134331
FBgn0267665	15.8017	4.08922	1.1795	3.46691	0.000526483	0.0125507
FBgn0267733	252.291	-0.847678	0.248625	-3.40947	0.000650898	0.0149009

## Sheet: D) DEGs RAL-177
Table S1D. Expression values for RAL-177 from DEseq2 with a fold change > 1.5
ID	baseMean	log2FoldChange	lfcSE	stat	pvalue	padj
FBgn0000008	596.855	-1.28524	0.343656	-3.73989	0.0001841	0.00331632
FBgn0000022	21.7046	8.47127	1.65763	5.11046	3.21377e-07	2.25059e-05
FBgn0000037	33.8308	-2.84768	1.11404	-2.55616	0.0105834	0.0470775
FBgn0000038	56.8097	-2.63607	1.01936	-2.586	0.00970974	0.0443515
FBgn0000042	84634.5	-0.771472	0.185048	-4.16904	3.05885e-05	0.000822762
FBgn0000043	9798.26	-1.3117	0.362767	-3.61582	0.000299397	0.00465619
FBgn0000044	40602.7	-1.21612	0.427524	-2.84457	0.00444708	0.0267571
FBgn0000054	1106.45	0.748477	0.216343	3.45967	0.00054084	0.00677979
FBgn0000063	223.358	2.45091	0.819213	2.99178	0.00277356	0.0197613
FBgn0000071	601.829	3.63841	0.98672	3.68738	0.000226579	0.0038807
FBgn0000078	43023	2.47586	0.562615	4.40064	1.07934e-05	0.00038592
FBgn0000079	119036	3.08981	0.452739	6.8247	8.8108e-12	2.55996e-09
FBgn0000083	10124	-0.747308	0.262506	-2.84682	0.00441583	0.0266683
FBgn0000097	1795.86	0.768609	0.292948	2.62371	0.0086979	0.0413863
FBgn0000116	33406.7	-0.994706	0.333158	-2.98569	0.00282941	0.0200276
FBgn0000117	9889.4	0.666238	0.244032	2.73012	0.0063311	0.0335477
FBgn0000137	36.4549	2.79568	0.869492	3.2153	0.00130309	0.0120485
FBgn0000140	1382.68	2.99263	0.934025	3.20401	0.00135527	0.0123287
FBgn0000153	89.6848	-1.62232	0.471737	-3.43904	0.000583785	0.00716711
FBgn0000166	584.462	3.23285	1.08323	2.98446	0.00284079	0.0200721
FBgn0000180	230.576	4.26653	0.724693	5.88736	3.92422e-09	4.88875e-07
FBgn0000212	2525.18	1.25057	0.369344	3.38592	0.000709391	0.00813532
FBgn0000216	137.528	6.40552	0.997571	6.42112	1.35278e-10	2.62461e-08
FBgn0000229	2447.1	-0.875245	0.328205	-2.66676	0.0076586	0.0381319
FBgn0000241	101.935	-1.2563	0.460395	-2.72873	0.0063578	0.0336138
FBgn0000277	19.094	8.28335	2.51947	3.28774	0.00100996	0.0101987
FBgn0000283	3430.59	1.30711	0.445914	2.93131	0.00337533	0.0225923
FBgn0000307	2296.2	1.68282	0.578598	2.90845	0.00363221	0.0235938
FBgn0000316	1782.53	0.747125	0.286339	2.60923	0.0090746	0.042517
FBgn0000337	35.3995	4.21607	1.15671	3.64488	0.00026752	0.00430177
FBgn0000352	731.681	2.08635	0.660466	3.1589	0.00158365	0.0136631
FBgn0000384	1283.19	1.3968	0.443819	3.14723	0.00164823	0.0139834
FBgn0000395	554.94	-0.879515	0.343043	-2.56386	0.0103514	0.0463697
FBgn0000404	7258.46	2.5057	0.889733	2.81624	0.00485891	0.0283976
FBgn0000411	247.049	1.96849	0.599704	3.28243	0.00102916	0.0102724
FBgn0000412	3463.55	1.27081	0.406195	3.12858	0.00175652	0.0146082
FBgn0000416	44514.7	-0.961802	0.276482	-3.47871	0.000503835	0.00652395
FBgn0000422	294.978	-1.89821	0.45755	-4.14863	3.34465e-05	0.000879644
FBgn0000455	4189.86	-0.894051	0.326188	-2.7409	0.00612706	0.0327922
FBgn0000463	956.701	1.83967	0.600623	3.06293	0.00219183	0.0168882
FBgn0000473	32067.2	1.30123	0.387916	3.35441	0.000795332	0.00869137
FBgn0000489	3024.25	-1.06515	0.395897	-2.69047	0.0071351	0.0364
FBgn0000520	577.754	0.82864	0.260835	3.17687	0.00148873	0.0131486
FBgn0000535	58.2705	-4.68496	0.855634	-5.47543	4.3645e-08	3.91317e-06
FBgn0000541	4288.83	1.38185	0.518877	2.66316	0.00774095	0.0384037
FBgn0000543	766.054	0.914497	0.270255	3.38383	0.000714818	0.00817379
FBgn0000547	1978.03	1.27776	0.433803	2.94548	0.00322455	0.0219199
FBgn0000565	2906.32	-1.21408	0.445315	-2.72633	0.00640423	0.0337763
FBgn0000566	4404.51	-0.713281	0.179784	-3.96744	7.26485e-05	0.00160111
FBgn0000567	506.115	-1.46426	0.437072	-3.35014	0.000807693	0.00876976
FBgn0000568	1291.16	-0.967328	0.288427	-3.3538	0.000797088	0.00870252
FBgn0000588	337.566	1.64256	0.63684	2.57923	0.009902	0.044925
FBgn0000591	32.6471	2.666	0.891245	2.99132	0.00277775	0.0197683
FBgn0000636	1996.42	-0.786224	0.298794	-2.63132	0.0085053	0.0407708
FBgn0000662	1676.93	0.661732	0.256375	2.58111	0.00984843	0.0447948
FBgn0000996	1810.96	2.39496	0.841421	2.84632	0.00442272	0.0266832
FBgn0001077	36.1963	6.965	2.07266	3.36042	0.000778237	0.00857593
FBgn0001079	532.054	1.39509	0.451525	3.08972	0.00200343	0.0159775
FBgn0001084	147.612	1.64677	0.350195	4.70243	2.57083e-06	0.000123181
FBgn0001086	1202.35	3.2204	0.870279	3.70042	0.000215242	0.00375168
FBgn0001087	1412.98	1.00741	0.356969	2.82214	0.00477051	0.028018
FBgn0001089	6287.01	-1.56257	0.446263	-3.50144	0.000462745	0.00617364
FBgn0001090	2261.88	1.48995	0.561226	2.65482	0.00793513	0.0390332
FBgn0001133	790.642	0.614304	0.195618	3.14032	0.00168765	0.0142058
FBgn0001139	3037.39	1.20472	0.329522	3.65597	0.000256214	0.00419404
FBgn0001142	5528.63	1.34319	0.179525	7.48192	7.32457e-14	2.70895e-11
FBgn0001148	80.348	3.11093	0.863628	3.60217	0.000315578	0.00479443
FBgn0001168	2974.51	-1.45028	0.394766	-3.67378	0.000238984	0.00404632
FBgn0001169	1215.14	1.83227	0.557381	3.28729	0.00101158	0.0102053
FBgn0001174	96.1276	8.7444	2.55922	3.41683	0.000633557	0.00757388
FBgn0001180	623.393	1.99757	0.655497	3.04741	0.00230824	0.0174226
FBgn0001186	9327.22	-0.962027	0.327781	-2.93497	0.00333582	0.022406
FBgn0001189	1774.6	-0.915195	0.236982	-3.86188	0.000112517	0.00226084
FBgn0001197	5333.18	1.71287	0.542888	3.15511	0.00160438	0.0137677
FBgn0001206	528.627	2.35977	0.824154	2.86327	0.00419296	0.0258726
FBgn0001217	441.864	-3.69971	0.586278	-6.3105	2.7813e-10	4.84069e-08
FBgn0001220	7905.51	-0.736752	0.154424	-4.77097	1.83341e-06	9.39327e-05
FBgn0001225	4833.28	2.39158	0.897968	2.66332	0.00773732	0.0384037
FBgn0001226	2424.06	2.91982	0.983126	2.96994	0.00297861	0.0207976
FBgn0001230	250.432	-2.30265	0.587679	-3.91821	8.92074e-05	0.00190229
FBgn0001247	2533.38	-0.607186	0.204903	-2.96328	0.00304376	0.0210438
FBgn0001250	2480.79	-1.42361	0.434178	-3.27887	0.00104224	0.0103394
FBgn0001258	2685.2	-0.928419	0.331058	-2.8044	0.00504108	0.0291172
FBgn0001280	970.785	0.89612	0.34231	2.61786	0.00884829	0.0417818
FBgn0001291	1810.56	-1.08333	0.215436	-5.02855	4.942e-07	3.23141e-05
FBgn0001296	1852.53	-0.975031	0.309756	-3.14774	0.00164538	0.01398
FBgn0001297	3929.09	-1.32075	0.383342	-3.44536	0.0005703	0.00704541
FBgn0001321	293.167	-1.72077	0.53366	-3.22447	0.00126208	0.0117705
FBgn0001325	155.685	3.49196	1.09856	3.17866	0.00147958	0.013107
FBgn0001404	4956.7	-0.860986	0.286928	-3.00071	0.00269354	0.0195092
FBgn0001491	978.445	1.02555	0.302791	3.38698	0.000706672	0.00811987
FBgn0001941	7495.68	-0.742726	0.278638	-2.66556	0.00768607	0.0382341
FBgn0001961	3514.55	-0.873508	0.242813	-3.59744	0.000321359	0.00484248
FBgn0001974	502.69	1.59814	0.493693	3.23712	0.00120744	0.0114138
FBgn0001983	67.6252	3.55807	1.24762	2.85189	0.00434602	0.0264448
FBgn0001987	2842.26	-1.24114	0.333071	-3.72635	0.00019427	0.00345742
FBgn0001991	596.65	-1.5641	0.532714	-2.9361	0.00332369	0.0223665
FBgn0001994	2209.38	0.977437	0.343858	2.84256	0.00447527	0.0268993
FBgn0002466	1039	3.19084	0.911319	3.50135	0.00046291	0.00617364
FBgn0002521	2239.02	1.46002	0.438791	3.32738	0.000876676	0.00925654
FBgn0002525	2612.1	1.62893	0.528431	3.08257	0.00205224	0.0161276
FBgn0002542	1142.82	2.06513	0.719265	2.87116	0.00408964	0.0254729
FBgn0002552	818.969	0.940873	0.345434	2.72375	0.00645463	0.0339504
FBgn0002561	84.8608	7.71842	1.19658	6.45042	1.11538e-10	2.20009e-08
FBgn0002563	101.822	2.63917	1.04576	2.52368	0.0116133	0.0499067
FBgn0002564	40.6298	-2.25708	0.756864	-2.98215	0.00286231	0.020176
FBgn0002565	81.494	3.72783	1.01652	3.66725	0.000245177	0.00407538
FBgn0002573	32.2641	2.69817	0.817914	3.29885	0.000970833	0.00995636
FBgn0002578	2557.29	-1.79887	0.431071	-4.17303	3.00572e-05	0.000810313
FBgn0002629	121.517	5.5963	1.05754	5.29181	1.2111e-07	9.61973e-06
FBgn0002631	58.0551	5.74677	1.12006	5.13078	2.88544e-07	2.04486e-05
FBgn0002633	125.879	2.8827	0.796867	3.61754	0.000297413	0.00463142
FBgn0002638	3794.62	1.95955	0.675207	2.90215	0.00370614	0.0239065
FBgn0002673	683.179	3.11262	1.14852	2.71011	0.00672603	0.0349287
FBgn0002715	249.647	2.24395	0.641991	3.4953	0.000473534	0.00625478
FBgn0002733	434.842	-0.968747	0.297226	-3.25929	0.00111691	0.010835
FBgn0002734	60.9472	5.69724	1.14029	4.9963	5.84402e-07	3.67894e-05
FBgn0002735	141.682	4.32051	0.930986	4.64079	3.4708e-06	0.000156186
FBgn0002736	1476.32	1.29109	0.401623	3.21467	0.00130594	0.0120654
FBgn0002775	526.864	1.33172	0.419348	3.1757	0.00149475	0.0131723
FBgn0002783	3007.28	1.42166	0.493312	2.88188	0.00395312	0.0249654
FBgn0002906	503.034	1.96654	0.766689	2.56497	0.0103183	0.0462741
FBgn0002924	832.394	2.54981	0.796285	3.20214	0.00136412	0.0123806
FBgn0002932	1386.34	1.34864	0.408244	3.30352	0.000954804	0.00982618
FBgn0002948	490.814	2.38486	0.897126	2.65833	0.00785293	0.0387571
FBgn0002989	338.881	1.54434	0.586209	2.63445	0.00842748	0.0405279
FBgn0003046	987.553	-2.41539	0.489358	-4.93582	7.98135e-07	4.86904e-05
FBgn0003053	2167.55	-1.44544	0.44585	-3.24198	0.00118702	0.0112699
FBgn0003057	58.2032	-10.9016	4.0875	-2.66707	0.0076516	0.0381291
FBgn0003065	155.004	-5.55626	1.36083	-4.083	4.4458e-05	0.00109775
FBgn0003079	1041.05	0.871492	0.302974	2.87646	0.00402164	0.0252414
FBgn0003087	647.826	3.0786	0.975895	3.15464	0.00160696	0.0137714
FBgn0003090	199.343	-1.38266	0.486619	-2.84137	0.00449199	0.0269724
FBgn0003091	398.926	-1.16988	0.358817	-3.26039	0.00111259	0.0108197
FBgn0003114	290.796	2.39918	0.868828	2.7614	0.00575546	0.0316376
FBgn0003124	3692.38	2.61251	0.901738	2.89719	0.00376518	0.0241512
FBgn0003149	9757.28	-1.42114	0.404963	-3.50931	0.000449277	0.00606985
FBgn0003159	3327.68	-0.842308	0.324511	-2.59563	0.00944188	0.0436503
FBgn0003205	3149.59	0.617559	0.223663	2.76112	0.00576044	0.0316503
FBgn0003209	2212.47	-1.11449	0.31476	-3.54075	0.000398987	0.0055684
FBgn0003231	23393.8	-0.868777	0.297297	-2.92226	0.00347504	0.0229927
FBgn0003254	645.601	2.87929	0.863481	3.33451	0.000854486	0.00911009
FBgn0003255	89.0188	-2.68013	0.620082	-4.32221	1.54473e-05	0.000494103
FBgn0003317	1351.82	0.656568	0.204978	3.20312	0.00135947	0.0123574
FBgn0003326	184.168	4.79289	1.03825	4.61634	3.90575e-06	0.000169827
FBgn0003328	6992.45	-1.68496	0.402166	-4.18971	2.79312e-05	0.000763431
FBgn0003334	1176.49	0.976352	0.298721	3.26844	0.00108141	0.0106109
FBgn0003346	1485.79	1.47032	0.52771	2.78622	0.00533261	0.0300817
FBgn0003358	7570.74	-3.83953	0.582391	-6.59271	4.31884e-11	1.04313e-08
FBgn0003380	121.567	-2.14955	0.685984	-3.13352	0.00172721	0.0144463
FBgn0003386	342.312	-1.23225	0.486066	-2.53516	0.0112397	0.0489431
FBgn0003410	1318.75	1.33013	0.430539	3.08946	0.00200521	0.0159809
FBgn0003411	44.7373	5.01604	1.38345	3.62575	0.000288125	0.00454662
FBgn0003430	152.804	2.88087	0.917027	3.14153	0.00168068	0.0141669
FBgn0003444	828.043	1.34929	0.470615	2.86709	0.00414265	0.0256962
FBgn0003447	1225.11	2.15952	0.739068	2.92195	0.00347843	0.0229985
FBgn0003448	123.777	2.4398	0.928027	2.62901	0.0085633	0.0409316
FBgn0003459	638.357	1.656	0.531767	3.11415	0.00184477	0.0151412
FBgn0003479	325.764	0.82647	0.310069	2.66544	0.00768882	0.0382341
FBgn0003482	60.2331	2.15092	0.726444	2.96088	0.00306757	0.0211566
FBgn0003502	1675.89	1.28176	0.457175	2.80366	0.00505269	0.0291558
FBgn0003514	5572.23	-1.13608	0.231529	-4.90685	9.25499e-07	5.47664e-05
FBgn0003525	1608.91	2.62656	0.85802	3.06119	0.0022046	0.0169253
FBgn0003545	632.902	3.22305	0.905652	3.55882	0.000372524	0.00533111
FBgn0003567	1644.41	1.02507	0.373522	2.74433	0.0060634	0.0326629
FBgn0003598	1768.2	2.03819	0.705059	2.89081	0.00384246	0.0244887
FBgn0003607	3107.56	1.21031	0.350821	3.44993	0.000560731	0.00695624
FBgn0003612	2411.11	1.35778	0.464604	2.92246	0.00347281	0.0229927
FBgn0003683	80.8941	9.37971	3.60853	2.59932	0.00934099	0.0434043
FBgn0003701	875.896	3.10717	1.05645	2.94114	0.00327006	0.0221656
FBgn0003710	19.9933	-3.15695	0.939837	-3.35905	0.00078212	0.0086026
FBgn0003719	65.2659	3.22081	0.758759	4.24485	2.18742e-05	0.000634455
FBgn0003732	5988.05	1.80041	0.656892	2.7408	0.00612897	0.0327922
FBgn0003733	687.444	3.01284	0.992651	3.03515	0.00240419	0.0179992
FBgn0003747	40.874	-6.89787	1.21702	-5.66782	1.44627e-08	1.57034e-06
FBgn0003748	27519.1	-1.25187	0.395499	-3.1653	0.00154925	0.0135216
FBgn0003865	10.0533	6.54445	2.20804	2.96391	0.00303754	0.0210438
FBgn0003888	4282.49	-1.17581	0.337891	-3.47984	0.00050172	0.00650368
FBgn0003890	5575.73	-1.0694	0.384382	-2.78212	0.00540058	0.0303206
FBgn0004009	103.532	1.78005	0.537652	3.31079	0.00093034	0.00964149
FBgn0004050	846.194	0.700089	0.245109	2.85624	0.00428695	0.0262202
FBgn0004106	1176.28	2.57005	0.847928	3.03098	0.00243765	0.018133
FBgn0004107	747.436	1.77462	0.701001	2.53155	0.0113561	0.0491832
FBgn0004108	907.359	1.91223	0.631178	3.02962	0.00244859	0.0181573
FBgn0004110	41.3452	4.94536	1.34692	3.67161	0.000241024	0.00405763
FBgn0004133	530.257	-1.00294	0.279568	-3.58746	0.000333912	0.00496464
FBgn0004167	15915.9	-1.66288	0.456444	-3.64312	0.000269355	0.00431953
FBgn0004168	20.1983	-4.79516	1.60939	-2.9795	0.00288722	0.0202791
FBgn0004227	2276.42	0.600706	0.209174	2.8718	0.00408135	0.0254359
FBgn0004242	140.366	-3.33389	1.08736	-3.06604	0.00216916	0.0167681
FBgn0004244	32.4235	-6.96118	1.96801	-3.53716	0.000404459	0.00563149
FBgn0004360	279.973	-2.21531	0.531915	-4.16478	3.11658e-05	0.000836387
FBgn0004362	7492.56	2.10471	0.606198	3.47198	0.000516626	0.00661928
FBgn0004374	529.633	1.28249	0.253553	5.05808	4.23501e-07	2.85263e-05
FBgn0004378	817.709	2.46788	0.766242	3.22076	0.0012785	0.0118866
FBgn0004379	609.777	2.94217	0.865652	3.39879	0.000676837	0.00789977
FBgn0004397	2100.03	-0.844283	0.24088	-3.505	0.000456609	0.00612001
FBgn0004401	7641.95	0.979093	0.323289	3.02854	0.0024574	0.0181885
FBgn0004426	367.936	5.17944	0.600734	8.62184	6.58878e-18	5.19855e-15
FBgn0004428	654.978	1.78978	0.665333	2.69005	0.00714405	0.0364282
FBgn0004430	185.033	7.8395	1.29621	6.048	1.46653e-09	2.11663e-07
FBgn0004431	6553.51	-1.65972	0.62601	-2.65126	0.00801912	0.0392945
FBgn0004514	26.5888	-2.37387	0.776862	-3.05571	0.00224528	0.0171327
FBgn0004516	43.5648	-4.33901	1.53919	-2.81902	0.0048171	0.028209
FBgn0004567	65.9413	2.87418	0.964075	2.98128	0.00287043	0.0201851
FBgn0004574	3396.29	-1.05439	0.269746	-3.90883	9.27445e-05	0.00196356
FBgn0004577	54.7371	-4.21639	1.24104	-3.39747	0.000680119	0.00792245
FBgn0004597	677.206	0.773209	0.220718	3.50315	0.000459786	0.00614866
FBgn0004606	440.241	1.35247	0.484712	2.79026	0.00526651	0.0298486
FBgn0004620	479.103	-1.40536	0.432405	-3.25009	0.00115367	0.0110906
FBgn0004644	572.74	-1.63967	0.437991	-3.74362	0.000181389	0.00328151
FBgn0004657	5219.19	-1.299	0.351237	-3.69834	0.00021701	0.00377694
FBgn0004777	144.332	-6.70334	1.5911	-4.21302	2.51979e-05	0.000708354
FBgn0004779	48.865	-10.0723	3.2338	-3.1147	0.00184131	0.0151412
FBgn0004780	59.5834	-11.0719	3.63964	-3.04203	0.00234992	0.0176692
FBgn0004781	99.9436	-12.5634	3.34263	-3.75854	0.000170907	0.00313595
FBgn0004782	22.5623	-9.49356	3.29133	-2.88441	0.00392146	0.0247915
FBgn0004783	23.9755	-9.76794	3.19514	-3.05712	0.00223474	0.0170743
FBgn0004811	751.852	1.46093	0.396817	3.68162	0.000231752	0.00395785
FBgn0004837	364.703	2.03394	0.598963	3.39578	0.000684344	0.00795601
FBgn0004852	1405.97	-1.38667	0.498239	-2.78314	0.00538354	0.0302536
FBgn0004856	1733.02	0.812412	0.270342	3.00513	0.00265468	0.0192513
FBgn0004858	761.051	-1.24897	0.431318	-2.89572	0.00378291	0.0242135
FBgn0004859	1257.59	1.49083	0.510556	2.92002	0.00350014	0.0231116
FBgn0004860	417.038	1.26428	0.430214	2.93873	0.00329564	0.0222944
FBgn0004870	72.5231	-1.42679	0.552343	-2.58315	0.00979017	0.0446019
FBgn0004915	1149.75	0.835047	0.205809	4.0574	4.96231e-05	0.00119126
FBgn0004956	43.6055	2.68923	0.936684	2.87101	0.0040916	0.0254729
FBgn0005386	1173.44	1.26328	0.486985	2.59408	0.00948434	0.0437952
FBgn0005411	2988.93	0.704224	0.230651	3.0532	0.00226412	0.0171989
FBgn0005564	281.239	-1.73388	0.433039	-4.00399	6.22835e-05	0.00142063
FBgn0005586	144.613	-2.57305	0.708806	-3.63012	0.000283287	0.00450576
FBgn0005596	998.348	1.86895	0.711229	2.62777	0.00859459	0.041048
FBgn0005612	1252.3	-1.18043	0.205265	-5.75078	8.88337e-09	1.04094e-06
FBgn0005626	1054.45	-1.5518	0.591762	-2.62233	0.00873304	0.0414749
FBgn0005630	9451.9	1.50864	0.561588	2.68638	0.00722307	0.0366731
FBgn0005638	139.462	-3.83682	1.33363	-2.87697	0.00401515	0.0252315
FBgn0005642	1306.07	1.15242	0.421388	2.73482	0.00624147	0.033199
FBgn0005649	4689.91	0.946418	0.353845	2.67467	0.00748022	0.037477
FBgn0005660	177.651	-2.53532	0.620667	-4.08484	4.41074e-05	0.00109436
FBgn0005666	9648.55	-1.60896	0.500367	-3.21557	0.00130188	0.0120467
FBgn0005670	749.076	-1.6623	0.525048	-3.166	0.00154553	0.0135077
FBgn0005671	41418.2	-0.783095	0.306492	-2.55502	0.0106181	0.0471928
FBgn0005683	244.712	2.75888	0.782391	3.52621	0.000421552	0.00580963
FBgn0005696	460.336	2.12867	0.812162	2.621	0.00876731	0.0415377
FBgn0008635	4291.49	-0.667473	0.199756	-3.34145	0.000833435	0.008967
FBgn0008646	106.985	-1.94888	0.563345	-3.45947	0.000541232	0.00677979
FBgn0010038	1187.67	-1.98061	0.729286	-2.71582	0.00661115	0.0344379
FBgn0010041	2910.78	-4.97734	0.610202	-8.15687	3.43815e-16	1.76915e-13
FBgn0010044	281.292	-3.56829	0.571489	-6.24385	4.26937e-10	7.21828e-08
FBgn0010053	16936	1.82119	0.422001	4.3156	1.5917e-05	0.000502339
FBgn0010100	20061.9	-0.678441	0.252861	-2.68306	0.00729516	0.0369915
FBgn0010109	82.774	3.43211	0.948074	3.62008	0.000294508	0.00461045
FBgn0010223	1801.95	-1.437	0.460399	-3.1212	0.00180118	0.0148861
FBgn0010241	4297.73	5.71455	0.553082	10.3322	5.03991e-25	6.62748e-22
FBgn0010246	22959.6	-1.72635	0.403579	-4.27759	1.88924e-05	0.000575691
FBgn0010280	2389.23	0.696682	0.275595	2.52792	0.0114741	0.0495064
FBgn0010287	233.565	0.999974	0.318576	3.13889	0.00169592	0.014255
FBgn0010300	2282.26	2.19377	0.766141	2.86341	0.00419112	0.0258726
FBgn0010313	1667.61	0.804642	0.314518	2.55833	0.0105177	0.0468971
FBgn0010314	547.135	3.01806	0.889035	3.39476	0.000686891	0.00796996
FBgn0010316	947.4	1.35057	0.471445	2.86474	0.00417345	0.0258466
FBgn0010341	7074.06	-0.871543	0.20978	-4.15456	3.25913e-05	0.000866782
FBgn0010342	1241.27	2.66959	0.750107	3.55895	0.000372336	0.00533111
FBgn0010356	789.143	0.825203	0.272039	3.0334	0.00241813	0.0180673
FBgn0010357	109684	-4.51358	0.546816	-8.2543	1.52798e-16	8.21982e-14
FBgn0010382	1585.01	3.07547	0.865004	3.55544	0.000377349	0.00537416
FBgn0010387	7745.25	-1.13684	0.398302	-2.85421	0.00431443	0.0263338
FBgn0010388	104.963	5.86938	1.73169	3.3894	0.00070046	0.00807987
FBgn0010395	2457.92	-1.44057	0.500327	-2.87926	0.00398609	0.0251067
FBgn0010397	3338.56	-1.2818	0.270674	-4.73557	2.18438e-06	0.000106982
FBgn0010398	234.131	1.4966	0.566044	2.64396	0.0081943	0.0397946
FBgn0010416	1170.27	0.795151	0.296378	2.68289	0.00729884	0.0369943
FBgn0010421	650.141	1.26181	0.380418	3.3169	0.000910232	0.00949127
FBgn0010425	20995.6	-2.29108	0.574929	-3.98498	6.74853e-05	0.00151267
FBgn0010431	1662.16	2.9726	1.04217	2.85231	0.00434026	0.026437
FBgn0010433	6.84848	7.86154	1.83799	4.27724	1.89222e-05	0.000575691
FBgn0010434	6614.71	-1.65086	0.392446	-4.2066	2.59242e-05	0.000719955
FBgn0010441	741.357	0.640399	0.243394	2.63112	0.0085105	0.0407708
FBgn0010452	552.733	1.31455	0.513756	2.55871	0.0105063	0.0468684
FBgn0010591	3911.5	-0.765753	0.219003	-3.49655	0.000471321	0.00623947
FBgn0010607	587.36	1.07538	0.320178	3.3587	0.000783114	0.00860552
FBgn0010651	4331.67	-1.0706	0.421983	-2.53708	0.0111782	0.0488168
FBgn0010762	1102.86	1.21892	0.404216	3.01551	0.00256549	0.0187771
FBgn0010774	4451.42	0.877989	0.259281	3.38624	0.000708574	0.00813383
FBgn0010812	1217.42	-0.643189	0.183967	-3.49623	0.000471885	0.00623996
FBgn0011016	4600.1	-0.672627	0.1815	-3.70594	0.000210607	0.00369264
FBgn0011020	369.491	2.04594	0.647791	3.15833	0.00158676	0.0136676
FBgn0011202	3241.53	-0.902956	0.298031	-3.02974	0.00244765	0.0181573
FBgn0011205	4658.06	-0.89563	0.242019	-3.70065	0.000215047	0.00375168
FBgn0011225	8616.19	-1.19154	0.305107	-3.9053	9.41079e-05	0.00197827
FBgn0011274	2095.58	-1.08111	0.395183	-2.73571	0.00622453	0.0331238
FBgn0011279	75.1421	3.89815	0.70423	5.53533	3.10646e-08	2.9412e-06
FBgn0011283	11.167	-5.47206	1.80667	-3.02881	0.00245519	0.0181885
FBgn0011286	1603.29	-1.18758	0.436845	-2.71853	0.00655724	0.0342022
FBgn0011336	5580.03	-0.93517	0.214291	-4.36402	1.27696e-05	0.000432383
FBgn0011474	1217.16	1.73016	0.597841	2.89401	0.00380352	0.0243191
FBgn0011476	330.247	0.939705	0.358029	2.62466	0.00867359	0.0413253
FBgn0011481	2758.89	1.13133	0.425655	2.65786	0.00786394	0.038771
FBgn0011554	2709.67	-1.54483	0.444664	-3.47416	0.000512461	0.00659953
FBgn0011571	2377.61	0.766038	0.29649	2.58369	0.0097749	0.0445719
FBgn0011581	229.398	-1.8805	0.521787	-3.60396	0.000313409	0.0047676
FBgn0011589	59.6769	-1.5014	0.593407	-2.53014	0.0114017	0.0493019
FBgn0011604	2208.52	1.64136	0.511208	3.21075	0.00132389	0.0121459
FBgn0011606	723.555	2.40804	0.729591	3.30054	0.000965001	0.00992249
FBgn0011660	440.598	2.22155	0.677376	3.27963	0.00103942	0.0103374
FBgn0011661	14895.6	-0.835046	0.261746	-3.19029	0.0014213	0.012724
FBgn0011666	812.196	1.89579	0.646769	2.93117	0.00337692	0.0225923
FBgn0011674	482.447	-0.882157	0.28539	-3.09106	0.00199445	0.0159166
FBgn0011676	26.0963	-3.14762	0.920143	-3.4208	0.000624383	0.00751736
FBgn0011692	925.194	2.45568	0.857379	2.86417	0.00418101	0.0258646
FBgn0011710	2031.04	1.17189	0.38316	3.05848	0.00222462	0.017041
FBgn0011715	1226.83	1.20035	0.360753	3.32735	0.000876771	0.00925654
FBgn0011725	2215.27	1.19909	0.36725	3.26506	0.0010944	0.0106866
FBgn0011737	708.212	1.16231	0.432467	2.68763	0.00719608	0.0365989
FBgn0011740	1014.02	0.70331	0.185755	3.78622	0.000152953	0.00286878
FBgn0011742	5124.41	-0.822976	0.202223	-4.06964	4.70854e-05	0.00113726
FBgn0011746	375.408	-1.54236	0.474855	-3.24808	0.00116188	0.0111162
FBgn0011763	3386.6	0.746234	0.274397	2.71954	0.00653734	0.0341738
FBgn0011774	625.475	1.2244	0.302797	4.04362	5.26317e-05	0.00123865
FBgn0011802	633.242	1.72216	0.658119	2.61679	0.00887617	0.0418664
FBgn0011817	1213.44	1.82482	0.533724	3.41902	0.000628461	0.00752817
FBgn0011829	51.8586	-1.43731	0.5558	-2.58603	0.0097089	0.0443515
FBgn0011832	10042.8	-2.55698	0.484178	-5.28107	1.28431e-07	9.99984e-06
FBgn0011836	843.531	1.20648	0.378065	3.1912	0.00141685	0.0127113
FBgn0012037	21780.2	-1.22678	0.409885	-2.99298	0.00276265	0.0197201
FBgn0012042	157.707	8.36787	1.86407	4.48904	7.15436e-06	0.000277613
FBgn0013272	45595	-1.03364	0.350336	-2.95042	0.00317339	0.0216343
FBgn0013342	234.389	-2.89521	0.658617	-4.39589	1.10319e-05	0.000388554
FBgn0013467	70.2401	-4.05194	1.1644	-3.47986	0.000501678	0.00650368
FBgn0013548	559.314	1.89801	0.591527	3.20866	0.00133357	0.0121969
FBgn0013717	692	1.422	0.325405	4.36992	1.24292e-05	0.000425144
FBgn0013725	67.3619	3.64835	1.05328	3.4638	0.000532612	0.00672541
FBgn0013726	2912.71	1.08405	0.375401	2.88772	0.0038805	0.0246114
FBgn0013753	401.579	1.55267	0.501465	3.09627	0.00195972	0.0157412
FBgn0013755	34.4082	6.3452	2.40755	2.63555	0.0084002	0.0404476
FBgn0013771	6126.39	-2.04186	0.38778	-5.26552	1.3979e-07	1.06737e-05
FBgn0013772	13691.9	1.33829	0.476384	2.80927	0.00496535	0.0288346
FBgn0013811	145.859	-2.19676	0.503487	-4.36309	1.28235e-05	0.000432383
FBgn0013953	2993.65	-1.64571	0.449764	-3.65904	0.000253158	0.00414977
FBgn0014011	2363.68	-0.904797	0.293492	-3.08287	0.00205017	0.0161276
FBgn0014018	4893.04	-0.890072	0.276065	-3.22414	0.0012635	0.0117744
FBgn0014127	712.993	1.81711	0.543106	3.34578	0.000820522	0.00887648
FBgn0014135	954.97	1.59969	0.482268	3.31702	0.000909841	0.00949127
FBgn0014141	5784.43	-1.1406	0.325778	-3.50117	0.000463219	0.00617364
FBgn0014163	4817.04	2.43037	0.504834	4.8142	1.47789e-06	7.95037e-05
FBgn0014189	5214.49	1.11545	0.335947	3.3203	0.000899204	0.00941777
FBgn0014269	876.319	1.24292	0.393417	3.15931	0.00158143	0.0136615
FBgn0014340	384.189	1.54924	0.523548	2.95911	0.00308524	0.021229
FBgn0014466	1135.59	6.6895	2.575	2.59786	0.00938055	0.0435281
FBgn0014469	16900.7	1.41205	0.415283	3.40021	0.000673352	0.00786686
FBgn0014879	2375.21	1.28575	0.506854	2.53672	0.0111895	0.0488483
FBgn0015001	4312.37	-1.25638	0.448309	-2.80248	0.00507118	0.0291913
FBgn0015008	6.34151	4.74133	1.86553	2.54155	0.0110362	0.0484652
FBgn0015011	4543.9	-1.62365	0.431878	-3.7595	0.000170254	0.00312882
FBgn0015033	938.79	-1.72526	0.439206	-3.92813	8.56102e-05	0.0018355
FBgn0015036	1383.54	-1.27498	0.39725	-3.20953	0.00132953	0.0121876
FBgn0015037	6498.26	-3.92839	0.41744	-9.41068	4.92928e-21	5.30346e-18
FBgn0015040	2250.16	-0.884525	0.33617	-2.63118	0.00850878	0.0407708
FBgn0015221	53986.1	-1.93256	0.40673	-4.75147	2.01945e-06	0.000101703
FBgn0015222	70346.3	-1.28828	0.390813	-3.29642	0.000979265	0.0100023
FBgn0015240	1205.51	-0.67684	0.178384	-3.79428	0.000148075	0.0028004
FBgn0015270	351.608	2.27051	0.827687	2.74319	0.0060845	0.0327089
FBgn0015271	261.879	1.70499	0.641432	2.6581	0.00785816	0.0387667
FBgn0015277	1206.47	-0.706306	0.240408	-2.93795	0.00330393	0.0223272
FBgn0015299	972.093	1.39917	0.544539	2.56946	0.0101857	0.0459312
FBgn0015320	1568.33	1.27572	0.358597	3.55754	0.00037434	0.00534416
FBgn0015336	1235.75	-1.23035	0.418504	-2.93987	0.00328345	0.0222309
FBgn0015351	295.41	-0.736169	0.282262	-2.6081	0.00910466	0.0426241
FBgn0015371	1072.01	2.23358	0.685022	3.2606	0.00111179	0.0108197
FBgn0015372	985.631	-0.922396	0.260138	-3.5458	0.000391422	0.00550175
FBgn0015391	1277.45	2.56275	0.832794	3.0773	0.00208888	0.0163288
FBgn0015396	1053.44	2.55439	0.789314	3.23621	0.00121129	0.011441
FBgn0015400	47.5302	-3.02945	0.931017	-3.25391	0.00113828	0.0109614
FBgn0015509	4989.66	1.29936	0.38294	3.39313	0.000690998	0.0079941
FBgn0015524	385.943	-1.40877	0.5097	-2.76393	0.00571104	0.0314666
FBgn0015541	3827.37	-1.50463	0.426019	-3.53184	0.000412685	0.00571243
FBgn0015544	773.367	0.878377	0.326863	2.68729	0.00720339	0.0366064
FBgn0015576	1672.74	-1.50643	0.423039	-3.56096	0.000369495	0.00531905
FBgn0015591	574.367	-2.26813	0.509347	-4.45302	8.46717e-06	0.000314955
FBgn0015602	1196.34	1.18806	0.26297	4.51786	6.24664e-06	0.00024643
FBgn0015622	5984.88	-0.736545	0.20958	-3.51438	0.000440786	0.00599491
FBgn0015625	2321.97	3.03984	0.98102	3.09865	0.00194402	0.0156652
FBgn0015663	477.021	1.39518	0.305971	4.55984	5.11933e-06	0.000209644
FBgn0015664	1526.06	0.998276	0.325719	3.06483	0.00217791	0.0168248
FBgn0015765	1217.81	-1.04185	0.239439	-4.35123	1.35376e-05	0.000448789
FBgn0015766	31709.7	-1.3996	0.493989	-2.83325	0.00460768	0.0273702
FBgn0015773	1038.05	-1.37436	0.48644	-2.82535	0.00472289	0.0278225
FBgn0015797	2785.39	-0.761884	0.182118	-4.18347	2.87091e-05	0.000779295
FBgn0015801	1360.09	-0.935615	0.321763	-2.90777	0.00364012	0.0236189
FBgn0015805	2633.53	1.91682	0.469896	4.07923	4.51849e-05	0.00110488
FBgn0015926	737.987	2.89605	1.09927	2.63452	0.00842552	0.0405279
FBgn0015929	1522.17	2.10265	0.826022	2.54551	0.0109119	0.0481671
FBgn0016031	3030.79	-0.718913	0.217394	-3.30697	0.000943117	0.00973452
FBgn0016053	1854.36	3.01909	1.04049	2.90161	0.00371254	0.0239313
FBgn0016061	115.398	-1.4385	0.570155	-2.523	0.0116358	0.0499489
FBgn0016076	3092.98	-1.31227	0.420139	-3.12342	0.00178765	0.0148365
FBgn0016123	17437.9	-1.62793	0.450935	-3.61014	0.000306037	0.00471608
FBgn0016693	4952.98	-0.902261	0.195894	-4.60586	4.1076e-06	0.000174242
FBgn0016694	5849.52	-1.21284	0.480016	-2.52666	0.0115152	0.0496103
FBgn0016715	1181.39	1.57874	0.432216	3.65266	0.000259542	0.00420432
FBgn0016792	1171.07	1.62114	0.521614	3.10793	0.00188401	0.0154096
FBgn0016926	6236.9	-0.729238	0.244815	-2.97873	0.00289447	0.0203059
FBgn0016978	1395.45	0.621764	0.236245	2.63187	0.00849172	0.0407634
FBgn0017429	967.332	-0.625615	0.211757	-2.95441	0.0031327	0.0214682
FBgn0017457	1068.21	1.1654	0.298287	3.90698	9.3455e-05	0.00197155
FBgn0017551	549.399	2.25615	0.702999	3.20932	0.00133049	0.0121876
FBgn0017566	7354.22	-0.624616	0.22292	-2.80197	0.00507909	0.0292227
FBgn0017577	1490.82	2.39703	0.862785	2.77825	0.00546527	0.030539
FBgn0019643	5996.05	-1.42039	0.419792	-3.38356	0.000715527	0.00817399
FBgn0019886	6413.67	-0.769341	0.286901	-2.68155	0.00732814	0.0370219
FBgn0019947	2035.72	-0.604056	0.16506	-3.65963	0.000252582	0.00414977
FBgn0019948	2904.7	-1.06298	0.302487	-3.51413	0.000441197	0.00599491
FBgn0019968	2954.51	-0.819998	0.295126	-2.77847	0.00546162	0.030539
FBgn0020269	194.417	-2.20504	0.478016	-4.61289	3.97099e-06	0.00017095
FBgn0020294	857.053	-1.65392	0.476454	-3.47132	0.000517909	0.00661928
FBgn0020300	240.626	-1.06877	0.415192	-2.57416	0.0100484	0.0454423
FBgn0020307	1132.85	-1.52327	0.496557	-3.06766	0.00215739	0.0167209
FBgn0020377	149.217	7.04676	1.46105	4.82307	1.41366e-06	7.74568e-05
FBgn0020389	1032.25	-0.647077	0.213781	-3.02682	0.0024714	0.0182675
FBgn0020407	343.872	1.0206	0.389848	2.61793	0.00884645	0.0417818
FBgn0020445	1184.45	1.15626	0.377425	3.06355	0.00218728	0.0168641
FBgn0020503	7965.4	-0.829239	0.324161	-2.55811	0.0105242	0.0468971
FBgn0020506	535.555	2.01024	0.445488	4.51244	6.40862e-06	0.00025198
FBgn0020521	2348.71	-1.6028	0.538439	-2.97675	0.00291324	0.0203893
FBgn0020556	17.2297	4.37517	1.47753	2.96114	0.00306507	0.0211516
FBgn0020633	2145.62	2.5001	0.842769	2.96654	0.00301175	0.0209548
FBgn0020637	373.724	-13.3706	2.73623	-4.88652	1.02636e-06	6.01334e-05
FBgn0020638	158.794	-13.4026	2.98937	-4.48344	7.34503e-06	0.000283154
FBgn0020639	25.4334	-9.66604	3.12528	-3.09286	0.00198238	0.0158416
FBgn0020762	1282.07	-1.15816	0.297945	-3.88717	0.000101421	0.00208389
FBgn0020906	19250.2	-4.31576	0.643721	-6.70439	2.02246e-11	5.20343e-09
FBgn0020907	1711.1	2.09084	0.61068	3.42379	0.000617534	0.00748663
FBgn0021764	1616.65	1.29543	0.503183	2.57447	0.0100394	0.0454191
FBgn0021944	1685.98	-0.611389	0.188241	-3.2479	0.00116258	0.0111162
FBgn0022069	2290.86	1.18351	0.46453	2.54776	0.0108417	0.0479489
FBgn0022160	4679.09	-1.51681	0.38798	-3.90952	9.24807e-05	0.00196149
FBgn0022238	3103.71	0.922775	0.282296	3.26882	0.00107997	0.0106109
FBgn0022338	1536.42	2.24665	0.620832	3.61877	0.000296008	0.00461562
FBgn0022709	1583.04	-0.909316	0.319584	-2.84531	0.0044368	0.026736
FBgn0022764	4602.69	1.05064	0.407397	2.57891	0.00991121	0.044925
FBgn0022770	93.3023	-2.5295	0.940872	-2.68846	0.00717823	0.0365395
FBgn0022772	972.206	3.27984	0.881829	3.71936	0.000199731	0.00352808
FBgn0022786	890.215	0.833606	0.228975	3.64059	0.00027201	0.00435031
FBgn0022893	14423.7	2.28674	0.646686	3.53609	0.000406093	0.00564624
FBgn0022987	967.745	1.11703	0.396729	2.81559	0.00486882	0.0284415
FBgn0023001	653.64	-0.942244	0.359272	-2.62265	0.00872499	0.04147
FBgn0023076	496.729	-1.4378	0.540129	-2.66196	0.0077687	0.0384697
FBgn0023171	755.077	0.834391	0.184053	4.53343	5.80343e-06	0.000234356
FBgn0023177	1856.78	1.10554	0.262951	4.20433	2.61854e-05	0.000724074
FBgn0023179	155.39	-2.74329	0.454331	-6.03808	1.55957e-09	2.2238e-07
FBgn0023180	188.526	1.89309	0.602196	3.14364	0.00166859	0.0141055
FBgn0023181	347.159	1.68363	0.637431	2.64127	0.00825959	0.0399968
FBgn0023197	22403.8	-7.71471	0.706761	-10.9156	9.70974e-28	2.2983e-24
FBgn0023216	546.611	1.2096	0.45489	2.6591	0.00783494	0.0387121
FBgn0023395	467.6	2.7333	0.8317	3.2864	0.00101476	0.010221
FBgn0023458	4196.09	-1.02664	0.3715	-2.76349	0.00571864	0.0314791
FBgn0023479	1758.95	3.17043	0.560542	5.65602	1.54925e-08	1.65184e-06
FBgn0023495	135.581	1.66893	0.47118	3.54203	0.000397066	0.00556127
FBgn0023514	1346.83	0.626308	0.201754	3.10432	0.0019072	0.0154922
FBgn0023520	210.499	0.772155	0.299108	2.58152	0.0098365	0.0447578
FBgn0023528	2936.21	1.47265	0.545559	2.69934	0.00694765	0.0357502
FBgn0023529	5824.1	-0.69516	0.215738	-3.22224	0.00127191	0.0118435
FBgn0023542	2377.38	-0.819581	0.168968	-4.85051	1.23144e-06	7.00677e-05
FBgn0023549	2588.73	-0.712574	0.162878	-4.3749	1.2149e-05	0.000416765
FBgn0024227	387.546	2.6579	0.595916	4.4602	8.1885e-06	0.00030668
FBgn0024238	8289.7	-1.212	0.345694	-3.50599	0.000454914	0.0061054
FBgn0024245	427.979	1.32234	0.366825	3.60483	0.000312354	0.0047676
FBgn0024273	2361.55	-1.17367	0.344017	-3.41166	0.000645686	0.00766071
FBgn0024288	217.222	-2.63249	0.436546	-6.03027	1.63686e-09	2.25258e-07
FBgn0024320	4144.9	-1.01971	0.334072	-3.05237	0.00227043	0.0172247
FBgn0024361	7251.5	-1.59394	0.414838	-3.84233	0.000121873	0.00237113
FBgn0024366	243.692	-2.2397	0.59249	-3.78016	0.00015673	0.00293033
FBgn0024371	849.029	1.04042	0.389389	2.67193	0.00754168	0.0377084
FBgn0024491	564.249	0.768359	0.269528	2.85075	0.00436161	0.0265124
FBgn0024510	416.315	1.56096	0.563754	2.76887	0.00562517	0.0311225
FBgn0024542	454.05	1.11127	0.374738	2.96546	0.00302236	0.0210131
FBgn0024728	1851.9	0.927324	0.320094	2.89704	0.00376706	0.0241512
FBgn0024807	3246.56	-0.738303	0.229712	-3.21404	0.00130883	0.0120686
FBgn0024897	20.4163	-6.00848	2.04241	-2.94186	0.00326245	0.0221267
FBgn0024909	437.669	1.09976	0.391613	2.80828	0.00498071	0.028853
FBgn0024984	273.004	2.67969	0.927207	2.89006	0.00385166	0.0245198
FBgn0024985	1792.79	-0.928406	0.305699	-3.03699	0.0023895	0.0179212
FBgn0024989	328.186	-2.77227	0.780603	-3.55145	0.000383119	0.0054367
FBgn0024991	628.121	1.80267	0.571986	3.15159	0.00162382	0.0138758
FBgn0024992	1481.76	-0.616156	0.183315	-3.36118	0.00077609	0.00857593
FBgn0024997	1601.16	-1.27517	0.474144	-2.68942	0.00715765	0.0364661
FBgn0025111	91.9441	-1.13821	0.428035	-2.65916	0.0078336	0.0387121
FBgn0025335	2037.47	-0.764802	0.222373	-3.43928	0.000583268	0.00716711
FBgn0025387	23.0329	2.5667	0.984903	2.60605	0.00915941	0.0428126
FBgn0025388	441.833	2.27392	0.743347	3.05903	0.00222056	0.017032
FBgn0025457	1221.97	1.31796	0.481947	2.73466	0.0062444	0.0331997
FBgn0025463	2275.56	1.10809	0.380183	2.91461	0.00356129	0.0233506
FBgn0025549	1073.12	1.39537	0.402046	3.47067	0.000519153	0.00662088
FBgn0025583	6336.25	3.47963	0.622476	5.58998	2.27098e-08	2.27878e-06
FBgn0025624	954.04	-0.862599	0.323232	-2.66867	0.00761528	0.0379961
FBgn0025626	1337.51	1.19524	0.442103	2.70354	0.00686062	0.0354101
FBgn0025633	2606.46	1.12305	0.35198	3.19065	0.00141952	0.0127176
FBgn0025635	693.541	1.66287	0.597889	2.78124	0.00541524	0.0303453
FBgn0025643	1091.86	-3.02572	0.661458	-4.57432	4.77767e-06	0.000197016
FBgn0025676	318.465	0.662168	0.236155	2.80395	0.00504803	0.0291431
FBgn0025680	3208.94	-1.1235	0.405752	-2.76894	0.00562382	0.0311225
FBgn0025683	16116.1	-0.997977	0.353054	-2.8267	0.00470306	0.0277471
FBgn0025692	5305.82	-1.11308	0.425234	-2.61756	0.008856	0.0417906
FBgn0025697	1240.84	-1.26197	0.43668	-2.88991	0.00385355	0.0245198
FBgn0025700	3674.81	-0.669367	0.195163	-3.42978	0.000604069	0.00736268
FBgn0025709	2041.09	-1.58605	0.475894	-3.33277	0.000859847	0.00913491
FBgn0025716	1030.68	1.07679	0.358068	3.00722	0.00263652	0.0191568
FBgn0025725	3800.41	-0.815686	0.209536	-3.89282	9.90863e-05	0.00204657
FBgn0025739	237.826	1.81188	0.562604	3.22053	0.00127955	0.0118866
FBgn0025776	20.1292	4.92392	1.52445	3.22996	0.00123809	0.0116186
FBgn0025777	1917.43	0.695265	0.265206	2.6216	0.00875172	0.0414983
FBgn0025781	654.399	1.66771	0.531142	3.13986	0.00169031	0.0142181
FBgn0025808	323.386	1.42229	0.519194	2.73941	0.00615496	0.0329011
FBgn0025815	1344.39	1.90879	0.726799	2.6263	0.00863193	0.0411924
FBgn0025885	5701.59	-0.729292	0.244579	-2.98183	0.0028653	0.0201804
FBgn0026084	7685.51	-0.863918	0.208057	-4.15232	3.2912e-05	0.000869873
FBgn0026143	933.92	1.89979	0.638125	2.97715	0.00290942	0.0203746
FBgn0026148	263.416	1.51397	0.473229	3.19922	0.00137799	0.0124859
FBgn0026149	580.756	1.59243	0.541076	2.94309	0.00324955	0.0220518
FBgn0026207	841.29	1.02116	0.372373	2.7423	0.00610097	0.032746
FBgn0026238	3803.94	1.49199	0.459971	3.24366	0.00118004	0.0112331
FBgn0026257	525.565	2.11956	0.713987	2.96862	0.00299139	0.0208558
FBgn0026268	202.251	2.58868	0.487462	5.31053	1.09305e-07	8.86047e-06
FBgn0026315	3132.86	-1.38859	0.408882	-3.39607	0.000683621	0.00795541
FBgn0026320	743.555	4.54988	1.10872	4.10373	4.06547e-05	0.0010259
FBgn0026361	505.225	2.92194	0.836452	3.49326	0.000477167	0.00628872
FBgn0026369	2432.18	-0.901358	0.263606	-3.41934	0.000627743	0.00752817
FBgn0026371	420.641	2.11832	0.632072	3.35139	0.000804076	0.00874654
FBgn0026403	680.495	-1.87163	0.700178	-2.67308	0.00751585	0.0375952
FBgn0026411	200.614	-2.0854	0.645094	-3.23271	0.00122624	0.0115362
FBgn0026415	17900.9	-1.01116	0.388823	-2.60056	0.00930726	0.0433155
FBgn0026431	643.502	1.14413	0.347813	3.2895	0.00100367	0.0101612
FBgn0026441	799.658	1.30842	0.467142	2.8009	0.00509609	0.0292778
FBgn0026533	4991.78	1.00837	0.327062	3.08312	0.00204846	0.0161276
FBgn0026573	1270.79	1.54806	0.451875	3.42586	0.000612864	0.00745452
FBgn0026575	2324.5	1.88409	0.740201	2.54538	0.0109158	0.0481671
FBgn0026577	1692.57	1.21095	0.478001	2.53336	0.0112975	0.0490495
FBgn0026597	1477.52	1.14256	0.450706	2.53504	0.0112434	0.0489431
FBgn0026598	690.854	2.69353	0.919388	2.9297	0.0033929	0.0226736
FBgn0026602	1170.81	-1.14919	0.447973	-2.56532	0.010308	0.0462631
FBgn0026616	810.209	1.91651	0.669593	2.8622	0.0042071	0.0259194
FBgn0026718	2185.29	-1.09467	0.30717	-3.56372	0.000365634	0.00529007
FBgn0026737	579.394	1.58176	0.295444	5.35386	8.60964e-08	7.22853e-06
FBgn0026741	558.1	-0.720614	0.235701	-3.05732	0.00223326	0.0170741
FBgn0026751	733.507	1.1594	0.403344	2.87448	0.00404698	0.0253182
FBgn0026756	301.125	-3.21	0.50093	-6.40807	1.47369e-10	2.81308e-08
FBgn0026760	641.835	-1.94743	0.459564	-4.23756	2.25964e-05	0.000647526
FBgn0026876	315.705	2.237	0.737541	3.03306	0.0024209	0.0180765
FBgn0027070	1116.4	1.83356	0.217072	8.44676	2.99499e-17	2.08504e-14
FBgn0027074	86.8845	2.03038	0.553857	3.6659	0.000246474	0.00409119
FBgn0027079	2730.8	-0.769874	0.180376	-4.26816	1.97092e-05	0.000591153
FBgn0027082	320.267	-0.726805	0.218394	-3.32795	0.000874872	0.00925654
FBgn0027106	3961.95	-1.36193	0.383571	-3.55066	0.000384263	0.00544377
FBgn0027108	4092.73	0.666651	0.242329	2.75101	0.0059411	0.0322638
FBgn0027109	812.193	-1.48565	0.494478	-3.00448	0.00266034	0.0192805
FBgn0027259	142.178	1.48936	0.522231	2.85191	0.00434573	0.0264448
FBgn0027287	4076.45	-1.01064	0.273392	-3.69668	0.000218436	0.0037906
FBgn0027341	2821.91	-1.17009	0.396423	-2.95162	0.00316117	0.0215758
FBgn0027343	416.053	-1.1582	0.349904	-3.31005	0.00093278	0.00965831
FBgn0027375	1203.28	0.833349	0.298677	2.79014	0.00526858	0.0298486
FBgn0027378	695.368	0.842739	0.293046	2.87579	0.00403021	0.0252707
FBgn0027490	315.408	1.71825	0.56911	3.01919	0.00253451	0.0185964
FBgn0027498	345.753	0.699693	0.266895	2.6216	0.00875178	0.0414983
FBgn0027499	1490.17	1.46595	0.47376	3.09429	0.00197284	0.0157867
FBgn0027500	1249.2	2.77041	0.959487	2.88739	0.00388458	0.0246114
FBgn0027506	2537.07	0.669851	0.198296	3.37805	0.000730031	0.00826787
FBgn0027514	421.35	1.25043	0.449043	2.78465	0.0053585	0.0301559
FBgn0027518	500.065	0.789298	0.308756	2.55638	0.0105769	0.0470769
FBgn0027521	945.761	2.69496	1.0535	2.5581	0.0105246	0.0468971
FBgn0027526	877.509	1.12138	0.292017	3.84011	0.000122978	0.00237113
FBgn0027538	1187.13	-1.23126	0.36515	-3.37193	0.000746447	0.00835952
FBgn0027539	992.925	0.908757	0.344037	2.64145	0.00825519	0.0399919
FBgn0027546	12.4016	-2.97153	1.15663	-2.56913	0.0101954	0.0459315
FBgn0027548	1667	1.10842	0.392969	2.82064	0.00479281	0.0280884
FBgn0027552	6493.52	-0.995066	0.27483	-3.62066	0.000293847	0.00460791
FBgn0027554	1415.23	-0.597555	0.204439	-2.9229	0.00346786	0.0229927
FBgn0027559	418.883	1.46763	0.441275	3.32588	0.000881395	0.00929707
FBgn0027562	216.527	-1.55146	0.485815	-3.19352	0.00140547	0.0126583
FBgn0027567	3585.88	1.0657	0.406712	2.62028	0.00878575	0.0415918
FBgn0027570	3149.58	-1.33174	0.346229	-3.84642	0.000119854	0.00236175
FBgn0027572	3631.58	-0.865804	0.256792	-3.37161	0.000747288	0.00835952
FBgn0027574	664.885	0.986489	0.225249	4.37954	1.18931e-05	0.000411564
FBgn0027585	1952.69	-1.34837	0.440403	-3.06167	0.00220103	0.0169151
FBgn0027594	5341.4	-1.14028	0.30289	-3.76466	0.000166776	0.00306967
FBgn0027598	3502.03	-1.06077	0.262915	-4.03465	5.46828e-05	0.00127647
FBgn0027603	2352.36	1.05043	0.396732	2.64772	0.00810375	0.0394743
FBgn0027607	2164.12	-0.596401	0.21546	-2.76803	0.0056396	0.0311745
FBgn0027611	22380.1	-1.77509	0.455442	-3.89752	9.71834e-05	0.00203144
FBgn0027620	1757.84	1.87005	0.56734	3.29617	0.000980121	0.0100023
FBgn0027654	231.077	-1.26371	0.448691	-2.81643	0.00485608	0.0283969
FBgn0027779	17552.2	-0.984736	0.332869	-2.95833	0.0030931	0.0212707
FBgn0027783	863.993	2.29256	0.747034	3.06889	0.00214859	0.0166745
FBgn0027784	482.201	0.700258	0.224275	3.12232	0.0017943	0.0148787
FBgn0027790	926.902	-1.65617	0.48581	-3.40908	0.000651823	0.00770661
FBgn0027794	1040.39	-0.660384	0.185493	-3.56015	0.000370644	0.00532351
FBgn0027843	6451.59	-1.15098	0.327842	-3.51079	0.000446784	0.00604308
FBgn0027889	873.921	2.02778	0.730459	2.77604	0.00550251	0.0306746
FBgn0027903	327.897	1.7081	0.657571	2.59759	0.00938804	0.0435281
FBgn0027949	661.736	2.93345	0.874193	3.35561	0.000791905	0.00867312
FBgn0027950	484.602	0.940186	0.351076	2.67801	0.00740599	0.0372333
FBgn0027951	2453.68	0.961193	0.3569	2.69317	0.00707759	0.0362455
FBgn0028292	693.164	0.799391	0.261076	3.06191	0.00219928	0.0169126
FBgn0028381	6896.24	-1.52939	0.448909	-3.4069	0.000657049	0.00773765
FBgn0028387	516.557	1.27695	0.437842	2.91647	0.00354017	0.0232766
FBgn0028394	2248.14	-1.04737	0.344159	-3.04327	0.00234022	0.0176299
FBgn0028406	366.023	1.33688	0.423423	3.15731	0.0015923	0.0136954
FBgn0028426	554.983	-0.938769	0.269072	-3.48892	0.000484983	0.0063423
FBgn0028468	1184.58	-1.03376	0.265491	-3.89378	9.8696e-05	0.00204565
FBgn0028471	1398.31	1.02247	0.382185	2.67532	0.00746574	0.0374236
FBgn0028491	21438.6	-1.4368	0.444822	-3.23006	0.00123766	0.0116186
FBgn0028496	617.741	-1.91139	0.450145	-4.24617	2.17455e-05	0.000633887
FBgn0028506	626.779	1.82195	0.577329	3.15582	0.00160048	0.0137458
FBgn0028515	1893.23	-0.912329	0.216904	-4.20615	2.59756e-05	0.000719955
FBgn0028518	3162.78	-1.63012	0.434357	-3.75295	0.000174765	0.00318697
FBgn0028523	303.502	1.82561	0.536602	3.40217	0.000668539	0.00783382
FBgn0028537	37.678	-9.61874	2.77241	-3.46945	0.000521526	0.00663684
FBgn0028538	1922.77	-1.14086	0.338066	-3.37466	0.000739062	0.00834186
FBgn0028543	1293.94	-3.58821	0.539408	-6.65213	2.88884e-11	7.27435e-09
FBgn0028544	195.091	-6.73964	1.89416	-3.55812	0.000373519	0.00533889
FBgn0028550	2220.17	-1.48318	0.499835	-2.96734	0.00300392	0.0209235
FBgn0028554	1903.93	2.00172	0.564663	3.54499	0.000392634	0.00551225
FBgn0028572	1227.61	-1.01691	0.337753	-3.01081	0.00260551	0.0189863
FBgn0028573	167.379	-4.11419	1.17794	-3.49269	0.000478184	0.00629207
FBgn0028622	1103.94	-1.24953	0.412409	-3.02984	0.00244686	0.0181573
FBgn0028665	15470.4	-0.737879	0.281168	-2.62433	0.00868188	0.0413481
FBgn0028675	372.912	-1.13926	0.380536	-2.99383	0.00275498	0.0197157
FBgn0028683	589.924	1.47201	0.443144	3.32175	0.000894558	0.00938572
FBgn0028704	71.6386	-2.76148	0.885877	-3.11723	0.00182561	0.0150356
FBgn0028708	509.772	1.10016	0.341053	3.22578	0.00125631	0.0117345
FBgn0028841	199.011	-2.46845	0.605309	-4.07799	4.54264e-05	0.00110773
FBgn0028853	258.296	10.9223	1.31807	8.28654	1.16592e-16	6.57081e-14
FBgn0028919	396.615	0.96008	0.280278	3.42546	0.000613764	0.00745781
FBgn0028931	86.6528	1.06169	0.342477	3.10003	0.00193502	0.0156397
FBgn0028938	360.424	-6.66104	1.76374	-3.77666	0.000158948	0.00296244
FBgn0028949	2128.93	-2.97872	0.458674	-6.4942	8.34761e-11	1.793e-08
FBgn0028950	16034.8	-1.13222	0.445952	-2.53889	0.0111204	0.0486338
FBgn0028956	525.761	-1.55717	0.333327	-4.67158	2.98886e-06	0.000137809
FBgn0028974	603.381	1.85218	0.657639	2.81641	0.00485639	0.0283969
FBgn0028980	545.896	1.66403	0.420557	3.95674	7.5979e-05	0.00166213
FBgn0028982	3581.69	0.888313	0.3368	2.63751	0.00835164	0.0403435
FBgn0028984	6345.64	-1.3972	0.395153	-3.53585	0.000406472	0.00564624
FBgn0028993	184.892	1.99399	0.669716	2.97736	0.00290738	0.0203723
FBgn0028997	215.62	1.42294	0.517262	2.75091	0.00594297	0.0322638
FBgn0029002	1948.77	-1.40779	0.256775	-5.48256	4.19204e-08	3.80812e-06
FBgn0029084	12.7976	-5.69852	2.14888	-2.65185	0.00800513	0.0392945
FBgn0029092	5482.47	0.680536	0.262815	2.58941	0.00961396	0.0440841
FBgn0029094	1293.85	1.42922	0.468292	3.05198	0.00227341	0.0172362
FBgn0029118	1981.15	-0.861064	0.249833	-3.44656	0.000567773	0.00702887
FBgn0029123	193.411	2.79925	0.848836	3.29775	0.000974613	0.00996935
FBgn0029152	2302.52	1.07049	0.400249	2.67456	0.00748274	0.037477
FBgn0029170	169.009	-5.7062	0.977436	-5.83793	5.28534e-09	6.44866e-07
FBgn0029173	469.269	1.2622	0.446167	2.82898	0.00466959	0.0276089
FBgn0029507	9089.23	-1.20756	0.398319	-3.03164	0.00243232	0.0181254
FBgn0029512	1380.6	1.27134	0.441432	2.88005	0.00397618	0.0250575
FBgn0029573	17.0068	-5.80962	1.91829	-3.02854	0.00245735	0.0181885
FBgn0029662	39.5998	-2.17499	0.752715	-2.88953	0.00385824	0.0245232
FBgn0029756	410.375	1.52053	0.526135	2.88999	0.00385252	0.0245198
FBgn0029762	5445.43	-1.60888	0.440434	-3.65294	0.000259251	0.00420432
FBgn0029766	12747.6	-1.9492	0.405117	-4.81145	1.49837e-06	8.02405e-05
FBgn0029771	869.3	-1.05548	0.413656	-2.55159	0.0107232	0.0475138
FBgn0029795	402.307	-2.49733	0.577523	-4.3242	1.53084e-05	0.000492322
FBgn0029800	468.411	1.02879	0.374071	2.75025	0.00595497	0.0322845
FBgn0029801	3580.74	-0.704127	0.169222	-4.16097	3.16894e-05	0.000844693
FBgn0029814	22.5844	-3.89688	1.47413	-2.64351	0.0082051	0.0398144
FBgn0029830	303.925	-0.982619	0.290014	-3.38818	0.000703584	0.00810012
FBgn0029831	1189.54	-1.37857	0.398912	-3.45581	0.000548632	0.006842
FBgn0029835	1559.35	-1.27308	0.457878	-2.78039	0.00542945	0.0303962
FBgn0029836	37.3616	-2.96276	1.04439	-2.83684	0.00455619	0.0271822
FBgn0029839	380.732	-1.77147	0.598024	-2.9622	0.00305452	0.0210912
FBgn0029848	274.697	-1.65896	0.595402	-2.78629	0.0053315	0.0300817
FBgn0029863	1957.62	-1.31548	0.517538	-2.54181	0.011028	0.0484472
FBgn0029864	58.0085	-2.5118	0.978106	-2.56802	0.010228	0.0460437
FBgn0029881	2011.19	-1.3571	0.442883	-3.06425	0.00218219	0.0168468
FBgn0029924	626.82	2.79959	0.822559	3.40351	0.000665257	0.00780309
FBgn0029931	22.6485	8.27974	2.42	3.42139	0.000623026	0.00751633
FBgn0029936	377.991	0.741544	0.289053	2.56543	0.0103048	0.0462631
FBgn0029970	283.099	2.9181	1.0928	2.67029	0.00757847	0.0378444
FBgn0029975	4734.27	-0.701591	0.194327	-3.61036	0.000305768	0.00471608
FBgn0030027	136.937	-1.91394	0.580864	-3.29499	0.000984237	0.0100159
FBgn0030040	13984.3	-1.776	0.376968	-4.71128	2.46165e-06	0.000118922
FBgn0030048	834.028	-1.07261	0.259289	-4.13672	3.523e-05	0.000912186
FBgn0030052	2655.63	-1.51691	0.313321	-4.8414	1.28928e-06	7.23159e-05
FBgn0030053	956.988	0.975455	0.212442	4.59162	4.3981e-06	0.000185237
FBgn0030054	1506.09	2.53217	0.820509	3.0861	0.00202803	0.0160546
FBgn0030060	1498.97	1.18796	0.32187	3.69082	0.000223535	0.00385085
FBgn0030073	266.95	-1.09808	0.387153	-2.8363	0.00456398	0.0271975
FBgn0030078	11.6249	-3.4118	1.3096	-2.60523	0.00918125	0.0428639
FBgn0030082	718.319	1.0577	0.252562	4.18788	2.81577e-05	0.000766084
FBgn0030088	537.919	0.624988	0.195347	3.19938	0.00137724	0.0124859
FBgn0030097	6.22611	-7.54788	2.96688	-2.54405	0.0109576	0.0482452
FBgn0030098	32808.9	-8.79367	0.798022	-11.0193	3.08325e-28	9.12256e-25
FBgn0030100	216.833	0.926126	0.343736	2.6943	0.00705375	0.0361703
FBgn0030114	1138.18	-0.65156	0.18844	-3.45766	0.000544882	0.00680241
FBgn0030121	483.927	0.756293	0.289273	2.61446	0.00893674	0.0421044
FBgn0030148	3204.1	-2.88092	0.578161	-4.9829	6.26383e-07	3.88128e-05
FBgn0030156	272.052	-1.78401	0.437296	-4.07964	4.51049e-05	0.00110488
FBgn0030170	227.972	2.80347	0.955904	2.93279	0.00335927	0.0225212
FBgn0030186	801.056	-16.1036	3.05306	-5.27459	1.3305e-07	1.02918e-05
FBgn0030208	1816.54	1.24564	0.382464	3.25689	0.00112641	0.0108825
FBgn0030228	832.429	1.34642	0.517258	2.603	0.00924127	0.0430932
FBgn0030230	36.1685	-1.68551	0.622014	-2.70976	0.00673328	0.0349292
FBgn0030234	1888.75	-1.47596	0.413957	-3.56548	0.00036319	0.00526759
FBgn0030241	882.386	2.29255	0.8711	2.63179	0.00849366	0.0407634
FBgn0030242	249.963	2.16315	0.834423	2.59239	0.00953115	0.0438699
FBgn0030244	80.944	-2.37917	0.881116	-2.70018	0.00693019	0.0356914
FBgn0030245	9051.37	-1.02036	0.264449	-3.85842	0.000114121	0.00228146
FBgn0030268	2261.43	1.15158	0.397298	2.89853	0.00374913	0.0240754
FBgn0030269	936.142	0.791363	0.227951	3.47164	0.000517281	0.00661928
FBgn0030272	589.816	0.921902	0.338712	2.72179	0.00649301	0.0340421
FBgn0030291	255.355	1.5478	0.467955	3.30759	0.000941029	0.00972671
FBgn0030293	1557.1	1.1314	0.446941	2.53143	0.0113597	0.0491832
FBgn0030294	843.021	2.03403	0.475712	4.27575	1.90494e-05	0.000578075
FBgn0030301	1068.4	1.95349	0.641838	3.04358	0.00233778	0.0176227
FBgn0030318	2008.5	-1.02213	0.249857	-4.09087	4.2975e-05	0.00107076
FBgn0030329	4559.18	-0.864692	0.20473	-4.22358	2.40452e-05	0.000680802
FBgn0030331	962.081	1.99916	0.539209	3.70758	0.000209253	0.00367434
FBgn0030332	21248.9	1.97589	0.353212	5.59406	2.21819e-08	2.26312e-06
FBgn0030340	146.646	-9.34085	3.36208	-2.77829	0.00546452	0.030539
FBgn0030348	461.386	4.12106	0.591354	6.96886	3.19526e-12	9.95154e-10
FBgn0030357	2074.81	-1.37666	0.391858	-3.51315	0.00044283	0.00600331
FBgn0030361	100.68	1.75204	0.546771	3.20435	0.0013537	0.0123287
FBgn0030365	780.651	1.10601	0.413007	2.67794	0.00740758	0.0372333
FBgn0030373	145.293	2.44146	0.88909	2.74602	0.00603228	0.0325251
FBgn0030390	229.726	-8.76183	2.52516	-3.46982	0.000520816	0.00663494
FBgn0030396	6200.31	-1.43257	0.357824	-4.00358	6.23921e-05	0.00142063
FBgn0030407	301.953	-0.689806	0.261571	-2.63717	0.00836014	0.0403516
FBgn0030411	434.056	-0.716304	0.241707	-2.96352	0.00304145	0.0210438
FBgn0030418	399.541	0.679622	0.210531	3.22814	0.00124598	0.0116663
FBgn0030435	1239.68	-1.01161	0.217824	-4.64413	3.41509e-06	0.000154266
FBgn0030456	1105.44	1.15083	0.399835	2.87826	0.00399878	0.0251598
FBgn0030465	422.764	0.911631	0.340708	2.6757	0.00745745	0.0373978
FBgn0030468	1021.79	1.40812	0.498512	2.82464	0.0047334	0.0278705
FBgn0030481	1350.97	0.70931	0.179935	3.94203	8.07942e-05	0.00174489
FBgn0030485	599.918	-0.781028	0.299674	-2.60626	0.00915365	0.0428026
FBgn0030500	306.36	2.02456	0.74053	2.73394	0.00625818	0.0332431
FBgn0030506	325.254	0.659942	0.234438	2.81499	0.00487783	0.028452
FBgn0030507	411.967	2.49553	0.856624	2.91321	0.00357734	0.023416
FBgn0030510	1041.87	-0.870819	0.320063	-2.72077	0.00651299	0.0340766
FBgn0030521	25805.8	-0.948046	0.37458	-2.53096	0.0113752	0.0492231
FBgn0030529	4548.86	-1.3411	0.323145	-4.15014	3.32268e-05	0.00087581
FBgn0030539	144.077	-4.08362	1.05403	-3.87429	0.000106934	0.00216706
FBgn0030541	169.835	-10.8517	3.12024	-3.47784	0.000505469	0.00653081
FBgn0030574	5111.68	-1.63498	0.553197	-2.95551	0.00312149	0.0214161
FBgn0030592	68.8644	-3.06217	0.953687	-3.21087	0.00132332	0.0121459
FBgn0030607	556.199	1.2571	0.483957	2.59753	0.00938959	0.0435281
FBgn0030615	917.687	-1.14427	0.407265	-2.80964	0.00495964	0.0288297
FBgn0030628	345.018	1.51294	0.526355	2.87437	0.00404836	0.0253182
FBgn0030634	88.1068	-1.26934	0.468479	-2.70948	0.00673879	0.0349337
FBgn0030646	185.927	2.15998	0.738807	2.9236	0.00346006	0.022962
FBgn0030655	476.739	1.07509	0.365149	2.94425	0.00323734	0.0219942
FBgn0030657	292.494	1.15341	0.332182	3.47221	0.000516185	0.00661928
FBgn0030666	46.6057	2.40924	0.902864	2.66844	0.00762052	0.0380062
FBgn0030680	864.245	1.55601	0.556581	2.79566	0.00517934	0.0296283
FBgn0030685	2852.39	-0.966916	0.278759	-3.46865	0.000523087	0.00664955
FBgn0030695	1426.68	-0.598747	0.225946	-2.64996	0.00805018	0.0394019
FBgn0030710	674.821	2.39567	0.866133	2.76594	0.0056759	0.0313313
FBgn0030711	802.312	0.900623	0.208148	4.32684	1.51264e-05	0.000487794
FBgn0030738	1711.41	0.918604	0.25993	3.53404	0.000409253	0.0056782
FBgn0030746	450.094	-1.21894	0.470533	-2.59055	0.00958239	0.0440247
FBgn0030747	4623.84	-1.68857	0.447936	-3.76967	0.000163464	0.00301809
FBgn0030752	3787.6	-1.21066	0.333789	-3.62704	0.000286694	0.00453612
FBgn0030756	1112.52	-3.97913	0.490456	-8.11313	4.93313e-16	2.43265e-13
FBgn0030757	95.5488	1.95961	0.74526	2.62943	0.0085528	0.0408979
FBgn0030761	1191.54	-0.956703	0.242789	-3.94048	8.13196e-05	0.00175304
FBgn0030763	196.692	-3.36082	0.844518	-3.97957	6.9039e-05	0.00154135
FBgn0030787	440.96	1.74669	0.398304	4.38532	1.15815e-05	0.000404329
FBgn0030788	894.866	0.954445	0.304757	3.13182	0.00173728	0.0144998
FBgn0030790	1409.07	1.00702	0.342983	2.93606	0.00332412	0.0223665
FBgn0030795	32.8548	-6.15045	1.34363	-4.57748	4.70612e-06	0.000195808
FBgn0030798	267.012	-1.32082	0.523612	-2.52251	0.0116519	0.0499821
FBgn0030801	341.96	0.787186	0.257822	3.05321	0.00226406	0.0171989
FBgn0030806	205.683	1.41969	0.421463	3.36847	0.000755859	0.00843129
FBgn0030808	1645.44	-0.764949	0.282485	-2.70793	0.0067704	0.0350515
FBgn0030813	623.395	2.07366	0.759954	2.72866	0.00635921	0.0336138
FBgn0030836	140.506	-1.59548	0.572855	-2.78513	0.00535065	0.0301404
FBgn0030847	1420.12	-1.60394	0.395439	-4.0561	4.98982e-05	0.00119544
FBgn0030854	1175.82	1.00366	0.256288	3.91616	8.99687e-05	0.00191163
FBgn0030863	1401.85	1.10479	0.352066	3.13802	0.00170094	0.0142669
FBgn0030864	827.313	2.68533	0.922621	2.91054	0.00360804	0.0235314
FBgn0030870	1375.55	1.02886	0.351432	2.92764	0.0034155	0.0227986
FBgn0030873	3076.49	-0.654453	0.20111	-3.25421	0.0011371	0.0109614
FBgn0030874	316.395	0.736725	0.285484	2.58062	0.00986245	0.0448241
FBgn0030877	539.985	1.23134	0.469329	2.62361	0.0087004	0.0413863
FBgn0030878	1313.94	-0.640723	0.199719	-3.20812	0.00133604	0.0122101
FBgn0030884	465.005	-1.01959	0.326587	-3.12196	0.00179651	0.0148787
FBgn0030887	2152.7	-1.25125	0.459365	-2.72387	0.00645222	0.0339504
FBgn0030897	115.831	-2.18715	0.835411	-2.61805	0.00884345	0.0417818
FBgn0030900	30.4252	2.51001	0.961925	2.60936	0.00907124	0.042517
FBgn0030912	170.931	-1.14369	0.382285	-2.99173	0.00277401	0.0197613
FBgn0030914	47.1991	-1.94355	0.582821	-3.33473	0.000853808	0.00911009
FBgn0030915	295.163	1.04927	0.339868	3.08729	0.00201994	0.0160143
FBgn0030928	1544.18	-1.36637	0.467045	-2.92557	0.00343828	0.022867
FBgn0030929	13255.8	-2.6168	0.460645	-5.68073	1.34125e-08	1.46978e-06
FBgn0030930	1140.86	0.768934	0.242387	3.17234	0.00151214	0.0132958
FBgn0030931	26.0212	2.59843	0.822587	3.15885	0.00158394	0.0136631
FBgn0030938	141.462	2.91584	0.90119	3.23555	0.0012141	0.0114584
FBgn0030941	1310.64	-1.50855	0.322884	-4.67212	2.98106e-06	0.000137809
FBgn0030946	1994.39	-0.789962	0.230653	-3.4249	0.000615027	0.00746548
FBgn0030959	528.794	1.49803	0.417011	3.59231	0.000327762	0.00489163
FBgn0030963	203.128	1.85489	0.519353	3.57154	0.000354885	0.00517249
FBgn0030964	1489.59	-1.26193	0.369217	-3.41786	0.000631165	0.00755292
FBgn0030969	662.455	1.18098	0.415088	2.84514	0.0044392	0.0267369
FBgn0030970	469.668	1.91877	0.53216	3.60563	0.000311395	0.0047676
FBgn0030980	86.2976	-5.12666	1.52022	-3.37233	0.000745364	0.00835952
FBgn0030981	137.134	-5.01339	1.32985	-3.76991	0.000163308	0.00301809
FBgn0030984	444.219	-1.37711	0.490743	-2.80617	0.00501338	0.0289997
FBgn0030993	3622.73	-1.48363	0.424292	-3.49672	0.000471021	0.00623947
FBgn0030994	88.8983	-2.65476	0.529808	-5.01079	5.4206e-07	3.44908e-05
FBgn0031001	65.4335	3.61793	1.17367	3.08258	0.00205212	0.0161276
FBgn0031004	4230.21	-1.4079	0.425781	-3.30663	0.000944252	0.00973452
FBgn0031012	2712.93	-1.60368	0.446584	-3.591	0.000329414	0.0049101
FBgn0031034	3945.01	-4.77383	0.518545	-9.20621	3.37853e-20	3.33208e-17
FBgn0031044	740.038	0.985508	0.346052	2.84786	0.00440144	0.0266218
FBgn0031070	279.713	2.48477	0.786346	3.1599	0.00157826	0.013654
FBgn0031081	1020.6	-1.27343	0.431137	-2.95366	0.00314034	0.0214956
FBgn0031092	1679.37	-0.725529	0.261468	-2.77483	0.00552311	0.0307605
FBgn0031097	391.369	-3.38216	1.1625	-2.90937	0.00362158	0.0235891
FBgn0031119	453.788	1.24876	0.415047	3.00873	0.00262343	0.0190831
FBgn0031141	3944.1	-2.2917	0.487244	-4.70339	2.55877e-06	0.000123102
FBgn0031170	4101.92	-1.19355	0.426098	-2.8011	0.0050928	0.0292731
FBgn0031174	2104.84	-0.716926	0.216122	-3.31723	0.000909132	0.00949127
FBgn0031227	331.71	1.4544	0.461183	3.15363	0.00161254	0.0137993
FBgn0031239	57.6057	-2.97581	0.943827	-3.15292	0.00161644	0.0138227
FBgn0031248	5264.89	-6.71223	0.623715	-10.7617	5.21942e-27	8.82456e-24
FBgn0031251	258.163	-1.40713	0.42346	-3.32293	0.000890777	0.00937097
FBgn0031252	343.809	2.3992	0.799799	2.99975	0.00270197	0.0195344
FBgn0031261	204.295	-1.8808	0.580499	-3.23997	0.00119542	0.0113225
FBgn0031263	11276.5	-1.2679	0.416779	-3.04213	0.00234913	0.0176692
FBgn0031265	679.368	-0.697586	0.229929	-3.03392	0.00241399	0.0180591
FBgn0031270	197.021	1.17577	0.271019	4.33832	1.43574e-05	0.000466811
FBgn0031285	19967.2	-0.934934	0.298855	-3.12839	0.00175768	0.0146082
FBgn0031289	119.08	-1.95753	0.555079	-3.52658	0.000420959	0.00580963
FBgn0031294	2018.05	-2.03104	0.588219	-3.45286	0.000554679	0.00690286
FBgn0031299	784.421	-1.16491	0.416689	-2.79564	0.00517964	0.0296283
FBgn0031304	1531.41	-0.846385	0.268748	-3.14937	0.00163625	0.013926
FBgn0031306	613.248	-2.64548	0.473386	-5.58843	2.2913e-08	2.27878e-06
FBgn0031322	1102.11	-1.07177	0.355444	-3.01529	0.0025673	0.0187787
FBgn0031351	171.221	1.95047	0.594948	3.27839	0.00104402	0.0103397
FBgn0031356	2933.32	-0.837435	0.281807	-2.97166	0.00296192	0.0207055
FBgn0031391	550.165	0.664005	0.233117	2.84838	0.00439421	0.0266218
FBgn0031398	447.99	1.7426	0.595258	2.92746	0.00341738	0.0227986
FBgn0031401	1786.42	-0.788821	0.240546	-3.2793	0.00104067	0.0103394
FBgn0031403	283.823	1.32253	0.421439	3.13814	0.00170022	0.0142669
FBgn0031434	551.749	2.89949	0.851064	3.4069	0.000657063	0.00773765
FBgn0031451	17.876	3.41919	0.935595	3.65457	0.000257616	0.00420125
FBgn0031453	10358.1	0.635606	0.237016	2.6817	0.00732482	0.0370219
FBgn0031456	565.4	0.926021	0.303447	3.05167	0.00227571	0.017238
FBgn0031459	2923.87	2.48947	0.309493	8.04371	8.71568e-16	4.126e-13
FBgn0031483	1045.11	2.97068	0.696246	4.26671	1.98373e-05	0.000592864
FBgn0031484	1368.92	1.79729	0.158246	11.3576	6.8006e-30	2.68284e-26
FBgn0031490	1003.9	-2.22303	0.579513	-3.83603	0.000125039	0.00240233
FBgn0031491	559.758	0.633546	0.231109	2.74133	0.00611902	0.0327922
FBgn0031514	4489.4	-1.36452	0.464893	-2.93512	0.00333421	0.022406
FBgn0031516	2147.13	-1.81536	0.408819	-4.4405	8.97498e-06	0.000328851
FBgn0031518	1073.05	-1.30935	0.461191	-2.83906	0.00452461	0.0271133
FBgn0031519	115.648	1.98314	0.6106	3.24785	0.00116281	0.0111162
FBgn0031528	225.75	-1.06779	0.402543	-2.65262	0.00798692	0.0392546
FBgn0031540	563.811	2.47379	0.753052	3.28502	0.00101975	0.0102422
FBgn0031542	100.578	-2.19324	0.629959	-3.48156	0.000498508	0.00648335
FBgn0031548	939.543	-1.97616	0.413342	-4.78092	1.74492e-06	9.05753e-05
FBgn0031549	362.083	2.20446	0.646211	3.41136	0.000646408	0.00766071
FBgn0031558	469.072	6.73217	0.739371	9.10527	8.60496e-20	7.83382e-17
FBgn0031571	2077.12	-2.12968	0.477483	-4.46022	8.18737e-06	0.00030668
FBgn0031590	5169.4	-1.36361	0.244923	-5.5675	2.58415e-08	2.52755e-06
FBgn0031597	308.44	1.50588	0.504734	2.98352	0.00284954	0.0200979
FBgn0031608	241.542	1.59263	0.473141	3.36607	0.000762462	0.00845711
FBgn0031623	6.62201	5.4037	1.68643	3.20423	0.00135422	0.0123287
FBgn0031627	48.9218	-1.91217	0.746915	-2.56009	0.0104645	0.0467171
FBgn0031629	2611.21	-1.91338	0.660057	-2.89882	0.00374571	0.0240754
FBgn0031630	165.221	-2.14363	0.580124	-3.69511	0.000219788	0.00379736
FBgn0031632	250.482	4.7479	1.11855	4.2447	2.18889e-05	0.000634455
FBgn0031633	2023.21	-0.939398	0.333771	-2.8145	0.00488534	0.0284818
FBgn0031646	73.0421	-3.83259	0.991656	-3.86483	0.000111164	0.00223747
FBgn0031654	5634.81	-4.41785	0.797195	-5.54175	2.9947e-08	2.86007e-06
FBgn0031673	913.358	0.768848	0.293944	2.61562	0.00890644	0.0419784
FBgn0031678	171.84	-1.28117	0.441907	-2.89918	0.00374144	0.0240751
FBgn0031689	2640.93	-1.74664	0.466507	-3.74409	0.000181048	0.00328133
FBgn0031690	25.9897	3.46149	1.05306	3.28708	0.00101233	0.0102053
FBgn0031718	78.7443	8.8283	3.39549	2.6	0.00932225	0.0433577
FBgn0031719	12.6591	20.5941	3.49631	5.89024	3.8564e-09	4.88875e-07
FBgn0031737	764.348	-1.51588	0.565864	-2.67887	0.00738703	0.0372029
FBgn0031739	455.284	1.1582	0.430443	2.69072	0.00712979	0.0364
FBgn0031741	3188.88	-1.44908	0.429048	-3.37743	0.000731653	0.00827755
FBgn0031745	408.945	-0.966056	0.266572	-3.62399	0.00029009	0.00457152
FBgn0031759	2928.46	1.24165	0.467698	2.65481	0.00793526	0.0390332
FBgn0031760	369.95	1.2068	0.421528	2.86292	0.00419761	0.025882
FBgn0031762	289.196	-1.03282	0.350494	-2.94676	0.00321124	0.021842
FBgn0031769	1856.84	2.19403	0.674996	3.25044	0.00115228	0.0110872
FBgn0031774	307.319	0.873484	0.282877	3.08786	0.00201603	0.0160143
FBgn0031791	289.071	-1.42613	0.562787	-2.53404	0.0112754	0.0490425
FBgn0031800	385.124	-1.56038	0.573429	-2.72115	0.00650558	0.0340615
FBgn0031811	28.7855	2.58261	0.653455	3.95225	7.74213e-05	0.00168434
FBgn0031813	9559.73	-1.2195	0.399836	-3.05001	0.00228836	0.0173052
FBgn0031818	1684.86	-0.752433	0.23154	-3.24969	0.00115531	0.0110906
FBgn0031835	313.183	-1.56614	0.563035	-2.7816	0.00540916	0.0303256
FBgn0031842	3401.63	-0.591165	0.186675	-3.16682	0.00154115	0.0135077
FBgn0031850	393.396	-1.46022	0.487619	-2.9946	0.00274806	0.0197157
FBgn0031855	220.38	-1.58683	0.552473	-2.87223	0.00407591	0.0254154
FBgn0031857	692.568	-1.48388	0.491064	-3.02177	0.00251303	0.0184616
FBgn0031869	478.241	-1.30693	0.479929	-2.72317	0.00646592	0.0339504
FBgn0031872	295.593	1.92465	0.633036	3.04035	0.00236305	0.0177341
FBgn0031873	390.813	1.35214	0.316343	4.27427	1.91761e-05	0.000580159
FBgn0031878	762.761	2.59407	0.770097	3.3685	0.000755791	0.00843129
FBgn0031886	300.561	2.26696	0.808805	2.80286	0.00506524	0.0291913
FBgn0031888	168.327	-1.81596	0.466429	-3.89333	9.88755e-05	0.00204579
FBgn0031895	627.05	1.7877	0.682182	2.62056	0.00877865	0.0415748
FBgn0031908	2919.92	-1.07251	0.394499	-2.71867	0.0065546	0.0342022
FBgn0031909	425.355	0.672337	0.237335	2.83286	0.00461332	0.0273702
FBgn0031925	50.3211	3.45455	0.911316	3.79072	0.000150209	0.00283189
FBgn0031929	6737.46	-1.29755	0.428208	-3.03019	0.00244398	0.0181572
FBgn0031945	99.6057	-5.0724	0.698768	-7.25906	3.89788e-13	1.35681e-10
FBgn0031947	1307.48	1.24545	0.459863	2.70832	0.00676254	0.0350261
FBgn0031948	750.631	-1.1551	0.365295	-3.1621	0.00156635	0.0135907
FBgn0031950	3801.56	-0.94442	0.354597	-2.66336	0.00773636	0.0384037
FBgn0031951	1049.43	0.677829	0.244816	2.76873	0.00562755	0.0311225
FBgn0031959	176.925	-1.97375	0.428337	-4.60794	4.06674e-06	0.000173129
FBgn0031961	93.4861	2.46717	0.685914	3.59691	0.000322014	0.00484248
FBgn0031968	1768.84	-1.35167	0.42284	-3.19664	0.00139038	0.0125708
FBgn0031971	962.125	1.61899	0.421607	3.84004	0.000123014	0.00237113
FBgn0031973	461.513	-1.10975	0.394731	-2.8114	0.0049326	0.0287008
FBgn0031985	2616.16	-0.707543	0.267277	-2.64723	0.00811539	0.0394762
FBgn0032006	3014.45	-1.04591	0.343871	-3.04158	0.00235341	0.0176842
FBgn0032013	63.2121	-1.80565	0.663032	-2.72332	0.00646289	0.0339504
FBgn0032016	538.652	1.01103	0.271468	3.72429	0.000195866	0.00347537
FBgn0032018	2646.65	-1.04949	0.32492	-3.22999	0.00123795	0.0116186
FBgn0032020	671.766	1.1448	0.314376	3.64149	0.000271063	0.00434103
FBgn0032066	1827.6	-2.08829	0.779753	-2.67814	0.00740318	0.0372333
FBgn0032067	83.0099	-3.64386	0.857684	-4.24849	2.1522e-05	0.000630257
FBgn0032068	9352.25	-1.72547	0.583329	-2.95797	0.00309672	0.0212832
FBgn0032069	20311	-1.61569	0.55741	-2.89857	0.00374873	0.0240754
FBgn0032074	16211.6	-1.38483	0.484629	-2.8575	0.00426991	0.0261972
FBgn0032075	36665.7	-1.15788	0.436856	-2.65048	0.00803775	0.0393574
FBgn0032076	1924.44	-2.28568	0.480235	-4.7595	1.94072e-06	9.81556e-05
FBgn0032077	309.127	1.33388	0.270086	4.93874	7.86282e-07	4.82158e-05
FBgn0032086	105.701	-6.40915	0.842558	-7.60677	2.81025e-14	1.14687e-11
FBgn0032087	20491.6	-1.27491	0.449187	-2.83826	0.00453607	0.0271407
FBgn0032105	937.535	3.05761	0.868342	3.52121	0.000429586	0.00588443
FBgn0032122	4.19349	3.34004	1.27952	2.61039	0.00904401	0.0424073
FBgn0032124	1237.04	-1.75246	0.403644	-4.34161	1.4144e-05	0.000462415
FBgn0032127	1204.13	6.72852	2.44896	2.74749	0.00600525	0.0324382
FBgn0032131	2221.58	-1.16084	0.45946	-2.52654	0.0115192	0.0496103
FBgn0032135	420.872	0.946347	0.360058	2.62832	0.00858084	0.0409989
FBgn0032143	7.93737	-4.96082	1.76633	-2.80854	0.00497672	0.028844
FBgn0032144	46564.2	-1.36015	0.490292	-2.77415	0.00553454	0.0308013
FBgn0032151	18.621	-7.84585	2.69286	-2.91358	0.00357315	0.0234025
FBgn0032156	5843.58	-1.47535	0.400003	-3.68835	0.00022571	0.00387142
FBgn0032166	977.468	-0.645394	0.175564	-3.67612	0.000236807	0.00402673
FBgn0032167	8245.25	-1.47059	0.302235	-4.86574	1.14031e-06	6.55123e-05
FBgn0032178	271.168	-1.44789	0.438743	-3.3001	0.000966515	0.00992943
FBgn0032189	641.102	1.68447	0.562409	2.99511	0.00274347	0.0197093
FBgn0032196	1338.09	1.06747	0.291018	3.66807	0.000244387	0.00407103
FBgn0032197	1671.07	1.11682	0.409119	2.72983	0.00633671	0.0335548
FBgn0032210	1320.96	-0.800227	0.245559	-3.2588	0.00111885	0.0108405
FBgn0032211	22.5371	5.57311	1.93652	2.87789	0.0040034	0.0251755
FBgn0032223	1106.57	0.91799	0.336327	2.72945	0.00634392	0.033563
FBgn0032233	98.941	2.62045	0.651676	4.0211	5.79274e-05	0.00134163
FBgn0032250	527.901	1.21212	0.346615	3.49703	0.000470471	0.00623947
FBgn0032251	368.278	1.53537	0.426844	3.59703	0.000321868	0.00484248
FBgn0032252	272.55	-2.33138	0.520582	-4.47842	7.51975e-06	0.000288949
FBgn0032253	4324.98	-1.78278	0.491289	-3.62879	0.00028475	0.0045114
FBgn0032282	14.9276	-7.8	2.79774	-2.78796	0.0053041	0.029978
FBgn0032295	625.212	1.91795	0.713091	2.68964	0.00715301	0.0364582
FBgn0032299	86.5221	-3.49493	1.36175	-2.5665	0.010273	0.0461934
FBgn0032321	601.115	0.672177	0.217619	3.08878	0.00200983	0.0159992
FBgn0032330	852.188	-1.0218	0.305427	-3.34548	0.000821401	0.00887788
FBgn0032354	329.47	1.86683	0.571438	3.2669	0.0010873	0.0106496
FBgn0032361	489.818	-0.999005	0.247976	-4.02863	5.61022e-05	0.0013019
FBgn0032382	8281.93	-1.16895	0.346497	-3.37362	0.000741861	0.00834593
FBgn0032387	1193.3	-2.23256	0.5119	-4.36132	1.29278e-05	0.000432486
FBgn0032390	332.675	1.30222	0.500508	2.60179	0.00927383	0.0431769
FBgn0032401	321.792	-1.02535	0.361296	-2.83798	0.00453994	0.0271502
FBgn0032405	137.25	-1.7499	0.657267	-2.66238	0.00775895	0.038451
FBgn0032421	535.411	1.2847	0.302425	4.24801	2.15677e-05	0.000630257
FBgn0032430	797.453	-0.900699	0.230516	-3.90732	9.33253e-05	0.00197155
FBgn0032431	5.02479	-4.81203	1.72338	-2.7922	0.00523517	0.0298306
FBgn0032433	4410.73	-1.81474	0.442156	-4.1043	4.05541e-05	0.00102555
FBgn0032435	4877.91	-1.85745	0.425356	-4.36683	1.26066e-05	0.000429967
FBgn0032437	13.0257	-8.51646	2.76707	-3.07779	0.0020854	0.0163124
FBgn0032451	2060.2	-0.707948	0.273609	-2.58744	0.00966916	0.0442494
FBgn0032452	24.1188	1.73675	0.684073	2.53884	0.0111222	0.0486338
FBgn0032454	1894.98	1.19952	0.420237	2.8544	0.00431179	0.0263338
FBgn0032472	1515.81	1.84187	0.512601	3.59318	0.000326671	0.00488768
FBgn0032475	1643.14	1.79782	0.542495	3.31399	0.000919751	0.00957366
FBgn0032476	737.198	0.905622	0.260566	3.4756	0.000509708	0.0065784
FBgn0032488	757.009	1.26332	0.312399	4.04394	5.25607e-05	0.00123865
FBgn0032489	36.4663	7.31152	1.59672	4.57909	4.66993e-06	0.00019555
FBgn0032491	6.27045	6.0587	2.20042	2.75343	0.00589737	0.0321489
FBgn0032493	10.959	4.22579	1.47699	2.86108	0.004222	0.0259706
FBgn0032495	282.222	-1.74986	0.534413	-3.27435	0.00105904	0.0104447
FBgn0032516	537.639	0.800055	0.274758	2.91186	0.00359286	0.0234874
FBgn0032521	447.179	2.27136	0.566004	4.01298	5.99563e-05	0.00137783
FBgn0032524	862.147	0.806567	0.288951	2.79136	0.00524866	0.0298486
FBgn0032538	188.373	-5.02166	1.41031	-3.56069	0.000369884	0.00531905
FBgn0032612	228.981	-1.58819	0.470952	-3.3723	0.000745427	0.00835952
FBgn0032615	172.445	1.9874	0.547575	3.62946	0.000284013	0.00450576
FBgn0032634	521.914	0.745948	0.294388	2.5339	0.0112802	0.0490455
FBgn0032635	654.192	1.52277	0.493881	3.08327	0.00204738	0.0161276
FBgn0032666	427.754	-1.23375	0.372791	-3.30949	0.000934651	0.00966922
FBgn0032679	3772.95	-0.901571	0.226972	-3.97217	7.12215e-05	0.00157553
FBgn0032684	2442.62	-1.5946	0.409213	-3.89674	9.74951e-05	0.00203144
FBgn0032685	590.201	-2.64049	0.798512	-3.30676	0.000943826	0.00973452
FBgn0032693	235.979	2.22169	0.481679	4.61239	3.98066e-06	0.00017095
FBgn0032694	3231.54	-1.31204	0.378703	-3.46456	0.00053109	0.00672241
FBgn0032701	1205.28	-1.17816	0.259018	-4.54857	5.40111e-06	0.000220421
FBgn0032715	7344.03	-1.16001	0.417682	-2.77725	0.00548207	0.0306039
FBgn0032721	5680.15	-0.619502	0.166833	-3.71331	0.000204567	0.00360811
FBgn0032763	248.672	0.938129	0.353754	2.65193	0.00800335	0.0392945
FBgn0032772	45.9741	-3.89227	0.771428	-5.04554	4.52241e-07	3.02388e-05
FBgn0032775	3047.88	-1.69704	0.37077	-4.57707	4.71528e-06	0.000195808
FBgn0032779	2292.92	-1.66925	0.41163	-4.05523	5.00839e-05	0.00119746
FBgn0032797	35.2662	-4.827	1.41896	-3.40179	0.000669473	0.007837
FBgn0032798	201.811	-1.66279	0.46755	-3.55638	0.000375993	0.0053613
FBgn0032809	220.335	-3.51226	0.784936	-4.47458	7.6561e-06	0.00029229
FBgn0032821	1201.83	1.07586	0.370589	2.90312	0.00369463	0.0238679
FBgn0032822	198.614	1.07627	0.292098	3.68462	0.000229042	0.00391722
FBgn0032836	4934.88	1.62282	0.568147	2.85634	0.00428555	0.0262202
FBgn0032839	1327.76	-1.30197	0.454784	-2.86282	0.00419886	0.025882
FBgn0032840	33.4875	-3.30123	1.13504	-2.90847	0.00363206	0.0235938
FBgn0032857	240.159	-1.6584	0.543277	-3.05258	0.00226884	0.0172237
FBgn0032870	619.695	0.805012	0.312535	2.57575	0.0100022	0.0452855
FBgn0032876	1858.43	1.76571	0.61887	2.85312	0.00432928	0.0263836
FBgn0032877	152.932	1.76311	0.66226	2.66227	0.00776167	0.038451
FBgn0032906	911.811	1.56732	0.569279	2.75317	0.00590215	0.0321602
FBgn0032907	406.527	1.45592	0.450241	3.23364	0.00122224	0.0115169
FBgn0032913	12113.5	2.01044	0.617835	3.254	0.00113792	0.0109614
FBgn0032921	258.231	0.853895	0.277886	3.07282	0.00212045	0.0165102
FBgn0032929	778.76	2.45882	0.94132	2.6121	0.00899879	0.0422958
FBgn0032935	1097.7	-1.48719	0.338257	-4.39662	1.0995e-05	0.000388435
FBgn0032979	2467.23	1.05114	0.236251	4.44927	8.61632e-06	0.000318669
FBgn0033000	1759.28	1.72232	0.460803	3.73765	0.000185748	0.0033308
FBgn0033015	2462.12	1.08122	0.281461	3.84145	0.000122309	0.00237113
FBgn0033019	558.032	1.16782	0.410315	2.84616	0.00442498	0.0266832
FBgn0033021	4213.58	1.2109	0.294857	4.10672	4.01324e-05	0.00101924
FBgn0033027	30.754	2.67999	0.921297	2.90893	0.0036267	0.0235938
FBgn0033033	388.34	-2.8301	0.6457	-4.38299	1.1706e-05	0.000407471
FBgn0033065	23649.4	1.78778	0.490447	3.64521	0.00026717	0.00430177
FBgn0033075	2798.98	-1.1145	0.268821	-4.14589	3.385e-05	0.000886315
FBgn0033081	1642.75	1.67509	0.484251	3.45913	0.000541929	0.00677984
FBgn0033097	326.641	-2.20523	0.607581	-3.62952	0.000283947	0.00450576
FBgn0033115	194.639	2.01082	0.40057	5.01988	5.1704e-07	3.34381e-05
FBgn0033128	2861.86	-1.25201	0.388151	-3.22557	0.00125723	0.0117345
FBgn0033135	174.747	-1.34415	0.509682	-2.63724	0.00835837	0.0403516
FBgn0033136	176.468	-1.048	0.412452	-2.54089	0.011057	0.0485206
FBgn0033185	442.403	1.48206	0.377874	3.92211	8.77771e-05	0.00187517
FBgn0033190	25.8621	-1.80678	0.676322	-2.67148	0.00755165	0.037732
FBgn0033196	1422.6	-1.43201	0.277515	-5.16012	2.46787e-07	1.81412e-05
FBgn0033204	3433.17	2.78913	0.415216	6.7173	1.85125e-11	4.86879e-09
FBgn0033205	3154.81	-1.12983	0.354024	-3.1914	0.00141584	0.0127113
FBgn0033207	166.958	-2.25408	0.69102	-3.26196	0.00110643	0.0107863
FBgn0033212	4064.52	-1.02373	0.240849	-4.2505	2.13297e-05	0.000627953
FBgn0033215	1195.69	-1.40983	0.506435	-2.78384	0.00537199	0.0302031
FBgn0033221	6139.47	-1.67388	0.432974	-3.866	0.000110636	0.00223063
FBgn0033222	1800.36	-7.78213	0.63127	-12.3277	6.42299e-35	7.60161e-31
FBgn0033225	894.653	0.818095	0.275321	2.97143	0.0029642	0.0207092
FBgn0033233	522.368	2.00932	0.638429	3.14728	0.00164795	0.0139834
FBgn0033234	2389.71	-1.31197	0.484628	-2.70718	0.00678576	0.0350904
FBgn0033258	242.801	1.56992	0.537921	2.91849	0.00351727	0.0231776
FBgn0033259	2012.65	-1.19535	0.306338	-3.90207	9.53751e-05	0.00200135
FBgn0033268	61.947	-4.8079	1.1158	-4.30892	1.64056e-05	0.000515014
FBgn0033289	78.3907	-1.847	0.599244	-3.08222	0.0020546	0.0161338
FBgn0033292	2169.72	-2.10957	0.503605	-4.18893	2.80275e-05	0.000764299
FBgn0033301	5114.56	1.75072	0.497404	3.51972	0.000432006	0.00591075
FBgn0033302	392.777	-1.50574	0.403711	-3.72975	0.000191673	0.00343184
FBgn0033307	86.4794	-12.0725	3.37597	-3.576	0.000348895	0.00511037
FBgn0033316	770.449	1.22776	0.438053	2.80276	0.00506677	0.0291913
FBgn0033337	486.644	-0.650555	0.244792	-2.65759	0.00787024	0.0387778
FBgn0033353	23.9946	3.11371	0.999862	3.11414	0.00184483	0.0151412
FBgn0033362	72.8214	-2.63031	0.849411	-3.09662	0.00195737	0.0157374
FBgn0033365	898.884	-1.6825	0.536933	-3.13354	0.00172709	0.0144463
FBgn0033372	278.688	1.58387	0.626644	2.52754	0.0114864	0.0495414
FBgn0033397	1408.53	-1.56014	0.464304	-3.36016	0.000778971	0.00857593
FBgn0033402	3013.71	-1.08292	0.324503	-3.33716	0.000846406	0.00905716
FBgn0033423	5698.75	-3.25139	0.47672	-6.82034	9.08235e-12	2.55996e-09
FBgn0033438	440.773	-1.46954	0.420809	-3.49217	0.000479111	0.00629229
FBgn0033447	37.7604	-1.99884	0.60841	-3.28536	0.00101853	0.0102416
FBgn0033448	9334.36	-1.28635	0.40655	-3.16405	0.00155588	0.0135296
FBgn0033449	205.328	1.1466	0.414008	2.7695	0.00561422	0.0311069
FBgn0033458	532.252	2.27942	0.746297	3.0543	0.00225585	0.0171787
FBgn0033463	3938.03	-0.615407	0.22473	-2.73843	0.00617335	0.0329552
FBgn0033466	1569.78	0.675702	0.202687	3.33373	0.0008569	0.00911178
FBgn0033475	734.021	1.41541	0.409114	3.45971	0.000540763	0.00677979
FBgn0033484	37.6624	-3.52878	1.20568	-2.92679	0.00342481	0.0228353
FBgn0033486	1022.63	0.758257	0.216717	3.49883	0.000467302	0.00622106
FBgn0033501	26.4808	-4.48587	1.71125	-2.6214	0.00875687	0.0415048
FBgn0033502	741.906	-1.33034	0.401788	-3.31106	0.000929441	0.00964149
FBgn0033515	503.118	-4.2082	0.634613	-6.63113	3.3312e-11	8.2135e-09
FBgn0033519	433.672	1.67295	0.526641	3.17664	0.0014899	0.0131491
FBgn0033523	605.462	0.621563	0.230479	2.69684	0.00700015	0.035989
FBgn0033524	1643.07	-1.28983	0.478871	-2.69348	0.00707107	0.0362408
FBgn0033526	658.73	2.68679	0.730082	3.68013	0.000233119	0.00396972
FBgn0033527	324.105	0.923067	0.334552	2.75911	0.00579585	0.0317859
FBgn0033540	820.885	-0.704438	0.202178	-3.48425	0.000493517	0.00643258
FBgn0033544	4623.4	-0.932378	0.337776	-2.76034	0.00577405	0.0317104
FBgn0033549	130.89	2.80822	0.963063	2.91593	0.00354635	0.0232914
FBgn0033551	1211.68	0.634257	0.22257	2.84969	0.00437614	0.0265462
FBgn0033555	939.573	-0.653973	0.246952	-2.64818	0.00809269	0.0394743
FBgn0033556	783.086	0.688459	0.210339	3.2731	0.00106376	0.0104738
FBgn0033566	437.794	0.893122	0.336832	2.65153	0.00801273	0.0392945
FBgn0033574	796.567	2.02666	0.447769	4.52613	6.00726e-06	0.000239426
FBgn0033579	100.214	-1.65921	0.596649	-2.78089	0.00542101	0.0303633
FBgn0033581	1129.04	1.54316	0.46596	3.31179	0.000927004	0.00963221
FBgn0033582	1883.23	-1.6161	0.420218	-3.84585	0.000120133	0.00236175
FBgn0033590	124.91	-6.94211	1.65191	-4.20246	2.64026e-05	0.00072838
FBgn0033607	1289.1	0.879314	0.296532	2.96532	0.00302368	0.0210131
FBgn0033633	153.965	-0.847869	0.334755	-2.53281	0.0113153	0.0490769
FBgn0033636	1700.2	1.2482	0.474239	2.63201	0.00848814	0.0407634
FBgn0033644	40.3212	-2.28438	0.6757	-3.38076	0.000722863	0.00821814
FBgn0033649	1454.15	-1.07655	0.377054	-2.85516	0.00430145	0.0262953
FBgn0033654	147.798	-1.89223	0.478433	-3.95506	7.65166e-05	0.00166772
FBgn0033658	124.03	-3.71302	0.899256	-4.129	3.6435e-05	0.000939452
FBgn0033668	116.766	-2.29722	0.821977	-2.79475	0.00519399	0.0296818
FBgn0033679	1031.62	-1.6641	0.451088	-3.68907	0.000225077	0.00386616
FBgn0033686	260.606	1.31944	0.32543	4.05445	5.02515e-05	0.00119904
FBgn0033713	915.679	1.42712	0.476781	2.99324	0.00276036	0.0197157
FBgn0033715	361.758	1.27126	0.486847	2.61122	0.00902202	0.0423638
FBgn0033717	7430.53	-1.21458	0.336512	-3.60931	0.000307009	0.00472491
FBgn0033720	120.885	-1.46964	0.572717	-2.56608	0.0102854	0.0462143
FBgn0033721	495.193	-2.85114	1.04713	-2.72281	0.00647296	0.0339723
FBgn0033730	38.1451	-4.51006	1.77906	-2.53509	0.011242	0.0489431
FBgn0033737	900.983	1.2798	0.505577	2.53137	0.0113618	0.0491832
FBgn0033740	268.057	2.27862	0.845574	2.69477	0.00704381	0.036135
FBgn0033748	30.1562	1.91204	0.602019	3.17605	0.00149294	0.0131661
FBgn0033753	581.721	-2.04453	0.441151	-4.63454	3.57726e-06	0.000159762
FBgn0033757	2083.6	2.12432	0.800807	2.65273	0.0079844	0.0392546
FBgn0033760	3315.36	-2.43407	0.472047	-5.15643	2.51706e-07	1.82757e-05
FBgn0033774	253359	-3.33783	0.631821	-5.28287	1.27174e-07	9.96756e-06
FBgn0033775	677.808	1.29091	0.47523	2.71639	0.00659984	0.0343942
FBgn0033787	14402.6	-1.78067	0.413785	-4.30336	1.68227e-05	0.000525322
FBgn0033798	977.202	-1.87484	0.484141	-3.87251	0.000107721	0.00217927
FBgn0033806	354.869	1.71022	0.543051	3.14927	0.00163676	0.013926
FBgn0033812	2446.8	-0.634834	0.218624	-2.90377	0.00368696	0.0238313
FBgn0033814	4312.71	-0.885111	0.244571	-3.61904	0.000295694	0.00461562
FBgn0033815	56.1203	3.54134	0.610289	5.80272	6.52466e-09	7.79993e-07
FBgn0033820	10790.5	1.56188	0.563797	2.7703	0.00560053	0.0310601
FBgn0033827	48.4277	-2.59747	0.944678	-2.74958	0.0059671	0.0323276
FBgn0033842	397.579	0.736148	0.269212	2.73445	0.00624844	0.0332062
FBgn0033844	3796.37	-1.07986	0.222181	-4.86026	1.17232e-06	6.70261e-05
FBgn0033845	885.029	2.94842	0.900212	3.27525	0.00105569	0.0104291
FBgn0033855	457.563	6.1811	1.01979	6.06113	1.35167e-09	2.02494e-07
FBgn0033874	33.9434	-4.7187	1.58957	-2.96853	0.00299224	0.0208558
FBgn0033880	40.7675	-3.1247	0.869044	-3.59556	0.000323695	0.00486158
FBgn0033887	119.921	-2.28971	0.899689	-2.545	0.0109276	0.0481671
FBgn0033890	484.905	2.01607	0.792391	2.54428	0.0109502	0.0482336
FBgn0033901	595.702	1.68468	0.543287	3.10091	0.00192929	0.0156178
FBgn0033907	530.156	-0.812038	0.295233	-2.7505	0.00595047	0.0322845
FBgn0033915	1501.58	0.866718	0.212286	4.08279	4.44984e-05	0.00109775
FBgn0033919	3158.44	-1.50102	0.408747	-3.67225	0.000240422	0.00405327
FBgn0033925	286.042	1.32362	0.360869	3.66788	0.000244571	0.00407103
FBgn0033926	5776.07	-0.962577	0.344843	-2.79135	0.00524893	0.0298486
FBgn0033927	784.818	-1.90025	0.411233	-4.62088	3.82124e-06	0.000168121
FBgn0033928	224.989	-1.17716	0.318775	-3.69278	0.00022182	0.00382687
FBgn0033942	978.731	-2.46057	0.851794	-2.88869	0.00386848	0.024562
FBgn0033958	34.263	-3.91412	1.51149	-2.58958	0.00960924	0.0440815
FBgn0033968	500.489	-1.68084	0.49818	-3.37396	0.000740946	0.00834357
FBgn0033980	2754.01	2.47309	0.454281	5.44397	5.21049e-08	4.50118e-06
FBgn0033981	9277.62	1.11505	0.405812	2.74771	0.00600134	0.0324319
FBgn0033987	1331.38	-0.896845	0.325536	-2.75498	0.00586957	0.0320565
FBgn0033990	206.473	1.66849	0.493892	3.37825	0.000729499	0.00826787
FBgn0033993	157.709	0.810537	0.293163	2.7648	0.0056958	0.0313972
FBgn0033998	1867.73	0.994085	0.333708	2.97891	0.0028928	0.0203059
FBgn0033999	8264.57	-1.27168	0.442514	-2.87377	0.00405604	0.0253182
FBgn0034008	335.943	1.14767	0.388237	2.95612	0.00311541	0.0213868
FBgn0034022	97.7299	-5.38045	1.7448	-3.0837	0.00204443	0.0161276
FBgn0034047	241.478	-1.88092	0.644211	-2.91973	0.00350335	0.0231116
FBgn0034051	2781.45	0.62952	0.174885	3.59962	0.00031868	0.00482916
FBgn0034053	417.187	-1.00173	0.307429	-3.25841	0.00112039	0.0108405
FBgn0034081	308.617	1.30161	0.333997	3.89705	9.73698e-05	0.00203144
FBgn0034083	1425.57	-0.947965	0.295136	-3.21196	0.00131835	0.0121233
FBgn0034084	545.159	0.887195	0.304198	2.9165	0.00353978	0.0232766
FBgn0034085	2752.32	-1.96632	0.439966	-4.46925	7.84927e-06	0.000297744
FBgn0034086	638.879	1.00765	0.270729	3.722	0.000197652	0.00349658
FBgn0034093	2077.24	-1.34407	0.369853	-3.63406	0.000278997	0.00444594
FBgn0034094	319.463	-1.49137	0.453511	-3.28851	0.00100719	0.0101795
FBgn0034109	471.748	0.80797	0.316031	2.55662	0.0105695	0.0470619
FBgn0034110	2074.51	-0.757278	0.293499	-2.58017	0.00987503	0.0448469
FBgn0034136	17.4472	-4.12424	1.52978	-2.69596	0.00701862	0.0360527
FBgn0034137	190.518	-1.50736	0.471648	-3.19594	0.00139375	0.0125916
FBgn0034143	1002.24	-1.73701	0.552524	-3.14377	0.00166785	0.0141055
FBgn0034156	6.35894	-7.2747	2.83052	-2.5701	0.010167	0.0459088
FBgn0034159	159.89	-4.9432	1.38157	-3.57796	0.000346285	0.00507842
FBgn0034160	1453.9	-1.29035	0.497365	-2.59438	0.00947621	0.0437919
FBgn0034162	2381.06	-1.20989	0.478955	-2.5261	0.0115336	0.0496359
FBgn0034177	254.815	-0.694549	0.205215	-3.38449	0.000713102	0.00816995
FBgn0034186	327.053	0.908965	0.258778	3.51252	0.000443874	0.00601058
FBgn0034194	1634.18	-1.71154	0.314321	-5.44518	5.17531e-08	4.50118e-06
FBgn0034201	198.129	-14.007	3.15395	-4.4411	8.95003e-06	0.000328851
FBgn0034204	185.857	-10.8312	3.96489	-2.73177	0.00629958	0.033433
FBgn0034210	547.235	0.642243	0.187453	3.42615	0.000612198	0.00745408
FBgn0034217	91.052	2.06527	0.506509	4.07746	4.55307e-05	0.00110773
FBgn0034219	305.87	1.73565	0.391082	4.43807	9.07703e-06	0.000331564
FBgn0034225	6309.49	-1.38029	0.435335	-3.17064	0.00152102	0.0133541
FBgn0034249	403.414	2.21154	0.753239	2.93604	0.00332426	0.0223665
FBgn0034264	115.549	1.73968	0.595068	2.92349	0.00346128	0.022962
FBgn0034279	1273.88	-1.38366	0.457443	-3.02477	0.00248823	0.0183323
FBgn0034282	4414.15	1.26599	0.444511	2.84804	0.0043989	0.0266218
FBgn0034289	7140.49	-1.95429	0.44811	-4.36118	1.29362e-05	0.000432486
FBgn0034296	23462.8	-1.47286	0.492938	-2.98792	0.00280879	0.0199174
FBgn0034312	679.704	-0.981517	0.277764	-3.53364	0.000409885	0.00568032
FBgn0034314	398.408	1.81747	0.614584	2.95723	0.00310414	0.0213218
FBgn0034318	4376.69	-3.79347	0.663537	-5.71704	1.08396e-08	1.25771e-06
FBgn0034330	814.753	3.17371	0.652144	4.86657	1.1355e-06	6.55123e-05
FBgn0034331	2825.55	1.85124	0.620384	2.98402	0.00284489	0.0200891
FBgn0034335	3534.78	-1.03617	0.276399	-3.7488	0.000177683	0.00323022
FBgn0034356	906.211	-2.85682	0.556146	-5.13682	2.79422e-07	1.99214e-05
FBgn0034396	68.696	-2.12885	0.71281	-2.98656	0.00282137	0.0199826
FBgn0034400	3084.25	-0.778034	0.252472	-3.08166	0.00205848	0.0161338
FBgn0034402	177.257	0.669638	0.258329	2.59219	0.00953664	0.0438699
FBgn0034405	11830.4	1.28919	0.241929	5.32879	9.88693e-08	8.06978e-06
FBgn0034407	408.914	4.66694	1.51863	3.07312	0.0021183	0.0165102
FBgn0034417	1341.5	-2.239	0.38394	-5.83166	5.48802e-09	6.62763e-07
FBgn0034418	2246.34	-0.83494	0.194806	-4.28602	1.81905e-05	0.000557733
FBgn0034420	3688.62	-0.958861	0.359887	-2.66434	0.00771403	0.0383434
FBgn0034425	449.41	1.25344	0.404573	3.09819	0.00194706	0.0156652
FBgn0034430	597.828	1.25148	0.490083	2.5536	0.0106615	0.0473291
FBgn0034436	9583.26	-2.03203	0.431313	-4.71126	2.46184e-06	0.000118922
FBgn0034437	514.703	-1.67938	0.522532	-3.21392	0.00130935	0.0120686
FBgn0034438	1172.79	-1.35174	0.401842	-3.36387	0.000768589	0.00851709
FBgn0034447	821.315	1.91985	0.62663	3.06377	0.00218564	0.0168625
FBgn0034484	120.756	-2.18861	0.546737	-4.00304	6.25338e-05	0.00142063
FBgn0034494	861.579	0.843996	0.287286	2.93783	0.00330522	0.0223272
FBgn0034507	549.665	2.49702	0.534722	4.66976	3.01552e-06	0.000138328
FBgn0034511	634.429	2.11788	0.681388	3.10818	0.0018824	0.0154096
FBgn0034514	467.93	6.17611	1.1975	5.15751	2.50255e-07	1.82757e-05
FBgn0034530	134.684	-1.22691	0.479076	-2.56099	0.0104375	0.0466602
FBgn0034532	20.1661	-2.43242	0.792048	-3.07105	0.00213306	0.0165778
FBgn0034542	1791.97	-0.614932	0.185106	-3.32206	0.00089355	0.00938346
FBgn0034552	1220.61	-1.63665	0.49859	-3.28255	0.00102873	0.0102724
FBgn0034553	2719.34	-1.67049	0.489548	-3.41231	0.000644151	0.00766071
FBgn0034567	8.07709	-7.40699	2.52157	-2.93746	0.00330917	0.022331
FBgn0034569	187.616	1.99264	0.642557	3.10111	0.00192798	0.0156178
FBgn0034577	3758.06	-0.653515	0.24378	-2.68076	0.00734553	0.0370564
FBgn0034582	1336.28	-2.13933	0.617387	-3.46513	0.000529978	0.00671552
FBgn0034590	727.156	1.12711	0.433915	2.59753	0.00938972	0.0435281
FBgn0034617	435.642	1.61317	0.468187	3.44556	0.000569876	0.00704541
FBgn0034618	2085.48	0.710262	0.273333	2.59852	0.00936258	0.0434875
FBgn0034628	7181.27	-1.6173	0.36664	-4.41113	1.02831e-05	0.00036879
FBgn0034629	4272.17	-1.62557	0.337263	-4.81988	1.43643e-06	7.79825e-05
FBgn0034642	1318.1	-1.27183	0.420298	-3.02601	0.00247803	0.018284
FBgn0034657	697.127	2.02883	0.707926	2.86588	0.00415847	0.0257673
FBgn0034662	21843.3	-1.38604	0.488557	-2.837	0.00455391	0.0271822
FBgn0034670	224.54	-1.8214	0.479083	-3.80184	0.000143623	0.00272837
FBgn0034693	577.623	-1.53314	0.514179	-2.98172	0.00286635	0.0201804
FBgn0034705	179.701	1.0313	0.292058	3.53114	0.000413777	0.00572086
FBgn0034709	3602.24	-1.6377	0.373317	-4.38689	1.14981e-05	0.000402603
FBgn0034717	7063.39	-1.27745	0.457793	-2.79045	0.00526343	0.0298486
FBgn0034718	6938.66	-1.47096	0.390044	-3.77128	0.000162414	0.0030128
FBgn0034722	1800.03	0.905624	0.314405	2.88044	0.00397122	0.0250397
FBgn0034723	5399.92	-1.09423	0.431646	-2.53501	0.0112443	0.0489431
FBgn0034726	363.828	1.1145	0.341752	3.26115	0.00110963	0.0108086
FBgn0034730	50.8032	-2.29805	0.691113	-3.32514	0.000883736	0.00931346
FBgn0034736	1218.32	-1.13239	0.37784	-2.99701	0.00272638	0.0196509
FBgn0034750	574.241	1.1532	0.314346	3.66857	0.000243907	0.00407103
FBgn0034782	11.9763	-7.39615	2.72106	-2.71812	0.00656546	0.0342301
FBgn0034783	216.206	-2.96143	0.82613	-3.5847	0.000337468	0.00499736
FBgn0034784	142.454	-1.69249	0.600006	-2.82079	0.00479053	0.0280884
FBgn0034797	2355.38	-1.393	0.439192	-3.17173	0.00151532	0.0133139
FBgn0034854	2830.74	-0.646668	0.243407	-2.65674	0.00789002	0.0388591
FBgn0034858	1012.62	-0.698587	0.267315	-2.61335	0.008966	0.0421751
FBgn0034880	7.65002	4.39396	1.2226	3.59395	0.000325699	0.00488548
FBgn0034897	3795.06	-0.825012	0.20803	-3.96583	7.31405e-05	0.00160896
FBgn0034911	116.708	-2.20037	0.709725	-3.10032	0.00193312	0.015638
FBgn0034918	430.77	1.08256	0.40763	2.65573	0.00791363	0.0389592
FBgn0034924	64.193	2.83336	0.982021	2.88524	0.00391117	0.0247533
FBgn0034950	49.5151	-1.65326	0.461554	-3.58194	0.000341054	0.00502662
FBgn0034951	2580.09	-0.961426	0.238371	-4.03331	5.49967e-05	0.00127875
FBgn0034959	403.735	-1.07819	0.226266	-4.76512	1.88738e-06	9.62809e-05
FBgn0034972	13.9387	-3.37882	1.0756	-3.14133	0.00168183	0.0141669
FBgn0034974	169.714	-2.99874	0.975845	-3.07297	0.00211942	0.0165102
FBgn0034985	409.556	-1.17042	0.461287	-2.5373	0.011171	0.0488036
FBgn0034988	1782.98	-0.95657	0.321264	-2.97752	0.00290587	0.0203723
FBgn0034997	1319.9	0.645806	0.22575	2.86071	0.00422693	0.0259739
FBgn0034999	1745.97	-2.38994	0.279953	-8.53691	1.37864e-17	1.01976e-14
FBgn0035006	522.935	1.98803	0.666333	2.98353	0.00284945	0.0200979
FBgn0035021	607.549	0.926367	0.3257	2.84423	0.00445182	0.026772
FBgn0035025	665.815	1.40979	0.553926	2.54508	0.0109252	0.0481671
FBgn0035043	4559.77	-1.55161	0.418849	-3.70447	0.000211833	0.00370865
FBgn0035047	517.334	0.639738	0.241557	2.6484	0.00808745	0.0394743
FBgn0035049	3110.94	-1.38903	0.455808	-3.0474	0.00230829	0.0174226
FBgn0035073	648.422	1.46622	0.436965	3.35547	0.000792303	0.00867312
FBgn0035083	4775.86	-1.12905	0.282289	-3.99962	6.3445e-05	0.00143296
FBgn0035086	24.9006	-2.70485	1.04452	-2.58957	0.00960967	0.0440815
FBgn0035092	19.2771	-3.54146	1.39194	-2.54426	0.0109509	0.0482336
FBgn0035094	21391.7	-1.75427	0.474706	-3.69549	0.000219461	0.00379725
FBgn0035101	2416.67	-1.26165	0.327584	-3.85139	0.000117448	0.00233221
FBgn0035110	810.573	0.929345	0.285212	3.25843	0.00112029	0.0108405
FBgn0035112	140.196	2.96542	0.626199	4.73558	2.18425e-06	0.000106982
FBgn0035131	596.956	-1.95336	0.46126	-4.23484	2.28712e-05	0.000653817
FBgn0035132	2084.14	-1.25636	0.329375	-3.81437	0.000136528	0.00259777
FBgn0035146	1767.52	-1.80831	0.408316	-4.42871	9.47979e-06	0.00034521
FBgn0035148	459.44	1.15374	0.350085	3.2956	0.000982129	0.0100116
FBgn0035155	265.098	0.790294	0.283426	2.78836	0.00529752	0.0299552
FBgn0035165	5964.11	-0.945441	0.242017	-3.9065	9.3641e-05	0.00197196
FBgn0035195	3408.75	-0.629453	0.141499	-4.44845	8.64903e-06	0.000318882
FBgn0035199	147.767	-3.12471	0.868297	-3.59866	0.000319858	0.00484081
FBgn0035207	2978.54	-0.748404	0.162037	-4.61872	3.86112e-06	0.000168621
FBgn0035209	293.607	2.7942	0.782015	3.57308	0.000352805	0.00515487
FBgn0035210	194.3	1.97264	0.608486	3.24188	0.00118745	0.0112699
FBgn0035227	2219.21	-1.02258	0.217643	-4.69841	2.62189e-06	0.000124619
FBgn0035231	169.608	-1.7503	0.408064	-4.28929	1.79247e-05	0.000551009
FBgn0035244	2994.52	-0.799137	0.283061	-2.82319	0.00475477	0.027976
FBgn0035260	48.9606	2.19577	0.668818	3.28307	0.00102685	0.0102724
FBgn0035264	575.366	-1.03493	0.356006	-2.90705	0.00364853	0.0236325
FBgn0035265	2119.27	-1.48573	0.435482	-3.41169	0.000645626	0.00766071
FBgn0035266	2774.28	-1.61864	0.274013	-5.90717	3.48027e-09	4.47706e-07
FBgn0035280	54.1272	-3.31906	1.00147	-3.31418	0.00091912	0.00957366
FBgn0035281	148.193	-12.7845	2.9405	-4.34773	1.37556e-05	0.000452216
FBgn0035287	290.822	-1.33018	0.431196	-3.08486	0.00203646	0.0160999
FBgn0035308	902.713	-1.61789	0.346345	-4.67133	2.99256e-06	0.000137809
FBgn0035315	175.902	6.5618	1.18851	5.52103	3.37027e-08	3.16565e-06
FBgn0035333	2662.78	-0.702148	0.256022	-2.74253	0.00609679	0.032746
FBgn0035344	255.338	1.83221	0.517419	3.54106	0.000398524	0.0055684
FBgn0035346	1502.96	-0.685478	0.21461	-3.19406	0.00140289	0.0126452
FBgn0035348	1424.64	1.50965	0.451066	3.34685	0.000817353	0.00885029
FBgn0035360	4885.08	-1.63994	0.421673	-3.88913	0.000100606	0.00207074
FBgn0035370	2415.15	1.25899	0.373889	3.36729	0.00075911	0.00843611
FBgn0035375	2719.48	-1.3911	0.272474	-5.10544	3.30029e-07	2.29759e-05
FBgn0035379	47.357	-3.35032	1.10437	-3.03369	0.00241579	0.0180612
FBgn0035398	292.236	-3.92924	0.851275	-4.61572	3.91744e-06	0.000169827
FBgn0035400	2682.42	-0.804702	0.240867	-3.34086	0.000835201	0.00896969
FBgn0035405	560.051	1.33196	0.473649	2.81212	0.00492161	0.0286509
FBgn0035410	268.361	-1.50438	0.467262	-3.21956	0.00128386	0.0119079
FBgn0035411	1218.67	1.50132	0.589634	2.54619	0.0108905	0.0481352
FBgn0035412	444.158	-6.33292	1.07563	-5.88764	3.91741e-09	4.88875e-07
FBgn0035414	290.747	2.4696	0.750616	3.29009	0.00100154	0.0101491
FBgn0035431	2048.36	-1.19223	0.458559	-2.59995	0.00932364	0.0433577
FBgn0035435	134.412	0.867981	0.315828	2.74827	0.00599114	0.0324212
FBgn0035439	80.271	-4.19642	0.498299	-8.42148	3.71763e-17	2.44434e-14
FBgn0035464	1026.87	1.429	0.472728	3.02288	0.00250383	0.0184169
FBgn0035475	380.788	0.69332	0.166976	4.15221	3.2928e-05	0.000869873
FBgn0035480	354.958	-6.11622	0.81273	-7.52553	5.2508e-14	2.07144e-11
FBgn0035490	1101.85	-1.83527	0.477054	-3.8471	0.000119524	0.00236156
FBgn0035499	12836.9	-1.01655	0.302523	-3.36025	0.000778727	0.00857593
FBgn0035504	28.8548	-3.72706	1.23727	-3.01234	0.00259245	0.0189091
FBgn0035511	77.969	-9.37747	3.21913	-2.91305	0.00357918	0.023416
FBgn0035513	278.547	-6.77294	1.66118	-4.0772	4.5582e-05	0.00110773
FBgn0035515	2127.89	-0.936711	0.274852	-3.40805	0.00065428	0.00772795
FBgn0035517	1404.77	-0.947166	0.339446	-2.79033	0.00526552	0.0298486
FBgn0035519	2121.05	-0.612413	0.208243	-2.94086	0.00327304	0.0221731
FBgn0035520	418.082	0.926165	0.353283	2.62159	0.00875198	0.0414983
FBgn0035534	389.038	-1.0604	0.38378	-2.76304	0.00572659	0.0314936
FBgn0035537	162.109	1.50304	0.387633	3.87748	0.000105545	0.00214258
FBgn0035545	90.3956	-9.10761	2.84355	-3.2029	0.00136052	0.0123574
FBgn0035546	24.2984	-8.83228	1.82828	-4.83093	1.35897e-06	7.58651e-05
FBgn0035547	445.787	-9.32593	2.1936	-4.25142	2.12417e-05	0.000626922
FBgn0035548	38.8838	-10.4663	3.13718	-3.33622	0.000849255	0.00907944
FBgn0035558	1157.87	1.25424	0.303996	4.12585	3.69375e-05	0.000948276
FBgn0035569	18.1334	8.23341	2.85786	2.88097	0.00396451	0.025024
FBgn0035572	17.9422	17.7247	4.17999	4.24036	2.23162e-05	0.000641048
FBgn0035575	13.1385	-2.82469	1.00568	-2.80874	0.00497357	0.028844
FBgn0035578	217.754	-1.78493	0.449112	-3.97435	7.05711e-05	0.00156994
FBgn0035582	29.8365	-12.2799	3.1631	-3.88224	0.000103498	0.0021119
FBgn0035591	430.962	-0.932448	0.202185	-4.61186	3.99076e-06	0.00017095
FBgn0035612	1210.54	-1.68571	0.594366	-2.83614	0.00456624	0.0271975
FBgn0035627	235.707	2.79617	0.817735	3.41941	0.000627573	0.00752817
FBgn0035636	263.395	-2.2291	0.861287	-2.5881	0.00965066	0.0442182
FBgn0035640	491.818	2.67471	0.87024	3.07353	0.00211541	0.0165036
FBgn0035641	688.802	3.12542	1.03982	3.00573	0.00264941	0.0192249
FBgn0035642	318.211	2.65807	0.975826	2.72392	0.00645117	0.0339504
FBgn0035649	214.89	-1.5232	0.434284	-3.50738	0.000452536	0.0060897
FBgn0035656	356.614	1.21902	0.474377	2.56974	0.0101776	0.0459233
FBgn0035665	114673	-1.62435	0.505401	-3.21398	0.00130907	0.0120686
FBgn0035666	3454.69	-9.53168	0.80853	-11.7889	4.45262e-32	2.63484e-28
FBgn0035675	467.19	1.1707	0.424875	2.75541	0.0058619	0.0320442
FBgn0035685	55.3856	-9.39396	2.58506	-3.63395	0.000279116	0.00444594
FBgn0035695	3374.03	2.29886	0.522622	4.3987	1.08901e-05	0.000386096
FBgn0035699	116.425	-1.614	0.599853	-2.69066	0.00713109	0.0364
FBgn0035715	2695.53	-0.782837	0.214283	-3.65329	0.000258906	0.00420432
FBgn0035719	59.808	-2.14941	0.704677	-3.05021	0.00228683	0.0173048
FBgn0035724	9.52794	3.11028	1.07513	2.89293	0.00381667	0.0243637
FBgn0035735	778.605	-10.5998	2.92766	-3.62057	0.000293956	0.00460791
FBgn0035736	66.514	-9.12907	2.41341	-3.78264	0.000155175	0.00290585
FBgn0035737	44.1377	-10.6931	3.21208	-3.32903	0.000871489	0.00923373
FBgn0035753	32925.5	-0.614151	0.224419	-2.73663	0.00620723	0.03308
FBgn0035754	301.276	0.908536	0.33143	2.74126	0.00612041	0.0327922
FBgn0035755	1286.69	-1.25965	0.412523	-3.05353	0.00226169	0.0171989
FBgn0035756	102.672	-2.14865	0.72855	-2.94921	0.00318584	0.0216941
FBgn0035761	551.355	2.23309	0.80617	2.77	0.00560555	0.0310734
FBgn0035768	439.849	4.82847	1.88452	2.56218	0.0104018	0.0465601
FBgn0035770	28600.6	-1.30998	0.48132	-2.72164	0.0064958	0.0340421
FBgn0035780	2202.75	-2.42738	0.429561	-5.65084	1.59664e-08	1.68716e-06
FBgn0035791	591.255	-1.64598	0.25949	-6.34313	2.25137e-10	4.09922e-08
FBgn0035798	1258.59	-1.63034	0.531162	-3.06939	0.00214498	0.0166574
FBgn0035802	3545.44	-1.20362	0.47714	-2.52256	0.0116504	0.0499821
FBgn0035812	776.796	1.07556	0.420492	2.55786	0.010532	0.0469123
FBgn0035827	1163.02	0.592039	0.224563	2.63641	0.0083788	0.0403923
FBgn0035829	453.029	1.44335	0.453222	3.18465	0.0014493	0.012903
FBgn0035833	1109.85	-1.24651	0.328532	-3.79419	0.000148124	0.0028004
FBgn0035838	284.293	1.42858	0.451244	3.16586	0.00154626	0.0135077
FBgn0035842	593.758	1.98703	0.70192	2.83085	0.00464245	0.0274992
FBgn0035844	109.151	-3.57479	1.23806	-2.8874	0.00388443	0.0246114
FBgn0035845	19.3923	-8.54981	2.77234	-3.08397	0.0020426	0.0161276
FBgn0035858	53.0111	-8.97967	3.16962	-2.83304	0.00461071	0.0273702
FBgn0035859	70.584	-7.8645	2.19388	-3.58474	0.000337413	0.00499736
FBgn0035866	992.804	0.799292	0.257249	3.10708	0.00188948	0.0154115
FBgn0035868	944.349	-1.55952	0.296798	-5.25448	1.48444e-07	1.12617e-05
FBgn0035875	62.9253	-5.87398	1.63509	-3.59245	0.00032758	0.00489163
FBgn0035876	711.72	0.665034	0.199133	3.33964	0.000838867	0.0090009
FBgn0035877	1433.06	-0.65343	0.257052	-2.54202	0.0110214	0.0484362
FBgn0035879	1688.88	-0.76194	0.243806	-3.12519	0.00177688	0.0147575
FBgn0035880	163.458	-1.71768	0.418178	-4.10753	3.9992e-05	0.00101786
FBgn0035887	103.363	-3.68318	0.667999	-5.51375	3.51277e-08	3.27352e-06
FBgn0035904	7230.77	-1.94376	0.46319	-4.19645	2.71127e-05	0.000742775
FBgn0035916	519.689	0.932846	0.363767	2.56441	0.0103352	0.0463148
FBgn0035917	6327.47	-1.31768	0.401478	-3.28206	0.00103051	0.0102724
FBgn0035918	640.496	3.00841	0.902894	3.33196	0.000862358	0.00914925
FBgn0035941	1172.84	-5.95662	0.950825	-6.26468	3.73583e-10	6.40775e-08
FBgn0035944	1626.89	-0.831082	0.257322	-3.22973	0.00123905	0.0116186
FBgn0035945	1232.73	1.17941	0.457289	2.57913	0.00990489	0.044925
FBgn0035975	1342.82	-1.22181	0.347736	-3.51362	0.000442045	0.00599954
FBgn0035976	1896.6	-1.26994	0.358655	-3.54085	0.000398846	0.0055684
FBgn0035993	369.687	1.12795	0.409495	2.75448	0.00587847	0.0320755
FBgn0035995	2454.02	-0.924794	0.264793	-3.49252	0.000478485	0.00629207
FBgn0035997	1080.54	1.50376	0.463467	3.24458	0.00117624	0.0112084
FBgn0035998	383.877	1.16367	0.395991	2.93864	0.00329659	0.0222944
FBgn0036023	430.956	-2.38534	0.739418	-3.22597	0.00125546	0.0117345
FBgn0036062	314.55	1.75553	0.500317	3.50883	0.000450081	0.00607378
FBgn0036094	51.5486	2.40566	0.858787	2.80123	0.0050908	0.0292731
FBgn0036102	28.7126	-11.9117	3.25119	-3.66378	0.000248518	0.0041021
FBgn0036105	396.133	1.16088	0.336169	3.45327	0.000553842	0.00689971
FBgn0036108	29.5425	-9.67405	3.35829	-2.88064	0.00396864	0.0250367
FBgn0036109	60.6631	-9.1884	3.19556	-2.87536	0.00403563	0.0252707
FBgn0036112	150.352	-7.70429	2.43568	-3.16309	0.00156104	0.0135556
FBgn0036141	1194.63	0.94124	0.34347	2.74039	0.00613671	0.0328188
FBgn0036181	65.8864	-1.54311	0.541497	-2.84971	0.00437595	0.0265462
FBgn0036196	1957.23	-1.4697	0.372071	-3.95005	7.81349e-05	0.00169675
FBgn0036205	2158.62	-1.39817	0.370284	-3.77594	0.000159406	0.00296631
FBgn0036225	74.8835	1.85499	0.703877	2.63539	0.00840394	0.0404476
FBgn0036279	2292.34	-1.22925	0.359337	-3.42088	0.0006242	0.00751736
FBgn0036285	84.3974	-1.91917	0.743984	-2.57959	0.00989189	0.0449062
FBgn0036287	88.8896	-1.59241	0.527675	-3.0178	0.0025462	0.018659
FBgn0036288	1568.69	-1.0339	0.400629	-2.58068	0.0098605	0.0448241
FBgn0036289	666.957	-2.08274	0.642612	-3.24106	0.00119086	0.0112931
FBgn0036291	228.374	0.656392	0.246239	2.66566	0.00768365	0.0382341
FBgn0036302	1397.47	-0.780736	0.253206	-3.0834	0.00204647	0.0161276
FBgn0036318	7452.18	-1.11063	0.40445	-2.74602	0.00603233	0.0325251
FBgn0036321	8605.89	-1.28061	0.48153	-2.65945	0.00782673	0.0387085
FBgn0036324	71.912	2.66955	0.468834	5.69401	1.2409e-08	1.37253e-06
FBgn0036330	120.406	2.69073	0.948249	2.83758	0.00454569	0.0271708
FBgn0036340	1501.33	1.34574	0.469545	2.86605	0.00415623	0.0257669
FBgn0036343	33.2604	5.13032	0.759192	6.75761	1.40289e-11	3.77346e-09
FBgn0036349	85.2999	9.74759	3.57825	2.72413	0.0064472	0.0339504
FBgn0036352	85.5898	11.087	1.96476	5.64292	1.67193e-08	1.75109e-06
FBgn0036353	488.373	1.39101	0.307351	4.52581	6.01652e-06	0.000239426
FBgn0036354	479.997	1.81632	0.539267	3.36813	0.000756804	0.00843299
FBgn0036362	892.646	-6.4903	1.0762	-6.03078	1.63175e-09	2.25258e-07
FBgn0036367	4392.45	-1.18715	0.397466	-2.9868	0.00281918	0.019979
FBgn0036381	4334.81	-1.61206	0.517797	-3.11331	0.00185002	0.0151732
FBgn0036390	46.3158	-3.83771	1.22027	-3.14498	0.00166097	0.0140813
FBgn0036396	191.704	1.36979	0.498246	2.74922	0.00597374	0.0323418
FBgn0036411	188.614	-2.56325	0.428873	-5.97671	2.27687e-09	3.06213e-07
FBgn0036423	89.2981	2.15727	0.638604	3.3781	0.000729879	0.00826787
FBgn0036428	4847.22	0.976473	0.305558	3.1957	0.00139491	0.0125921
FBgn0036449	2931.91	-0.701472	0.194228	-3.61159	0.00030433	0.00470202
FBgn0036469	81.2048	-8.44051	2.65616	-3.17771	0.00148441	0.0131301
FBgn0036470	298.999	-7.01922	2.19417	-3.19904	0.00137888	0.0124859
FBgn0036476	358.122	1.23729	0.290683	4.25651	2.07641e-05	0.000615897
FBgn0036480	575.213	1.39522	0.465635	2.99639	0.00273198	0.0196672
FBgn0036485	105.48	-2.3015	0.51228	-4.49265	7.0342e-06	0.000275662
FBgn0036486	955.635	2.62163	0.869043	3.01668	0.00255557	0.0187161
FBgn0036493	2161.69	-0.631906	0.199062	-3.17441	0.0015014	0.0132112
FBgn0036494	174.683	3.38259	0.922194	3.66799	0.000244469	0.00407103
FBgn0036503	39.3865	3.19867	0.884914	3.61467	0.000300733	0.00467084
FBgn0036509	2056.15	-0.650169	0.215808	-3.01272	0.0025892	0.0189039
FBgn0036519	352.757	1.66018	0.442449	3.75225	0.000175252	0.00319094
FBgn0036522	1074.07	2.57814	0.853359	3.02117	0.00251804	0.018487
FBgn0036536	232.658	1.92613	0.659137	2.92221	0.00347562	0.0229927
FBgn0036546	839.223	1.30007	0.456553	2.84757	0.00440551	0.0266288
FBgn0036547	609.645	-1.62192	0.437063	-3.71095	0.000206487	0.00363116
FBgn0036565	499.212	2.05857	0.708102	2.90717	0.00364718	0.0236325
FBgn0036575	183.564	-2.25926	0.627274	-3.60172	0.000316125	0.00479658
FBgn0036588	41.9337	-5.49171	1.22968	-4.46597	7.97073e-06	0.000301385
FBgn0036589	535.518	-2.74172	0.538981	-5.08686	3.64039e-07	2.50488e-05
FBgn0036592	140.433	-9.54043	2.46644	-3.8681	0.000109689	0.0022153
FBgn0036593	35.9445	-9.58617	3.23509	-2.96318	0.00304474	0.0210438
FBgn0036594	91.4269	-11.3542	3.4599	-3.28165	0.00103201	0.0102724
FBgn0036597	15.3778	-9.86293	3.14879	-3.13229	0.00173447	0.0144866
FBgn0036599	38.7312	-10.489	3.85023	-2.72426	0.00644457	0.0339504
FBgn0036600	126.54	-7.16097	2.80311	-2.55465	0.0106295	0.0472222
FBgn0036601	135.421	-14.1036	3.52611	-3.99975	6.34101e-05	0.00143296
FBgn0036605	149.463	-12.4507	3.87439	-3.21359	0.00131085	0.0120731
FBgn0036606	86.3352	-11.7144	3.73922	-3.13284	0.00173123	0.0144697
FBgn0036607	191.061	-5.27682	1.12549	-4.68846	2.75265e-06	0.000129646
FBgn0036612	69.3145	-4.30668	1.70468	-2.52638	0.0115245	0.0496153
FBgn0036620	186.762	-1.41525	0.542009	-2.61111	0.00902487	0.0423638
FBgn0036623	4376.83	-0.686852	0.266329	-2.57896	0.00990993	0.044925
FBgn0036624	939.933	1.17855	0.461679	2.55274	0.010688	0.0474286
FBgn0036627	458.29	-1.62966	0.484895	-3.36085	0.000777031	0.00857593
FBgn0036638	71.1576	-4.49735	1.62738	-2.76355	0.00571771	0.0314791
FBgn0036639	37.9746	-10.4835	3.17726	-3.29955	0.000968411	0.00994028
FBgn0036640	569.946	2.30371	0.697235	3.30407	0.000952922	0.00981534
FBgn0036648	179.303	1.48454	0.370644	4.00529	6.19416e-05	0.00141795
FBgn0036659	426.64	-2.58071	0.565155	-4.56637	4.96248e-06	0.000203927
FBgn0036660	405.099	2.37531	0.726651	3.26885	0.00107984	0.0106109
FBgn0036663	12166.2	-1.15621	0.338509	-3.41559	0.000636448	0.00760077
FBgn0036666	2726.23	-0.605667	0.224992	-2.69195	0.00710347	0.0362995
FBgn0036670	38.4988	5.3725	1.03009	5.21555	1.83274e-07	1.38156e-05
FBgn0036688	371.174	1.2705	0.435572	2.91685	0.00353591	0.0232745
FBgn0036714	546.632	1.52658	0.457691	3.33539	0.000851798	0.00909841
FBgn0036715	345.332	2.64694	1.01097	2.6182	0.00883938	0.0417818
FBgn0036717	298.975	-12.2032	2.73928	-4.45488	8.39411e-06	0.000313389
FBgn0036742	1014.64	-1.60568	0.436915	-3.67504	0.000237815	0.00403229
FBgn0036750	70.7671	1.71404	0.646524	2.65116	0.00802159	0.0392945
FBgn0036752	4466.61	-1.20922	0.329262	-3.67252	0.000240166	0.00405327
FBgn0036761	1059.28	1.0846	0.329215	3.29449	0.000986005	0.0100252
FBgn0036770	3583.73	-1.32794	0.295971	-4.48673	7.23234e-06	0.000279721
FBgn0036773	593.123	-0.879722	0.343627	-2.56011	0.010464	0.0467171
FBgn0036777	169.464	1.61049	0.372582	4.32252	1.54256e-05	0.000494103
FBgn0036787	131.079	-7.13882	2.00539	-3.55982	0.000371113	0.00532378
FBgn0036791	63.8316	9.77477	3.62921	2.69336	0.00707361	0.0362408
FBgn0036804	362.53	0.768916	0.291725	2.63576	0.00839492	0.0404476
FBgn0036810	27.671	7.33559	2.73227	2.6848	0.00725736	0.0368314
FBgn0036813	2331.04	-0.792104	0.26501	-2.98896	0.00279928	0.0198737
FBgn0036815	678.828	2.20957	0.781835	2.82613	0.00471134	0.0277821
FBgn0036850	298.338	1.75137	0.631333	2.77409	0.00553565	0.0308013
FBgn0036870	72.2373	-13.4471	3.67372	-3.66035	0.000251874	0.00414594
FBgn0036872	40.7421	-11.388	3.36936	-3.37988	0.000725187	0.00823665
FBgn0036891	659.05	-1.06618	0.401042	-2.65853	0.00784824	0.0387501
FBgn0036897	589.519	0.956372	0.376439	2.54057	0.0110671	0.0485466
FBgn0036899	173.498	-2.37962	0.435534	-5.46368	4.66363e-08	4.08845e-06
FBgn0036906	213.837	1.88404	0.469214	4.01532	5.9366e-05	0.00136692
FBgn0036910	349.889	-1.49496	0.267456	-5.58955	2.27654e-08	2.27878e-06
FBgn0036927	7782.9	1.23669	0.357486	3.45941	0.000541352	0.00677979
FBgn0036940	15.4152	-5.53622	2.12495	-2.60535	0.00917817	0.0428639
FBgn0036942	307.098	1.07983	0.253905	4.25289	2.11025e-05	0.000624369
FBgn0036945	13255.4	-1.20018	0.435719	-2.75449	0.00587835	0.0320755
FBgn0036947	7.27546	-5.09367	1.78103	-2.85996	0.00423693	0.0260218
FBgn0036948	5695.15	-2.44101	0.427234	-5.71352	1.10664e-08	1.27156e-06
FBgn0036950	23.2259	-6.58107	2.49718	-2.6354	0.00840393	0.0404476
FBgn0036951	68.2358	-2.5088	0.966159	-2.59667	0.00941324	0.0435541
FBgn0036952	221.042	-4.42825	0.691459	-6.40421	1.51152e-10	2.8395e-08
FBgn0036964	611.933	0.801867	0.285601	2.80764	0.00499054	0.0288817
FBgn0036967	1370.27	0.962514	0.308811	3.11684	0.00182803	0.015045
FBgn0036978	398.597	-3.05843	0.595152	-5.13891	2.76335e-07	1.98208e-05
FBgn0036984	52.0688	-2.32228	0.67295	-3.45089	0.00055875	0.00694469
FBgn0036985	187.965	-3.06189	0.913372	-3.35229	0.000801458	0.00872609
FBgn0036991	474.224	1.01695	0.393083	2.58711	0.0096786	0.0442605
FBgn0036993	3213.68	-1.33796	0.471083	-2.84017	0.00450889	0.0270328
FBgn0036994	514.71	1.3759	0.391372	3.51559	0.000438771	0.00597567
FBgn0036995	13.401	-5.41452	1.62026	-3.34176	0.000832501	0.00896511
FBgn0036999	1093.47	-0.796918	0.249388	-3.19549	0.00139593	0.0125921
FBgn0037012	1999.76	-1.21228	0.431753	-2.80782	0.00498784	0.0288802
FBgn0037016	1999.44	-1.09184	0.398999	-2.73644	0.0062107	0.03308
FBgn0037025	442.177	2.61985	0.875965	2.99082	0.00278227	0.0197767
FBgn0037027	2022.88	0.675947	0.262474	2.57529	0.0100156	0.0453285
FBgn0037045	344.905	0.770689	0.20845	3.69723	0.000217964	0.00378796
FBgn0037065	10339	-1.8686	0.412243	-4.53276	5.82178e-06	0.000234356
FBgn0037068	45.7166	-4.09998	1.31396	-3.12033	0.0018065	0.0149197
FBgn0037069	82.9787	-9.6228	3.58036	-2.68766	0.00719542	0.0365989
FBgn0037076	465.083	0.77863	0.211022	3.68981	0.000224426	0.00386058
FBgn0037082	409.243	1.09309	0.420724	2.59811	0.00937378	0.0435224
FBgn0037098	2999.38	-0.810901	0.301206	-2.69218	0.0070987	0.0362995
FBgn0037106	541.209	1.30055	0.438742	2.96428	0.00303393	0.0210438
FBgn0037122	21.8498	-6.4703	2.35542	-2.74699	0.00601452	0.0324735
FBgn0037125	23.5928	-8.0183	3.0544	-2.62516	0.0086608	0.0412976
FBgn0037130	282.75	-1.35443	0.384274	-3.52465	0.000424037	0.00582867
FBgn0037134	378.794	0.792623	0.229086	3.45993	0.000540312	0.00677979
FBgn0037140	1074.21	-2.08547	0.417703	-4.9927	5.95418e-07	3.70883e-05
FBgn0037141	411.006	2.20607	0.819962	2.69046	0.00713545	0.0364
FBgn0037149	199.692	1.75155	0.687471	2.54781	0.0108401	0.0479489
FBgn0037156	547.794	0.736925	0.287215	2.56576	0.0102951	0.0462402
FBgn0037167	276.946	-1.74881	0.454788	-3.84534	0.000120387	0.00236241
FBgn0037174	1160.94	-1.39402	0.443371	-3.14415	0.0016657	0.0141055
FBgn0037177	14.1712	-9.89147	3.22433	-3.06776	0.00215668	0.0167209
FBgn0037179	38.2378	-7.54368	2.425	-3.1108	0.00186582	0.0152922
FBgn0037185	472.819	1.16533	0.336543	3.46265	0.000534888	0.00674163
FBgn0037186	1362	-0.816365	0.194023	-4.20756	2.5814e-05	0.000718843
FBgn0037197	44.316	-8.27492	2.83777	-2.91599	0.00354557	0.0232914
FBgn0037199	2013.54	0.952984	0.376175	2.53335	0.0112977	0.0490495
FBgn0037207	598.572	1.53161	0.584028	2.6225	0.00872876	0.0414712
FBgn0037215	5844.01	-0.975802	0.266262	-3.66482	0.000247513	0.00409122
FBgn0037220	1702.1	0.706683	0.248975	2.83837	0.00453443	0.0271407
FBgn0037222	167.25	-1.63511	0.532209	-3.0723	0.00212415	0.0165281
FBgn0037224	488.713	-8.04123	3.05816	-2.62944	0.00855265	0.0408979
FBgn0037225	175.248	-12.2392	2.85303	-4.2899	1.78755e-05	0.000550928
FBgn0037227	103.63	-14.2767	3.22476	-4.4272	9.54631e-06	0.000346566
FBgn0037234	1133.34	0.861962	0.314122	2.74403	0.00606895	0.0326653
FBgn0037255	1178.26	0.974951	0.375398	2.59712	0.00940104	0.0435295
FBgn0037279	3095.08	-1.18997	0.293648	-4.05237	5.07013e-05	0.00120492
FBgn0037280	11.2989	-3.63354	1.07774	-3.37144	0.000747768	0.00835952
FBgn0037290	2984.95	-1.2063	0.412607	-2.9236	0.00346004	0.022962
FBgn0037293	1359.17	-1.01969	0.265493	-3.84072	0.000122673	0.00237113
FBgn0037304	31.0456	-1.84505	0.701334	-2.63078	0.00851903	0.0407708
FBgn0037315	2206.27	-0.825042	0.208912	-3.94923	7.84015e-05	0.00169942
FBgn0037317	370.251	0.660171	0.172875	3.81878	0.000134113	0.00256005
FBgn0037323	82.4759	-5.29121	1.52938	-3.45971	0.00054076	0.00677979
FBgn0037364	425.648	2.57108	0.808858	3.17866	0.00147959	0.013107
FBgn0037372	844.131	1.05453	0.4118	2.56078	0.0104438	0.0466602
FBgn0037375	25.7296	-2.36895	0.844685	-2.80453	0.00503893	0.0291172
FBgn0037376	1178.71	1.33818	0.523523	2.55611	0.010585	0.0470775
FBgn0037384	647.262	1.17816	0.342237	3.44252	0.000576325	0.00711242
FBgn0037391	1623.3	-1.31474	0.306247	-4.29309	1.76204e-05	0.000544486
FBgn0037410	82.5798	-5.59972	1.70869	-3.27719	0.00104846	0.010375
FBgn0037420	23.9135	-3.80267	1.05281	-3.61193	0.000303931	0.00470198
FBgn0037424	438.216	-6.34969	2.32743	-2.72819	0.00636823	0.0336164
FBgn0037428	109.057	-9.33144	2.79128	-3.34306	0.000828587	0.00893922
FBgn0037430	341.512	-8.5367	2.71746	-3.14143	0.00168127	0.0141669
FBgn0037433	1166.37	-1.09405	0.374688	-2.9199	0.00350144	0.0231116
FBgn0037447	2090.09	-1.09565	0.404341	-2.70972	0.00673397	0.0349292
FBgn0037448	503.733	-1.41406	0.53845	-2.62617	0.00863526	0.0411924
FBgn0037467	1242.51	-0.734385	0.22567	-3.25425	0.00113694	0.0109614
FBgn0037468	5595.34	0.953588	0.343604	2.77525	0.00551588	0.0307347
FBgn0037481	308.897	1.5265	0.491179	3.10783	0.00188466	0.0154096
FBgn0037487	45.4234	-3.48212	1.1005	-3.16413	0.00155549	0.0135296
FBgn0037490	248.648	0.939625	0.229509	4.09406	4.23888e-05	0.00106062
FBgn0037503	11.2341	-7.3263	2.63171	-2.78385	0.00537174	0.0302031
FBgn0037538	648.126	0.610419	0.214854	2.84109	0.00449595	0.0269825
FBgn0037540	265.564	1.65668	0.62937	2.63229	0.00848121	0.0407634
FBgn0037546	3.01544	-9.18179	3.26833	-2.80932	0.0049646	0.0288346
FBgn0037548	1253.47	-1.01568	0.291258	-3.48722	0.000488071	0.00636859
FBgn0037549	2125.68	-0.597368	0.192315	-3.10619	0.00189514	0.015431
FBgn0037554	556.34	1.06642	0.33467	3.18647	0.00144021	0.0128544
FBgn0037556	664.484	1.21563	0.458382	2.652	0.0080016	0.0392945
FBgn0037562	2281.33	-2.7116	0.458012	-5.92037	3.21213e-09	4.17753e-07
FBgn0037565	839.568	-1.01291	0.34896	-2.90264	0.0037003	0.0238915
FBgn0037612	1625.43	-1.56686	0.22247	-7.04303	1.88107e-12	6.01687e-10
FBgn0037614	869.902	2.29332	0.841398	2.72561	0.00641829	0.0338354
FBgn0037617	423.525	0.856875	0.330508	2.5926	0.00952535	0.0438699
FBgn0037620	233.191	1.70204	0.369101	4.61133	4.0011e-06	0.00017095
FBgn0037624	3149.86	1.43299	0.512739	2.79478	0.00519348	0.0296818
FBgn0037627	1054.94	-2.12386	0.513073	-4.13948	3.48098e-05	0.000903451
FBgn0037634	210.641	1.67132	0.443323	3.76997	0.000163265	0.00301809
FBgn0037654	89.2047	2.55053	0.526495	4.84435	1.27027e-06	7.15889e-05
FBgn0037656	526.164	0.606971	0.219481	2.76548	0.00568385	0.0313459
FBgn0037669	358.817	1.35461	0.45055	3.00658	0.00264205	0.0191832
FBgn0037670	380.884	1.03164	0.212801	4.84793	1.2476e-06	7.06473e-05
FBgn0037671	18466.6	-0.792796	0.308952	-2.56608	0.0102855	0.0462143
FBgn0037683	2626.62	-1.55903	0.52054	-2.99503	0.00274418	0.0197093
FBgn0037700	1238.48	0.751781	0.296528	2.53528	0.0112359	0.0489431
FBgn0037703	360.411	0.742959	0.228787	3.24738	0.00116471	0.0111254
FBgn0037707	915.511	1.00845	0.363757	2.77232	0.00556583	0.0308821
FBgn0037716	562.684	1.11849	0.441503	2.53337	0.011297	0.0490495
FBgn0037718	2641.85	-0.903084	0.17519	-5.15488	2.53794e-07	1.83149e-05
FBgn0037721	360.092	-1.82349	0.482753	-3.77727	0.000158558	0.00295984
FBgn0037724	2373.14	-2.90783	0.825654	-3.52185	0.000428541	0.00587691
FBgn0037737	612.602	1.43214	0.420577	3.40517	0.000661223	0.00776346
FBgn0037739	460.386	1.40694	0.50256	2.79955	0.00511741	0.029386
FBgn0037746	523.858	2.58831	0.910642	2.84229	0.0044791	0.0269087
FBgn0037750	3347.31	-1.63727	0.426458	-3.83923	0.000123422	0.00237513
FBgn0037754	37.8008	-3.48294	1.12131	-3.10613	0.00189553	0.015431
FBgn0037759	45.818	4.73751	0.941579	5.03145	4.86784e-07	3.21562e-05
FBgn0037781	1216.18	-1.22568	0.3757	-3.2624	0.00110473	0.0107787
FBgn0037782	2868.49	-2.40009	0.554013	-4.33218	1.47639e-05	0.000477406
FBgn0037783	117.908	-4.05636	1.18589	-3.42052	0.000625022	0.00751742
FBgn0037788	1846.3	0.865992	0.327784	2.64196	0.00824277	0.0399644
FBgn0037794	509.446	1.13427	0.416847	2.72106	0.00650722	0.0340615
FBgn0037802	162.716	1.83012	0.505422	3.62098	0.000293493	0.00460791
FBgn0037809	225.448	1.03647	0.331093	3.13045	0.00174536	0.0145365
FBgn0037814	579.31	1.57016	0.481714	3.25953	0.00111598	0.010835
FBgn0037832	12.6211	-3.77278	1.29718	-2.90845	0.00363227	0.0235938
FBgn0037838	211.455	1.46598	0.448792	3.26651	0.0010888	0.0106496
FBgn0037844	895.841	2.99739	0.943381	3.17728	0.00148662	0.0131398
FBgn0037848	691.562	0.902268	0.350167	2.57668	0.00997543	0.0451988
FBgn0037850	85.415	-1.73734	0.666704	-2.60587	0.00916412	0.0428178
FBgn0037853	456.445	-1.81706	0.425378	-4.27163	1.94053e-05	0.000584382
FBgn0037878	822.618	1.39845	0.388752	3.59729	0.000321553	0.00484248
FBgn0037902	47.143	1.87394	0.695919	2.69276	0.00708632	0.0362745
FBgn0037906	2258.48	-1.10769	0.381279	-2.90518	0.00367041	0.0237374
FBgn0037918	845.669	1.17351	0.336063	3.49192	0.000479564	0.00629229
FBgn0037920	286.415	1.29406	0.470138	2.75251	0.00591407	0.0321955
FBgn0037934	19070.1	-1.48265	0.421283	-3.51938	0.000432555	0.00591142
FBgn0037936	15697.6	2.67991	0.414561	6.46446	1.01662e-10	2.11083e-08
FBgn0037958	472.319	1.31344	0.458599	2.86403	0.00418292	0.0258646
FBgn0037976	1209.33	-1.6726	0.434729	-3.84746	0.000119349	0.00236156
FBgn0037980	319.02	1.11862	0.314688	3.5547	0.000378406	0.00537627
FBgn0037989	885.988	-1.11818	0.440438	-2.53878	0.0111239	0.0486338
FBgn0038007	557.634	-1.57707	0.555932	-2.8368	0.00455678	0.0271822
FBgn0038017	468.343	-2.16166	0.823776	-2.62409	0.00868813	0.0413612
FBgn0038020	876.959	-1.91137	0.490268	-3.89862	9.67441e-05	0.00202649
FBgn0038028	746.725	11.9009	2.0295	5.86394	4.52004e-09	5.57236e-07
FBgn0038034	882.55	-1.91183	0.443083	-4.31483	1.59724e-05	0.000502749
FBgn0038042	62.9981	-1.67062	0.599674	-2.78588	0.00533821	0.0300871
FBgn0038047	97.334	2.70362	0.800552	3.3772	0.000732285	0.00827755
FBgn0038074	3307.97	3.14657	0.51941	6.05796	1.37859e-09	2.03946e-07
FBgn0038076	193.685	-1.4529	0.516464	-2.81316	0.00490571	0.0285724
FBgn0038083	522.547	-3.2268	0.497061	-6.49176	8.48398e-11	1.793e-08
FBgn0038084	5.40007	-8.20643	3.16462	-2.59318	0.00950925	0.0438655
FBgn0038088	999.477	-0.965748	0.33802	-2.85708	0.00427564	0.0262052
FBgn0038098	2436.74	-2.9147	0.481695	-6.05092	1.44022e-09	2.10432e-07
FBgn0038110	1646.92	-0.839485	0.205407	-4.08694	4.371e-05	0.00108678
FBgn0038114	50.9251	1.36394	0.535687	2.54615	0.0108919	0.0481352
FBgn0038115	3106	-0.986556	0.304505	-3.23986	0.00119587	0.0113225
FBgn0038130	455.147	-2.87416	0.599281	-4.79601	1.61859e-06	8.5138e-05
FBgn0038134	139.59	1.69884	0.535881	3.17018	0.00152347	0.0133656
FBgn0038135	9148.78	-2.14267	0.47726	-4.48951	7.13871e-06	0.000277613
FBgn0038136	11344.5	-1.168	0.454006	-2.57265	0.0100923	0.0455951
FBgn0038139	75.8788	-2.14466	0.616589	-3.47826	0.000504676	0.00652769
FBgn0038180	152.456	-1.9952	0.604992	-3.2979	0.000974101	0.00996935
FBgn0038183	752.931	-0.85102	0.290439	-2.93011	0.00338839	0.0226562
FBgn0038195	2761	-0.628594	0.187614	-3.35046	0.000806762	0.0087677
FBgn0038199	303.846	-2.28908	0.42801	-5.34821	8.88299e-08	7.35176e-06
FBgn0038207	132.915	-1.94411	0.721351	-2.69509	0.00703692	0.036131
FBgn0038220	3938.26	-0.788174	0.303905	-2.59349	0.00950086	0.0438544
FBgn0038234	421.839	0.740152	0.272232	2.71883	0.00655127	0.0342022
FBgn0038235	306.572	0.755958	0.267805	2.82279	0.00476077	0.027976
FBgn0038251	786.976	1.38285	0.385975	3.58274	0.000340003	0.00501737
FBgn0038252	1928.49	2.50854	0.915235	2.74087	0.0061276	0.0327922
FBgn0038273	85.6657	1.34032	0.495079	2.7073	0.00678339	0.0350904
FBgn0038274	739.411	1.06328	0.396933	2.67873	0.00739028	0.0372029
FBgn0038290	506.363	-2.71201	0.550467	-4.92675	8.36092e-07	5.07444e-05
FBgn0038291	316.478	-1.61065	0.557621	-2.88843	0.00387173	0.0245694
FBgn0038292	11043.3	-2.71956	0.448002	-6.07043	1.27569e-09	1.93562e-07
FBgn0038295	12.3732	-3.977	1.42392	-2.79299	0.00522227	0.0297858
FBgn0038300	497.92	1.17676	0.40309	2.91935	0.00350761	0.0231268
FBgn0038321	1100.93	-1.48322	0.313973	-4.72402	2.31226e-06	0.000112615
FBgn0038326	3234.37	-0.660607	0.249457	-2.64818	0.00809258	0.0394743
FBgn0038350	16.3585	-5.70195	1.77809	-3.20679	0.00134225	0.0122479
FBgn0038353	44974.9	-1.29469	0.450473	-2.87406	0.00405227	0.0253182
FBgn0038366	340.092	-1.98988	0.594325	-3.34813	0.000813591	0.00882571
FBgn0038376	3516.13	-0.769145	0.23677	-3.2485	0.00116017	0.0111162
FBgn0038389	463.101	1.10984	0.265712	4.17685	2.95579e-05	0.00079867
FBgn0038390	432.613	2.5345	0.818597	3.09615	0.00196049	0.0157412
FBgn0038391	2218.93	-1.21923	0.438107	-2.78295	0.00538673	0.0302572
FBgn0038396	251.003	0.841647	0.317438	2.65137	0.00801661	0.0392945
FBgn0038412	1536.29	-1.99402	0.418844	-4.76077	1.92858e-06	9.79603e-05
FBgn0038416	1697.04	-1.49688	0.505664	-2.96023	0.00307405	0.0211889
FBgn0038421	386.868	1.42271	0.297831	4.7769	1.78022e-06	9.17916e-05
FBgn0038422	95.0256	-4.39877	0.894397	-4.91814	8.73721e-07	5.24898e-05
FBgn0038440	47.2644	-2.41794	0.703888	-3.43512	0.000592296	0.00724155
FBgn0038453	1187.72	1.12202	0.341575	3.28486	0.00102033	0.0102422
FBgn0038465	2602.43	-1.77215	0.341473	-5.18971	2.10619e-07	1.56772e-05
FBgn0038466	6217.65	-1.79566	0.406866	-4.41339	1.01762e-05	0.000366065
FBgn0038470	480.43	2.18482	0.82473	2.64913	0.00806986	0.0394631
FBgn0038471	699.403	0.7293	0.241902	3.01486	0.00257098	0.0187899
FBgn0038472	337.708	1.14717	0.345281	3.32243	0.000892358	0.00937926
FBgn0038482	1473.28	-1.57816	0.444608	-3.54955	0.000385891	0.00544991
FBgn0038487	335.496	-11.704	2.518	-4.64815	3.3493e-06	0.000151873
FBgn0038530	130.927	3.06314	1.08107	2.83343	0.00460509	0.0273702
FBgn0038542	528.461	-1.63054	0.552348	-2.95201	0.00315711	0.0215605
FBgn0038545	342.329	0.961983	0.265268	3.62646	0.000287336	0.00454022
FBgn0038549	212.591	1.93962	0.577197	3.36041	0.000778266	0.00857593
FBgn0038551	893.495	0.918487	0.346808	2.6484	0.00808739	0.0394743
FBgn0038564	395.225	1.23531	0.376994	3.27674	0.00105013	0.0103829
FBgn0038601	1545.39	1.71093	0.313142	5.46375	4.6619e-08	4.08845e-06
FBgn0038608	502.288	2.05944	0.806045	2.555	0.0106189	0.0471928
FBgn0038610	548.38	-1.58165	0.590635	-2.67788	0.00740891	0.0372333
FBgn0038631	1388.42	-1.54148	0.512598	-3.00719	0.00263679	0.0191568
FBgn0038638	1857.66	-1.83763	0.399828	-4.59604	4.30589e-06	0.000182001
FBgn0038642	115.593	-11.7662	3.4022	-3.45842	0.000543357	0.00679053
FBgn0038653	131.36	-1.76106	0.53054	-3.31937	0.000902209	0.00944089
FBgn0038659	1303	-0.714453	0.259549	-2.75267	0.00591117	0.0321945
FBgn0038672	445.784	1.23409	0.205267	6.01213	1.83106e-09	2.49087e-07
FBgn0038675	366.603	0.839349	0.246368	3.4069	0.000657062	0.00773765
FBgn0038679	1286.32	-1.52615	0.385105	-3.96296	7.40267e-05	0.00162543
FBgn0038680	3860.16	-1.84123	0.424188	-4.34061	1.42087e-05	0.00046325
FBgn0038682	3906.73	-1.22517	0.44264	-2.76786	0.00564258	0.0311764
FBgn0038704	676.103	0.771439	0.285673	2.70042	0.00692517	0.035681
FBgn0038725	69.747	-2.11516	0.694346	-3.04626	0.0023171	0.0174779
FBgn0038727	34.1896	-8.07046	2.58871	-3.11756	0.00182354	0.015029
FBgn0038730	907.35	1.32029	0.50934	2.59216	0.00953758	0.0438699
FBgn0038734	1109.51	-1.18748	0.411043	-2.88895	0.00386529	0.0245549
FBgn0038739	719.045	0.982071	0.31462	3.12146	0.0017996	0.0148835
FBgn0038740	7045.2	-1.73077	0.507454	-3.41069	0.000647998	0.00766905
FBgn0038741	239.549	1.19261	0.394296	3.02465	0.00248923	0.0183323
FBgn0038744	548.747	-1.07397	0.369429	-2.90712	0.00364774	0.0236325
FBgn0038752	2697	-1.18399	0.441429	-2.68218	0.00731439	0.0370214
FBgn0038765	117.002	0.972216	0.384778	2.52669	0.0115142	0.0496103
FBgn0038766	151.454	1.03851	0.387288	2.6815	0.0073293	0.0370219
FBgn0038767	298.278	1.20392	0.370866	3.24625	0.00116937	0.0111519
FBgn0038788	637.888	-0.763558	0.24974	-3.05741	0.00223259	0.0170741
FBgn0038790	10854.7	-3.41392	0.615042	-5.55071	2.84511e-08	2.75999e-06
FBgn0038809	5863.62	-0.743882	0.233564	-3.18492	0.00144794	0.012903
FBgn0038815	159.776	2.40301	0.876543	2.74146	0.0061166	0.0327922
FBgn0038819	57.3937	-7.1535	2.6731	-2.67611	0.0074483	0.0373678
FBgn0038827	374.16	2.24174	0.781871	2.86715	0.00414186	0.0256962
FBgn0038829	2333.49	-0.646015	0.173455	-3.72441	0.000195775	0.00347537
FBgn0038830	1920.05	-1.05128	0.315526	-3.33184	0.000862743	0.00914925
FBgn0038839	355.617	-2.27513	0.526954	-4.31751	1.57797e-05	0.000501043
FBgn0038872	1068.05	0.860751	0.333221	2.58313	0.00979094	0.0446019
FBgn0038881	1384.3	-1.34254	0.3495	-3.84131	0.000122378	0.00237113
FBgn0038886	12.5425	6.99397	1.4755	4.74006	2.13654e-06	0.000106375
FBgn0038901	139.679	-1.97547	0.513617	-3.84618	0.000119973	0.00236175
FBgn0038941	63.1337	-12.4723	3.04399	-4.09736	4.17884e-05	0.00104781
FBgn0038973	12958.6	-1.93186	0.476591	-4.05351	5.04552e-05	0.00120148
FBgn0038975	221.123	-1.52227	0.566058	-2.68925	0.00716118	0.0364684
FBgn0038981	2623.76	-1.14077	0.362183	-3.14971	0.00163432	0.0139253
FBgn0038983	714.88	-2.28041	0.728545	-3.13008	0.00174756	0.0145446
FBgn0039006	2236.46	-1.75003	0.386775	-4.52467	6.04886e-06	0.000239426
FBgn0039019	443.652	0.799991	0.315057	2.5392	0.0111107	0.0486338
FBgn0039048	1311.04	-1.37905	0.435514	-3.16649	0.00154292	0.0135077
FBgn0039054	76.7978	-4.26077	1.10566	-3.8536	0.000116393	0.00231904
FBgn0039065	518.924	1.66274	0.604741	2.74951	0.00596838	0.0323276
FBgn0039066	1200.8	1.46955	0.427242	3.43962	0.000582532	0.0071666
FBgn0039067	357.339	0.943452	0.330272	2.85659	0.00428219	0.0262182
FBgn0039073	295.647	3.51473	0.928093	3.78705	0.000152446	0.00286837
FBgn0039084	314.766	-1.5605	0.36798	-4.24071	2.22811e-05	0.000641048
FBgn0039086	410.031	-1.96919	0.58194	-3.38384	0.000714792	0.00817379
FBgn0039091	1975.87	-1.71996	0.490404	-3.50723	0.000452804	0.0060897
FBgn0039092	97.9856	-3.90415	0.779133	-5.0109	5.41768e-07	3.44908e-05
FBgn0039098	408.659	1.60603	0.465427	3.45066	0.000559213	0.00694469
FBgn0039099	728.307	0.896487	0.328572	2.72843	0.00636359	0.0336154
FBgn0039107	819.157	-1.37971	0.436457	-3.16115	0.00157145	0.0136073
FBgn0039110	1406.52	0.989893	0.354869	2.78946	0.00527956	0.0298821
FBgn0039113	1553.34	1.0127	0.305741	3.3123	0.000925318	0.00962315
FBgn0039128	215.348	2.36194	0.660777	3.57449	0.000350913	0.00513356
FBgn0039131	1653.95	-1.79957	0.492694	-3.65252	0.000259684	0.00420432
FBgn0039135	2279.58	-0.943228	0.290499	-3.24693	0.00116657	0.0111342
FBgn0039137	1132.69	-0.619011	0.234783	-2.63652	0.008376	0.0403923
FBgn0039170	102.918	3.00579	0.916669	3.27903	0.00104164	0.0103394
FBgn0039186	1824.9	1.2475	0.436624	2.85715	0.00427462	0.0262052
FBgn0039200	140.373	-1.20096	0.455202	-2.63829	0.00833244	0.0402672
FBgn0039203	1417.47	-1.51088	0.440199	-3.43227	0.00059855	0.00730293
FBgn0039213	4455.1	-0.603434	0.220561	-2.7359	0.00622104	0.0331201
FBgn0039218	845.954	0.908098	0.33681	2.69617	0.00701412	0.0360452
FBgn0039227	1739.76	1.71594	0.607878	2.82284	0.00475998	0.027976
FBgn0039238	210.169	-1.16315	0.444516	-2.61667	0.00887915	0.0418664
FBgn0039239	91.6962	2.70328	0.9026	2.995	0.00274448	0.0197093
FBgn0039240	1382.44	0.91172	0.348852	2.61349	0.00896234	0.0421747
FBgn0039249	1031.04	-0.986166	0.246363	-4.0029	6.25699e-05	0.00142063
FBgn0039250	553.104	2.93568	0.708407	4.14406	3.41212e-05	0.000889482
FBgn0039251	264.484	2.57623	0.975667	2.64048	0.00827893	0.0400577
FBgn0039254	584.907	-1.22115	0.298498	-4.09098	4.29562e-05	0.00107076
FBgn0039255	19.5438	-6.55862	1.60751	-4.07998	4.50389e-05	0.00110488
FBgn0039277	186.965	-1.28708	0.46311	-2.77922	0.00544895	0.0304909
FBgn0039286	196.568	4.85197	1.35947	3.56901	0.000358336	0.00520996
FBgn0039307	1385.78	2.89358	0.547089	5.28904	1.22959e-07	9.70148e-06
FBgn0039315	2943.35	-2.62324	0.520708	-5.03784	4.70816e-07	3.1304e-05
FBgn0039316	4248.72	-1.51151	0.473505	-3.19218	0.00141205	0.0126892
FBgn0039319	1692.23	-1.33102	0.421392	-3.15864	0.00158508	0.0136631
FBgn0039323	290.58	-2.11471	0.441304	-4.79196	1.65157e-06	8.61073e-05
FBgn0039325	8781.47	2.0663	0.572743	3.60773	0.000308892	0.00474772
FBgn0039326	4041.16	-1.47651	0.40219	-3.67117	0.000241441	0.00405889
FBgn0039331	46.4297	-7.16273	1.67457	-4.27737	1.89115e-05	0.000575691
FBgn0039338	2128.5	1.14194	0.367753	3.10518	0.00190165	0.0154681
FBgn0039350	2467.45	1.64821	0.599083	2.75123	0.00593728	0.0322638
FBgn0039355	226.172	1.69071	0.411404	4.1096	3.96347e-05	0.00101094
FBgn0039358	5175.24	-0.860299	0.234062	-3.67552	0.000237362	0.00403039
FBgn0039380	20.6962	-7.7066	2.03307	-3.79063	0.000150268	0.00283189
FBgn0039381	994.088	0.753955	0.2748	2.74365	0.00607603	0.0326863
FBgn0039419	914.895	-1.05116	0.377167	-2.78699	0.00532002	0.0300537
FBgn0039434	1166.08	-13.3137	3.53447	-3.7668	0.000165353	0.00304822
FBgn0039436	339.77	-15.4372	3.54946	-4.34916	1.36659e-05	0.000450609
FBgn0039437	316.301	-15.5126	3.41261	-4.54566	5.47624e-06	0.000222719
FBgn0039441	382.038	-11.1699	3.18381	-3.50835	0.000450902	0.00607794
FBgn0039444	604.844	-8.57534	2.73837	-3.13155	0.00173885	0.0145027
FBgn0039449	215.933	2.40296	0.919245	2.61406	0.00894734	0.0421208
FBgn0039453	502.194	-1.65747	0.649662	-2.55128	0.0107328	0.0475384
FBgn0039454	25.3203	-3.66392	1.27379	-2.8764	0.00402241	0.0252414
FBgn0039467	972.79	-1.06277	0.377692	-2.81386	0.0048951	0.0285246
FBgn0039469	176.169	-8.06384	2.45964	-3.27846	0.00104375	0.0103397
FBgn0039470	2226.57	-2.11391	0.566961	-3.7285	0.000192624	0.00343846
FBgn0039471	22923.2	-6.88058	0.688072	-9.9998	1.52704e-23	1.80725e-20
FBgn0039472	4133.62	-5.83808	0.778225	-7.50179	6.29524e-14	2.40336e-11
FBgn0039473	219.076	-1.38294	0.515622	-2.68208	0.0073167	0.0370214
FBgn0039476	164.64	-1.13471	0.386339	-2.93709	0.00331307	0.0223409
FBgn0039479	1148.21	-2.4841	0.623142	-3.98641	6.70809e-05	0.00150646
FBgn0039480	17.911	-10.1802	3.35399	-3.03525	0.00240337	0.0179992
FBgn0039488	421.078	1.47191	0.525866	2.79902	0.00512583	0.0294201
FBgn0039489	281.98	0.858435	0.253775	3.38267	0.00071786	0.00819274
FBgn0039507	1628.75	-0.662447	0.190826	-3.47147	0.000517622	0.00661928
FBgn0039520	206.264	-9.83007	2.22547	-4.41708	1.00041e-05	0.000360972
FBgn0039527	1126.72	-1.37041	0.464038	-2.95324	0.00314461	0.0215124
FBgn0039532	1058	1.2185	0.431788	2.82199	0.00477264	0.028018
FBgn0039536	34.1764	-4.56079	1.47814	-3.08548	0.00203221	0.016077
FBgn0039558	519.168	0.916893	0.321557	2.85142	0.00435247	0.0264705
FBgn0039559	1404.01	1.97535	0.625202	3.15955	0.00158014	0.0136603
FBgn0039562	8013.86	-0.701464	0.277353	-2.52914	0.0114344	0.049425
FBgn0039588	442.58	-0.60537	0.200298	-3.02235	0.00250824	0.0184379
FBgn0039593	161.769	-2.82949	0.476835	-5.93389	2.95841e-09	3.8903e-07
FBgn0039595	828.375	-1.35687	0.441831	-3.07101	0.00213333	0.0165778
FBgn0039596	247.99	-1.96569	0.505816	-3.88617	0.000101839	0.00208523
FBgn0039602	415.431	1.40054	0.518471	2.70129	0.00690713	0.0356191
FBgn0039609	65.5653	3.22575	0.755814	4.26792	1.97301e-05	0.000591153
FBgn0039631	336.613	1.53818	0.543679	2.82921	0.00466633	0.0276089
FBgn0039632	987.263	1.03082	0.401456	2.56769	0.0102378	0.0460702
FBgn0039637	4359.22	-1.02714	0.23069	-4.45246	8.48929e-06	0.000314955
FBgn0039639	253.532	0.737536	0.263577	2.79818	0.0051391	0.0294676
FBgn0039647	69.8208	-2.52295	0.857052	-2.94376	0.00324256	0.0220171
FBgn0039655	8.44386	-4.47913	1.4943	-2.99749	0.00272215	0.0196324
FBgn0039670	741.631	-3.64117	0.839624	-4.33667	1.44659e-05	0.000469051
FBgn0039680	666.457	2.53797	0.804447	3.15493	0.00160536	0.0137677
FBgn0039681	119.345	-1.97753	0.409994	-4.82332	1.41191e-06	7.74568e-05
FBgn0039684	14.8875	6.80169	1.61096	4.22213	2.42003e-05	0.000683557
FBgn0039696	461.238	0.948706	0.306205	3.09827	0.00194653	0.0156652
FBgn0039710	863.19	0.918715	0.315825	2.90893	0.00362665	0.0235938
FBgn0039712	893.417	0.879944	0.303529	2.89905	0.00374298	0.0240751
FBgn0039714	6896.97	-1.71559	0.355537	-4.82536	1.39753e-06	7.72886e-05
FBgn0039728	111.732	-2.66221	1.05207	-2.53046	0.0113912	0.0492743
FBgn0039730	703.954	0.757167	0.196221	3.85874	0.000113971	0.00228146
FBgn0039731	180.574	2.55961	0.68966	3.71141	0.000206108	0.00362989
FBgn0039732	352.343	0.77897	0.270077	2.88425	0.00392349	0.0247915
FBgn0039738	987.245	-0.985818	0.376587	-2.61777	0.00885062	0.0417818
FBgn0039747	197.19	-1.38351	0.504498	-2.74234	0.00610029	0.032746
FBgn0039754	816.833	-2.39061	0.704435	-3.39366	0.000689663	0.00798646
FBgn0039756	7348.92	-1.60142	0.386789	-4.14029	3.46861e-05	0.00090222
FBgn0039758	11.4901	-5.58619	2.07887	-2.68713	0.00720684	0.0366064
FBgn0039760	5747.01	-1.65875	0.582125	-2.84948	0.00437913	0.0265507
FBgn0039767	1666.75	0.916981	0.34664	2.64534	0.00816077	0.0396481
FBgn0039769	5752.3	-2.14848	0.493383	-4.35459	1.33316e-05	0.000443201
FBgn0039770	36.698	-2.30928	0.83261	-2.77354	0.00554493	0.0308095
FBgn0039774	2889.63	-1.97942	0.428111	-4.62362	3.77107e-06	0.000166532
FBgn0039776	1128.8	-0.989217	0.318373	-3.1071	0.00188935	0.0154115
FBgn0039777	30928.4	-1.89753	0.526466	-3.60427	0.000313028	0.0047676
FBgn0039778	22370	-1.44878	0.528893	-2.73927	0.00615766	0.0329011
FBgn0039801	596.295	1.93046	0.690989	2.79377	0.00520976	0.0297528
FBgn0039805	24.4163	-9.66186	3.02902	-3.18976	0.00142392	0.012737
FBgn0039807	171.024	-1.88206	0.527966	-3.56474	0.000364223	0.00527611
FBgn0039808	34.1534	-4.01319	0.866801	-4.62989	3.65867e-06	0.000162783
FBgn0039809	266.599	-3.24294	0.390763	-8.299	1.04991e-16	6.21287e-14
FBgn0039816	13.895	-4.55585	1.4879	-3.06194	0.00219907	0.0169126
FBgn0039818	886.231	-2.87758	0.46945	-6.12969	8.80516e-10	1.44735e-07
FBgn0039836	177.306	-0.99837	0.278529	-3.58444	0.000337802	0.00499736
FBgn0039862	112.843	-1.19252	0.408665	-2.91809	0.00352178	0.0231944
FBgn0039864	124.371	-2.48849	0.786733	-3.16307	0.00156116	0.0135556
FBgn0039873	16093.1	2.18879	0.537456	4.0725	4.65112e-05	0.00112732
FBgn0039881	143.297	1.45011	0.470422	3.08258	0.00205213	0.0161276
FBgn0039882	2587.92	-0.982786	0.308391	-3.18682	0.00143847	0.0128485
FBgn0039911	206.217	3.67979	0.51918	7.08769	1.36368e-12	4.61117e-10
FBgn0039942	769.988	1.59786	0.526992	3.03203	0.00242912	0.0181151
FBgn0039977	2116.11	0.701634	0.236765	2.96343	0.00304235	0.0210438
FBgn0039994	3071.62	1.00198	0.314143	3.18956	0.00142491	0.012737
FBgn0040009	843.13	0.928004	0.35661	2.60229	0.0092603	0.0431479
FBgn0040010	2508.76	1.4118	0.386323	3.65446	0.000257719	0.00420125
FBgn0040020	852.106	1.55478	0.429556	3.61951	0.000295166	0.00461464
FBgn0040031	5.81543	4.32841	1.62621	2.66166	0.00777574	0.0384885
FBgn0040060	202831	-2.30644	0.52436	-4.39858	1.08961e-05	0.000386096
FBgn0040068	901.459	-0.637733	0.223776	-2.84987	0.00437375	0.0265462
FBgn0040071	487.01	-0.891837	0.256191	-3.48115	0.000499271	0.00648614
FBgn0040099	398.215	-3.54177	0.704051	-5.03055	4.89068e-07	3.21562e-05
FBgn0040104	75.8769	2.18633	0.838532	2.60733	0.00912515	0.0427031
FBgn0040153	992.934	-1.22545	0.445451	-2.75103	0.00594076	0.0322638
FBgn0040230	1251.56	0.967457	0.355251	2.7233	0.0064633	0.0339504
FBgn0040232	700.165	2.75629	0.83915	3.28462	0.00102121	0.0102424
FBgn0040234	1415.23	-0.837518	0.291401	-2.8741	0.00405174	0.0253182
FBgn0040235	950.365	0.724727	0.169962	4.26405	2.00759e-05	0.000598483
FBgn0040251	229.707	-2.07898	0.431571	-4.81723	1.45566e-06	7.86653e-05
FBgn0040259	5338.28	-0.786541	0.29985	-2.62311	0.00871301	0.0414297
FBgn0040284	4040.27	1.16144	0.283145	4.10192	4.09736e-05	0.00103175
FBgn0040290	706.543	2.3769	0.867222	2.74082	0.0061286	0.0327922
FBgn0040296	210.013	4.30361	0.88369	4.87005	1.1157e-06	6.47273e-05
FBgn0040299	2977.3	-2.00142	0.469752	-4.2606	2.03882e-05	0.000606268
FBgn0040305	1796.4	-1.08749	0.262916	-4.13626	3.53005e-05	0.000912186
FBgn0040334	304.774	0.638549	0.219161	2.91361	0.00357277	0.0234025
FBgn0040342	2455.59	-2.19208	0.446592	-4.90847	9.17905e-07	5.47664e-05
FBgn0040344	628.974	1.29457	0.317222	4.08096	4.48497e-05	0.00110353
FBgn0040348	73.592	-2.64376	0.650331	-4.06525	4.79811e-05	0.00115653
FBgn0040358	41.0396	-2.54155	0.883447	-2.87686	0.00401658	0.0252315
FBgn0040364	3948.08	-2.16885	0.342645	-6.32973	2.45586e-10	4.4038e-08
FBgn0040373	412.232	1.24386	0.440239	2.82543	0.0047217	0.0278225
FBgn0040377	77.3586	-1.44515	0.499008	-2.89604	0.0037791	0.0242022
FBgn0040382	3572.78	-1.59595	0.492046	-3.24349	0.00118073	0.0112331
FBgn0040385	8.87701	4.42291	1.5114	2.92636	0.00342949	0.0228536
FBgn0040388	460.723	1.78448	0.637642	2.79855	0.00513324	0.0294484
FBgn0040394	1738.76	0.8445	0.199066	4.24231	2.21228e-05	0.000638593
FBgn0040465	116.098	2.39627	0.846102	2.83213	0.00462388	0.0274029
FBgn0040466	516.917	0.986077	0.243863	4.04357	5.26439e-05	0.00123865
FBgn0040467	114.423	1.04742	0.370447	2.82744	0.00469223	0.0277157
FBgn0040475	2689.54	-0.959123	0.205428	-4.66891	3.02801e-06	0.000138365
FBgn0040487	147.969	8.79614	1.24753	7.05087	1.77801e-12	5.84521e-10
FBgn0040503	60.2629	4.21091	1.334	3.1566	0.0015962	0.013719
FBgn0040507	1615.06	-1.7564	0.44256	-3.96872	7.22591e-05	0.0015955
FBgn0040531	103.686	-2.36058	0.612142	-3.85626	0.000115135	0.00229784
FBgn0040582	907.255	2.09351	0.825942	2.5347	0.0112544	0.048969
FBgn0040606	2833.85	2.54692	0.53786	4.73528	2.18756e-06	0.000106982
FBgn0040653	2970.82	1.87434	0.523773	3.57853	0.000345529	0.00507362
FBgn0040733	1327.63	2.53009	0.607836	4.16245	3.1485e-05	0.000843044
FBgn0040736	2533.44	1.7242	0.562114	3.06735	0.00215968	0.0167277
FBgn0040765	190.346	-1.16444	0.416901	-2.79309	0.00522068	0.0297858
FBgn0040777	5766.21	-0.591874	0.215767	-2.74312	0.00608576	0.0327089
FBgn0040797	29.1544	-10.1421	3.39317	-2.98898	0.00279909	0.0198737
FBgn0040798	81.6308	-6.37817	2.51473	-2.53632	0.0112024	0.0488688
FBgn0040799	70.499	-8.99149	3.02879	-2.96867	0.00299092	0.0208558
FBgn0040809	117.708	7.72704	1.50782	5.12463	2.98116e-07	2.10012e-05
FBgn0040842	260.482	-8.37305	2.69445	-3.10752	0.00188665	0.0154096
FBgn0040843	209.748	-2.71549	0.929396	-2.92177	0.00348044	0.0229989
FBgn0040928	167.945	2.11457	0.706404	2.99343	0.00275856	0.0197157
FBgn0040929	212.301	1.42537	0.531653	2.68102	0.00733991	0.0370564
FBgn0040950	41.6541	-6.16801	1.79263	-3.44077	0.000580065	0.00715112
FBgn0040984	489.699	9.28356	1.15943	8.007	1.17537e-15	5.35021e-13
FBgn0041096	740.67	-1.45004	0.335863	-4.31735	1.57912e-05	0.000501043
FBgn0041171	3657.63	1.81285	0.538274	3.3679	0.000757437	0.00843299
FBgn0041180	7132.39	-1.31251	0.378608	-3.46667	0.000526941	0.00668419
FBgn0041181	1247.46	-1.63761	0.514555	-3.18258	0.00145969	0.0129598
FBgn0041183	14.342	-4.39091	1.57405	-2.78957	0.00527789	0.0298821
FBgn0041184	1222.54	-1.21013	0.404507	-2.99161	0.0027751	0.0197613
FBgn0041186	729.193	1.95346	0.581337	3.3603	0.000778584	0.00857593
FBgn0041579	230.02	4.98178	1.55258	3.20871	0.00133332	0.0121969
FBgn0041581	154.45	4.92516	1.53381	3.21106	0.00132246	0.0121459
FBgn0041627	551	0.617846	0.183539	3.36629	0.000761878	0.00845711
FBgn0041702	422.928	1.19182	0.460638	2.58732	0.00967244	0.0442494
FBgn0041707	354.581	-1.92777	0.467119	-4.12694	3.67626e-05	0.000945838
FBgn0041713	927.911	-1.45393	0.516427	-2.81536	0.00487227	0.0284476
FBgn0042085	1636.08	1.73404	0.610913	2.83844	0.00453353	0.0271407
FBgn0042086	2117.81	-1.68748	0.545172	-3.09531	0.00196608	0.015754
FBgn0042094	1104.18	-1.39364	0.260309	-5.35381	8.61194e-08	7.22853e-06
FBgn0042101	479.739	-1.75132	0.428965	-4.08266	4.45223e-05	0.00109775
FBgn0042102	1675.7	-1.63288	0.465748	-3.50594	0.000455003	0.0061054
FBgn0042104	1252.7	-1.59367	0.448891	-3.55024	0.00038488	0.00544377
FBgn0042105	1594.83	-3.0744	0.51614	-5.95653	2.57653e-09	3.4262e-07
FBgn0042110	286.239	-1.46077	0.468514	-3.11788	0.00182159	0.0150233
FBgn0042118	10.3209	-8.49911	3.16283	-2.68719	0.00720567	0.0366064
FBgn0042125	182.351	2.14283	0.328039	6.53226	6.4786e-11	1.4745e-08
FBgn0042178	445.091	1.0881	0.399809	2.72154	0.00649778	0.0340421
FBgn0042179	1100.66	-1.53488	0.427114	-3.5936	0.000326136	0.00488585
FBgn0042180	521.751	1.60203	0.550195	2.91175	0.00359406	0.0234874
FBgn0042187	914.491	-4.41404	1.04821	-4.21104	2.54195e-05	0.000711205
FBgn0042205	155.5	1.03638	0.252185	4.1096	3.96347e-05	0.00101094
FBgn0042206	148.44	-4.45498	0.658397	-6.7664	1.32022e-11	3.63367e-09
[truncated: 661 more rows]

## Sheet: E) DEGs iso-1
Table S1E. Expression values for iso-1 from DEseq2 with a fold change > 1.5
ID	baseMean	log2FoldChange	lfcSE	stat	pvalue	padj
FBgn0000022	21.7046	12.1722	2.06803	5.8859	3.95887e-09	3.93771e-07
FBgn0000024	781.144	-1.57239	0.43375	-3.62512	0.000288831	0.00440229
FBgn0000032	1435.38	1.13735	0.421819	2.6963	0.00701149	0.035513
FBgn0000036	21.9271	-9.29572	2.978	-3.12147	0.00179953	0.0150182
FBgn0000038	56.8097	-2.7967	1.11807	-2.50136	0.0123717	0.0498159
FBgn0000039	12.8854	-10.9198	3.03629	-3.59643	0.000322612	0.00478444
FBgn0000042	84634.5	-0.812086	0.185034	-4.38885	1.13954e-05	0.000355351
FBgn0000044	40602.7	-1.28369	0.427535	-3.00253	0.00267741	0.019368
FBgn0000055	69.1434	3.14851	0.532328	5.91461	3.32655e-09	3.36682e-07
FBgn0000063	223.358	2.19721	0.819748	2.68035	0.00735462	0.0365765
FBgn0000071	601.829	10.409	1.41851	7.33798	2.16842e-13	4.73724e-11
FBgn0000079	119036	1.82572	0.45276	4.03243	5.52029e-05	0.00128248
FBgn0000083	10124	-0.995108	0.262471	-3.79131	0.000149856	0.00273151
FBgn0000108	220.472	-2.95582	0.682115	-4.33332	1.46878e-05	0.000432315
FBgn0000114	5106.63	2.58498	0.842001	3.07004	0.00214029	0.0167083
FBgn0000116	33406.7	-1.23229	0.333143	-3.69898	0.000216464	0.00362576
FBgn0000137	36.4549	4.37089	1.15561	3.78234	0.000155362	0.00280088
FBgn0000140	1382.68	2.47403	0.934361	2.64783	0.00810101	0.0388663
FBgn0000146	1030.35	2.43225	0.930084	2.61509	0.00892043	0.0411531
FBgn0000153	89.6848	-1.75953	0.474982	-3.70441	0.000211882	0.00357827
FBgn0000158	151.479	2.99824	1.02728	2.91861	0.00351597	0.0228677
FBgn0000163	1446.88	-1.31067	0.266156	-4.92443	8.46047e-07	4.15391e-05
FBgn0000180	230.576	5.06032	0.743025	6.81044	9.7302e-12	1.58123e-09
FBgn0000216	137.528	13.0509	1.54897	8.42555	3.59059e-17	1.09022e-14
FBgn0000229	2447.1	-1.00527	0.328019	-3.06469	0.00217898	0.016828
FBgn0000246	821.399	3.029	0.848666	3.56913	0.000358165	0.00510185
FBgn0000257	725.696	0.610951	0.173624	3.51881	0.000433486	0.00580227
FBgn0000259	3609.72	0.733735	0.209483	3.50261	0.00046073	0.00605456
FBgn0000261	25696.8	-1.10182	0.420842	-2.61814	0.0088411	0.0409789
FBgn0000287	38.932	-2.27142	0.877823	-2.58756	0.00966589	0.0428613
FBgn0000320	220.326	2.54074	0.87027	2.91948	0.00350615	0.0228167
FBgn0000337	35.3995	6.52366	1.26801	5.14479	2.6782e-07	1.61854e-05
FBgn0000346	213.357	2.2549	0.783177	2.87917	0.00398718	0.0248954
FBgn0000404	7258.46	2.6559	0.889774	2.98492	0.00283654	0.0200663
FBgn0000412	3463.55	1.08668	0.406555	2.67289	0.00752002	0.037143
FBgn0000422	294.978	-1.68177	0.454129	-3.70329	0.000212819	0.00358469
FBgn0000449	69.5834	3.38679	1.23777	2.73621	0.00621506	0.0328791
FBgn0000454	12988.9	1.31107	0.352258	3.72189	0.000197741	0.00337505
FBgn0000455	4189.86	-1.03567	0.326093	-3.176	0.0014932	0.0134016
FBgn0000463	956.701	1.56635	0.601228	2.60525	0.00918069	0.041918
FBgn0000473	32067.2	-3.51256	0.390111	-9.004	2.17649e-19	8.10076e-17
FBgn0000524	811.514	1.34845	0.471576	2.85945	0.0042438	0.0258091
FBgn0000535	58.2705	-3.94496	0.809453	-4.87362	1.09574e-06	5.1393e-05
FBgn0000551	8.81437	-10.1797	3.19621	-3.18494	0.00144783	0.0131226
FBgn0000557	621.838	-1.23892	0.421306	-2.94067	0.00327504	0.0219847
FBgn0000565	2906.32	-1.21154	0.445207	-2.7213	0.00650248	0.0337801
FBgn0000566	4404.51	-0.622764	0.180245	-3.4551	0.000550083	0.00685406
FBgn0000588	337.566	1.62783	0.638988	2.54752	0.0108493	0.0460725
FBgn0000591	32.6471	5.79591	1.51208	3.83308	0.00012655	0.00243356
FBgn0000615	2445.56	2.53346	0.81513	3.10805	0.00188327	0.015426
FBgn0000629	927.741	0.766706	0.253136	3.02883	0.00245499	0.0181808
FBgn0000644	277.589	5.98548	1.98158	3.02056	0.00252307	0.0185777
FBgn0000810	860.377	1.97565	0.518221	3.81237	0.000137638	0.00257803
FBgn0000826	275.698	2.54311	1.0144	2.50701	0.0121759	0.0493451
FBgn0000964	660.24	3.02704	1.16187	2.60531	0.00917918	0.041918
FBgn0001077	36.1963	11.9034	2.40071	4.95828	7.11193e-07	3.63086e-05
FBgn0001086	1202.35	2.23007	0.871384	2.55922	0.0104906	0.0451661
FBgn0001089	6287.01	-1.20431	0.446295	-2.69845	0.00696631	0.0353618
FBgn0001098	15356.8	-0.962581	0.27899	-3.45023	0.000560102	0.00692761
FBgn0001120	1341.8	2.46693	0.946015	2.60771	0.00911497	0.0418036
FBgn0001123	2112.64	-0.687135	0.27382	-2.50944	0.0120922	0.0490557
FBgn0001137	481.969	1.21437	0.340894	3.5623	0.000367614	0.00519845
FBgn0001138	69.9083	4.08521	1.27375	3.20724	0.00134014	0.0125405
FBgn0001145	12917.5	-1.06013	0.407346	-2.60252	0.00925426	0.0420585
FBgn0001148	80.348	2.57631	0.918755	2.80413	0.00504519	0.0286604
FBgn0001149	29981.1	-1.04661	0.329158	-3.17965	0.00147452	0.0132707
FBgn0001170	85.3829	-2.22155	0.530797	-4.1853	2.84784e-05	0.000743401
FBgn0001174	96.1276	11.9008	2.64778	4.49465	6.96858e-06	0.000242483
FBgn0001180	623.393	1.68769	0.656342	2.57135	0.0101302	0.0442767
FBgn0001189	1774.6	-0.741729	0.235817	-3.14535	0.00165886	0.0143604
FBgn0001197	5333.18	1.57065	0.54312	2.8919	0.00382922	0.024329
FBgn0001208	1706.38	-1.63978	0.520476	-3.15054	0.00162969	0.0142127
FBgn0001215	7635.97	0.703646	0.247977	2.83755	0.00454615	0.0268324
FBgn0001217	441.864	-3.21947	0.570947	-5.63883	1.71214e-08	1.50799e-06
FBgn0001224	493.676	2.2586	0.661793	3.41285	0.000642862	0.00760753
FBgn0001229	140.747	-3.13256	0.602449	-5.19971	1.99597e-07	1.2516e-05
FBgn0001233	44916.7	1.34763	0.295521	4.56018	5.11101e-06	0.000186617
FBgn0001253	86.9075	-4.26631	1.27328	-3.35063	0.000806268	0.00882611
FBgn0001256	158.916	-10.3433	3.34802	-3.08937	0.00200582	0.0161234
FBgn0001258	2685.2	-1.65684	0.33097	-5.00601	5.55694e-07	2.99607e-05
FBgn0001280	970.785	1.07804	0.34357	3.13776	0.00170247	0.0145828
FBgn0001291	1810.56	-1.12812	0.214486	-5.25965	1.44328e-07	9.57044e-06
FBgn0001325	155.685	6.1951	1.22162	5.07121	3.95294e-07	2.24675e-05
FBgn0001330	636.194	1.24724	0.469918	2.65417	0.00795048	0.0384557
FBgn0001341	1143.74	1.54594	0.484381	3.19157	0.00141503	0.0129567
FBgn0001612	628.076	1.55138	0.567127	2.73551	0.00622828	0.0329189
FBgn0001961	3514.55	-0.794205	0.242436	-3.27593	0.00105314	0.0106519
FBgn0001974	502.69	1.42963	0.494291	2.89229	0.00382445	0.024329
FBgn0001981	529.537	-1.22615	0.458245	-2.67575	0.00745629	0.0369548
FBgn0001983	67.6252	8.91411	1.72644	5.16329	2.42644e-07	1.48916e-05
FBgn0001986	1087.62	1.06614	0.408636	2.60901	0.00908045	0.0417245
FBgn0001987	2842.26	-1.08771	0.332085	-3.2754	0.00105513	0.0106603
FBgn0001994	2209.38	1.10472	0.344009	3.2113	0.00132135	0.012405
FBgn0002023	137.687	-1.84636	0.502798	-3.67217	0.000240499	0.00387564
FBgn0002183	2730.25	1.26532	0.482215	2.62398	0.00869078	0.0406627
FBgn0002283	711.327	1.04293	0.283985	3.67249	0.0002402	0.00387564
FBgn0002525	2612.1	1.6634	0.528878	3.14515	0.00165999	0.0143604
FBgn0002531	90.8993	-4.58721	1.44113	-3.18307	0.00145724	0.0131782
FBgn0002542	1142.82	2.11482	0.719227	2.94041	0.00327773	0.0219847
FBgn0002561	84.8608	13.9331	1.68581	8.26492	1.39793e-16	4.13573e-14
FBgn0002564	40.6298	-3.60844	0.811258	-4.44795	8.66934e-06	0.000289933
FBgn0002569	11487.4	-1.30717	0.371406	-3.51953	0.000432319	0.00580011
FBgn0002573	32.2641	2.62585	0.878896	2.98767	0.0028111	0.0199669
FBgn0002578	2557.29	-1.20044	0.42941	-2.79555	0.00518111	0.0291608
FBgn0002629	121.517	10.8176	1.59323	6.78976	1.12317e-11	1.77522e-09
FBgn0002631	58.0551	10.4667	1.64461	6.36424	1.96264e-10	2.38368e-08
FBgn0002633	125.879	3.75672	0.914989	4.10576	4.02991e-05	0.000980951
FBgn0002638	3794.62	2.01677	0.67534	2.9863	0.00282375	0.0200003
FBgn0002709	19.8068	3.32791	1.29716	2.56554	0.0103017	0.0447181
FBgn0002719	13198.4	-1.2066	0.273162	-4.41717	1.00002e-05	0.000320506
FBgn0002734	60.9472	9.28672	1.53924	6.03331	1.60639e-09	1.7322e-07
FBgn0002735	141.682	4.69342	0.970507	4.83605	1.32445e-06	5.9461e-05
FBgn0002736	1476.32	1.10412	0.402239	2.74493	0.0060524	0.0323
FBgn0002772	10201.7	-1.13757	0.415559	-2.73745	0.00619169	0.0327855
FBgn0002773	25186.3	-1.19371	0.384944	-3.101	0.00192865	0.0156379
FBgn0002778	1578.94	0.676761	0.251312	2.69292	0.00708301	0.0357497
FBgn0002780	10978.5	1.36041	0.465596	2.92187	0.00347935	0.0227209
FBgn0002791	785.418	0.866144	0.320459	2.70283	0.00687529	0.035054
FBgn0002872	917.847	2.2514	0.866337	2.59875	0.00935631	0.0421692
FBgn0002873	1529.45	2.50951	0.917846	2.73413	0.00625454	0.0329575
FBgn0002887	426.706	1.28241	0.506754	2.53064	0.0113855	0.0473404
FBgn0002891	414.615	1.08971	0.403526	2.70046	0.0069243	0.0352105
FBgn0002899	332.201	2.09817	0.801796	2.61684	0.0088749	0.0410909
FBgn0002905	359.894	1.51044	0.569896	2.65038	0.00804018	0.0387339
FBgn0002922	12.5318	-3.9762	1.2257	-3.24401	0.00117859	0.0114783
FBgn0002962	1102.89	2.80831	0.999454	2.80984	0.00495656	0.0282693
FBgn0003028	1806.07	2.17381	0.831066	2.61569	0.00890475	0.0411531
FBgn0003042	319.158	1.31949	0.471401	2.79908	0.00512487	0.0289289
FBgn0003044	1223.76	1.87509	0.610988	3.06895	0.00214813	0.0167316
FBgn0003062	2968.01	1.21794	0.431709	2.8212	0.00478437	0.0277119
FBgn0003065	155.004	-6.43349	1.65489	-3.88757	0.000101255	0.00206045
FBgn0003124	3692.38	2.25409	0.901893	2.49928	0.0124445	0.0499423
FBgn0003137	2500.31	-1.20375	0.452186	-2.66206	0.00776631	0.0378951
FBgn0003139	1312.51	0.593131	0.204547	2.89974	0.00373478	0.023834
FBgn0003145	23.8275	9.19628	2.38138	3.86174	0.000112582	0.00221973
FBgn0003189	2183.28	1.64124	0.638999	2.56845	0.0102155	0.044545
FBgn0003204	3382.74	1.0008	0.252641	3.96137	7.45224e-05	0.00163157
FBgn0003209	2212.47	-1.05982	0.313574	-3.37981	0.000725361	0.00824553
FBgn0003227	86.8368	2.13135	0.650295	3.27752	0.00104725	0.0106086
FBgn0003231	23393.8	-0.939276	0.297252	-3.15986	0.00157842	0.0138704
FBgn0003254	645.601	9.95929	1.46235	6.81048	9.72742e-12	1.58123e-09
FBgn0003257	1449.79	1.51659	0.586042	2.58785	0.00965762	0.0428411
FBgn0003278	1006.74	1.14802	0.400103	2.86931	0.00411366	0.0253014
FBgn0003308	2193.22	-1.25363	0.464926	-2.69641	0.00700919	0.035513
FBgn0003312	68.1712	2.41198	0.811179	2.97343	0.00294496	0.0205961
FBgn0003319	17.9956	-5.7235	1.45578	-3.93158	8.43904e-05	0.00180649
FBgn0003326	184.168	10.0032	1.2661	7.90081	2.77089e-15	7.61203e-13
FBgn0003328	6992.45	-1.26133	0.401768	-3.13944	0.00169269	0.0145528
FBgn0003334	1176.49	0.86216	0.298196	2.89125	0.00383707	0.0243477
FBgn0003346	1485.79	1.37822	0.528557	2.60752	0.00912009	0.0418036
FBgn0003353	211.946	1.73648	0.544348	3.19001	0.00142266	0.0129921
FBgn0003358	7570.74	-3.00782	0.581567	-5.17193	2.3169e-07	1.42954e-05
FBgn0003382	54.0688	-10.7915	3.09868	-3.48259	0.00049658	0.00642388
FBgn0003388	160.771	1.20965	0.400192	3.02266	0.00250563	0.0184846
FBgn0003401	381.046	2.64642	0.961646	2.75197	0.00592386	0.0318646
FBgn0003411	44.7373	5.60677	1.49344	3.75426	0.000173856	0.00308134
FBgn0003430	152.804	2.75423	0.9635	2.85857	0.00425561	0.0258134
FBgn0003448	123.777	6.33636	1.39062	4.55651	5.20108e-06	0.000189306
FBgn0003450	93.2723	2.16265	0.831827	2.59988	0.00932575	0.0421251
FBgn0003459	638.357	1.3668	0.532252	2.56795	0.0102301	0.0445583
FBgn0003486	127.261	3.61969	1.41941	2.55014	0.010768	0.0458455
FBgn0003514	5572.23	-1.02005	0.23135	-4.40911	1.03795e-05	0.000330826
FBgn0003525	1608.91	2.23708	0.858339	2.60628	0.00915307	0.0418748
FBgn0003607	3107.56	0.884237	0.351292	2.5171	0.0118324	0.0484465
FBgn0003660	7517.73	-1.04676	0.300112	-3.4879	0.000486829	0.00633976
FBgn0003683	80.8941	11.5963	3.80986	3.04377	0.00233637	0.017619
FBgn0003719	65.2659	2.0312	0.788712	2.57534	0.0100141	0.0439493
FBgn0003720	27.3209	5.99199	1.81422	3.30279	0.000957285	0.00997276
FBgn0003721	19716.5	-0.665721	0.224273	-2.96835	0.00299407	0.0207981
FBgn0003732	5988.05	1.76226	0.657011	2.68223	0.00731326	0.0364494
FBgn0003747	40.874	-10.197	2.19034	-4.65543	3.23312e-06	0.000129056
FBgn0003882	1199.18	0.600301	0.235713	2.54675	0.0108733	0.0461405
FBgn0003886	89.2319	-4.34511	1.30889	-3.3197	0.000901157	0.00957417
FBgn0003890	5575.73	-1.06986	0.384218	-2.78451	0.00536081	0.0298807
FBgn0003896	198.008	-1.61255	0.494898	-3.25835	0.00112063	0.0110417
FBgn0003963	630.836	1.1725	0.459257	2.55304	0.0106788	0.0456126
FBgn0003965	314.691	-2.45235	0.660063	-3.71532	0.000202944	0.00344855
FBgn0003997	413.474	1.69347	0.560952	3.01893	0.00253669	0.0186255
FBgn0004028	12574.7	-0.906162	0.362603	-2.49905	0.0124527	0.0499579
FBgn0004047	45795.5	-1.70248	0.645116	-2.63903	0.00831439	0.0395268
FBgn0004052	46.696	14.728	4.35222	3.38402	0.000714316	0.00816826
FBgn0004106	1176.28	2.2517	0.848703	2.65311	0.0079754	0.0385022
FBgn0004107	747.436	2.11227	0.701375	3.01161	0.00259864	0.0188847
FBgn0004110	41.3452	9.28139	1.81029	5.12703	2.9435e-07	1.74165e-05
FBgn0004117	12419.5	-1.03392	0.364992	-2.83272	0.00461535	0.0270589
FBgn0004169	15528.8	-0.901888	0.354803	-2.54194	0.0110239	0.0464956
FBgn0004185	6.20956	4.23233	1.63081	2.59523	0.00945289	0.0423398
FBgn0004197	172.757	-1.37131	0.538921	-2.54456	0.0109416	0.0463113
FBgn0004228	3834.83	-1.58495	0.57696	-2.74707	0.00601306	0.0321495
FBgn0004237	5553.6	0.924097	0.283289	3.26203	0.00110616	0.0109765
FBgn0004244	32.4235	-5.60663	1.86689	-3.0032	0.00267161	0.0193382
FBgn0004362	7492.56	1.97799	0.606363	3.26206	0.00110607	0.0109765
FBgn0004367	302.8	1.68416	0.567094	2.9698	0.00297994	0.020734
FBgn0004379	609.777	2.49794	0.866678	2.8822	0.00394914	0.0247502
FBgn0004380	773.478	-0.818022	0.262647	-3.11453	0.00184239	0.0152274
FBgn0004391	763.327	1.27433	0.484141	2.63214	0.00848493	0.0400242
FBgn0004394	537.024	-1.40287	0.48236	-2.90834	0.00363349	0.0233555
FBgn0004400	247.157	2.33933	0.903704	2.58861	0.00963651	0.0427968
FBgn0004406	421.084	1.8114	0.450104	4.0244	5.71211e-05	0.00131813
FBgn0004419	17728.9	1.91597	0.704811	2.71842	0.00655942	0.0339994
FBgn0004425	3008.18	-11.6747	1.38034	-8.45784	2.72371e-17	8.49356e-15
FBgn0004426	367.936	-8.1619	2.70097	-3.02184	0.0025124	0.0185227
FBgn0004427	21734.8	-11.6482	0.783901	-14.8593	6.0595e-50	3.49572e-46
FBgn0004428	654.978	-2.98086	0.698053	-4.27025	1.95252e-05	0.000544994
FBgn0004431	6553.51	-2.93702	0.626354	-4.68907	2.74455e-06	0.000112693
FBgn0004432	31658.1	0.757929	0.128097	5.91684	3.28195e-09	3.35107e-07
FBgn0004510	441.254	1.09619	0.380656	2.87974	0.00398001	0.0248761
FBgn0004511	120.384	-3.70958	1.36903	-2.70963	0.00673579	0.0345565
FBgn0004512	6063.9	-1.32603	0.42101	-3.14963	0.00163475	0.014225
FBgn0004516	43.5648	-6.09876	1.59209	-3.83066	0.0001278	0.00245173
FBgn0004552	127.114	-7.23957	2.12562	-3.40587	0.000659539	0.00770999
FBgn0004554	7.90128	-6.1802	1.7779	-3.47612	0.000508719	0.00651453
FBgn0004567	65.9413	3.26035	1.04012	3.13458	0.00172101	0.0147089
FBgn0004574	3396.29	-0.930233	0.269486	-3.45188	0.000556703	0.00689929
FBgn0004575	127.96	-2.95902	0.946744	-3.12547	0.00177521	0.0149435
FBgn0004577	54.7371	-4.17187	1.32895	-3.13923	0.00169392	0.0145528
FBgn0004580	1067.55	-1.38769	0.473263	-2.93219	0.00336585	0.0222934
FBgn0004584	874.299	1.76022	0.696952	2.5256	0.0115502	0.0477563
FBgn0004644	572.74	-1.83023	0.436179	-4.19605	2.71606e-05	0.000717114
FBgn0004646	1826.82	0.92385	0.250981	3.68095	0.000232365	0.00378143
FBgn0004650	1450.7	2.7626	1.10055	2.5102	0.0120663	0.0489871
FBgn0004666	232.582	2.81568	0.912246	3.08653	0.00202504	0.0162144
FBgn0004777	144.332	-8.49603	1.75147	-4.8508	1.22964e-06	5.58565e-05
FBgn0004779	48.865	-10.6538	3.2338	-3.2945	0.000985957	0.0101935
FBgn0004780	59.5834	-10.6915	3.63964	-2.93752	0.00330845	0.0221421
FBgn0004781	99.9436	-10.7142	3.4928	-3.06751	0.00215854	0.0167599
FBgn0004782	22.5623	-8.21305	2.45017	-3.35203	0.000802213	0.00880678
FBgn0004838	21489	1.05273	0.286684	3.67208	0.000240584	0.00387564
FBgn0004841	10.7292	-6.74818	1.77294	-3.80622	0.000141108	0.00263022
FBgn0004865	140.83	-2.67995	0.643302	-4.16593	3.10079e-05	0.000793281
FBgn0004872	1514.33	2.99511	0.975981	3.06882	0.00214909	0.0167316
FBgn0004901	1078.39	1.19791	0.378276	3.16676	0.00154145	0.0136705
FBgn0004913	1483.62	1.36705	0.533413	2.56284	0.0103821	0.0448854
FBgn0004956	43.6055	3.82287	0.985602	3.87872	0.000105008	0.00211446
FBgn0004957	225.713	1.39749	0.401111	3.48406	0.000493876	0.00640983
FBgn0004959	61.8817	2.64772	1.01706	2.60331	0.00923282	0.042023
FBgn0005278	9123.61	1.51335	0.397523	3.80694	0.000140694	0.00262675
FBgn0005427	1273.19	0.873191	0.291657	2.9939	0.00275438	0.0196902
FBgn0005586	144.613	-2.55287	0.697223	-3.66148	0.000250766	0.00397437
FBgn0005614	27.9076	-2.10919	0.725554	-2.90701	0.00364903	0.0234293
FBgn0005619	6.9439	-5.48368	1.83102	-2.99488	0.00274552	0.0196512
FBgn0005626	1054.45	-1.49887	0.59113	-2.5356	0.0112255	0.0469829
FBgn0005636	184.116	-1.61345	0.45134	-3.57479	0.000350508	0.0050495
FBgn0005648	1927.63	1.24034	0.326166	3.8028	0.000143072	0.00265396
FBgn0005655	1989.96	2.18532	0.771412	2.83288	0.00461303	0.0270589
FBgn0005660	177.651	-1.92896	0.607374	-3.1759	0.00149371	0.0134016
FBgn0005664	3479.36	-4.58265	0.517606	-8.85354	8.47844e-19	2.96437e-16
FBgn0005670	749.076	-1.37559	0.520636	-2.64214	0.00823837	0.0392462
FBgn0005683	244.712	2.87898	0.781779	3.6826	0.000230865	0.00377832
FBgn0010038	1187.67	-2.52801	0.731897	-3.45406	0.000552218	0.00685844
FBgn0010041	2910.78	-3.89651	0.594802	-6.55093	5.71803e-11	7.85412e-09
FBgn0010043	548.808	-1.48669	0.456104	-3.25954	0.00111592	0.0110235
FBgn0010044	281.292	-3.0536	0.553039	-5.52149	3.36141e-08	2.69333e-06
FBgn0010052	18.3451	-3.04859	1.10372	-2.76211	0.00574298	0.0311971
FBgn0010053	16936	-1.25318	0.422756	-2.96431	0.00303362	0.0209969
FBgn0010109	82.774	4.30869	1.03378	4.16792	3.07396e-05	0.000791493
FBgn0010173	3115.12	0.860628	0.340728	2.52585	0.0115417	0.0477477
FBgn0010240	9.99851	-7.80751	2.99762	-2.60457	0.009199	0.0419309
FBgn0010241	4297.73	4.89805	0.553516	8.84898	8.83243e-19	2.99731e-16
FBgn0010246	22959.6	-1.12314	0.403423	-2.78403	0.00536883	0.029911
FBgn0010247	2397.61	1.15533	0.440831	2.6208	0.00877236	0.0408292
FBgn0010263	1519.75	-1.23714	0.448918	-2.75582	0.00585449	0.0316451
FBgn0010278	1738.01	1.41372	0.530522	2.66478	0.00770382	0.0377342
FBgn0010309	480.937	1.22281	0.449493	2.72041	0.00652007	0.0338478
FBgn0010314	547.135	2.9366	0.889646	3.30086	0.000963893	0.0100013
FBgn0010316	947.4	1.59224	0.472377	3.37069	0.000749796	0.00843709
FBgn0010317	297.898	3.1869	1.04235	3.05743	0.00223244	0.0170889
FBgn0010339	1587.75	0.643214	0.24274	2.6498	0.00805386	0.0387821
FBgn0010357	109684	-2.88475	0.546663	-5.27701	1.31308e-07	8.80832e-06
FBgn0010382	1585.01	2.51815	0.865273	2.91023	0.00361157	0.0232925
FBgn0010387	7745.25	-1.76827	0.398426	-4.43814	9.07408e-06	0.000299134
FBgn0010395	2457.92	-1.46573	0.499796	-2.93265	0.00336087	0.0222733
FBgn0010397	3338.56	-0.756653	0.269819	-2.8043	0.00504257	0.0286604
FBgn0010398	234.131	1.55808	0.568013	2.74303	0.00608752	0.0324274
FBgn0010416	1170.27	0.791662	0.297168	2.66402	0.00772119	0.0377483
FBgn0010422	1156.72	0.80014	0.313599	2.55148	0.0107267	0.0457033
FBgn0010423	1787.68	-2.5631	0.499699	-5.12929	2.90836e-07	1.72972e-05
FBgn0010431	1662.16	2.71756	1.04224	2.60742	0.00912269	0.0418036
FBgn0010433	6.84848	9.62032	2.24053	4.29376	1.75671e-05	0.000498009
FBgn0010435	7053.59	-0.895647	0.350544	-2.55502	0.0106182	0.0455267
FBgn0010438	716.315	1.07787	0.42071	2.56202	0.0104065	0.044903
FBgn0010453	146.676	-1.20552	0.467085	-2.58095	0.00985299	0.0434239
FBgn0010501	1406.79	0.761115	0.249975	3.04477	0.00232861	0.0175913
FBgn0010504	3831.92	-1.23973	0.395101	-3.13776	0.00170244	0.0145828
FBgn0010548	5455.31	-0.882579	0.239641	-3.68291	0.000230582	0.00377832
FBgn0010591	3911.5	-0.707052	0.218476	-3.23629	0.00121093	0.0117016
FBgn0010607	587.36	1.05229	0.32169	3.27112	0.00107121	0.0107565
FBgn0010611	3192.01	0.61999	0.200967	3.08504	0.00203525	0.0162709
FBgn0010768	182.75	1.26521	0.396944	3.18738	0.00143569	0.0130536
FBgn0010770	858.207	1.12795	0.443743	2.54191	0.0110248	0.0464956
FBgn0010830	703.034	0.77229	0.296916	2.60103	0.00929432	0.0420799
FBgn0011202	3241.53	-0.8962	0.297539	-3.01205	0.00259494	0.0188779
FBgn0011207	1236.02	0.829266	0.241599	3.43241	0.000598238	0.00726576
FBgn0011225	8616.19	-0.894309	0.304883	-2.93328	0.00335397	0.0222531
FBgn0011260	2223.4	1.47684	0.544313	2.71321	0.00666349	0.0343197
FBgn0011327	1799.09	1.05782	0.391124	2.70456	0.00683954	0.0349951
FBgn0011481	2758.89	1.35051	0.425562	3.17347	0.00150629	0.0134621
FBgn0011554	2709.67	-1.83296	0.444358	-4.12496	3.70801e-05	0.000912779
FBgn0011566	450.417	0.742709	0.255247	2.90976	0.00361705	0.0233018
FBgn0011576	2726.56	-1.60082	0.475919	-3.36363	0.000769235	0.00858687
FBgn0011581	229.398	-1.59873	0.5025	-3.18154	0.00146492	0.0132152
FBgn0011606	723.555	2.1389	0.730157	2.92937	0.00339651	0.0224193
FBgn0011638	3244.15	1.06564	0.334085	3.18974	0.00142402	0.0129921
FBgn0011666	812.196	1.93996	0.647234	2.99732	0.00272368	0.0195556
FBgn0011692	925.194	2.31286	0.858035	2.69553	0.0070276	0.035579
FBgn0011701	43.165	-2.26582	0.849698	-2.66662	0.00766186	0.0376633
FBgn0011704	3190.21	1.50976	0.536204	2.81565	0.00486788	0.0279431
FBgn0011710	2031.04	0.998436	0.383605	2.60277	0.00924732	0.0420558
FBgn0011725	2215.27	0.979473	0.367345	2.66636	0.0076678	0.0376633
FBgn0011762	264.603	1.73918	0.609036	2.85563	0.00429512	0.0259054
FBgn0011763	3386.6	0.80332	0.274426	2.92727	0.00341953	0.0224556
FBgn0011802	633.242	1.80122	0.657928	2.73772	0.00618668	0.0327855
FBgn0011818	1009.98	1.59249	0.433493	3.67362	0.000239135	0.00386976
FBgn0011824	1771.87	1.54109	0.347686	4.43241	9.31849e-06	0.00030458
FBgn0011826	1805.96	0.799782	0.242102	3.30349	0.000954894	0.00996163
FBgn0012037	21780.2	-1.24513	0.409809	-3.03831	0.00237913	0.0178369
FBgn0012058	1090.69	0.911499	0.344066	2.6492	0.00806825	0.0388204
FBgn0013269	5606.59	1.50477	0.556931	2.7019	0.00689448	0.0350898
FBgn0013277	48.1619	3.11487	0.90177	3.45417	0.000551987	0.00685844
FBgn0013308	16.6633	-4.15367	1.37679	-3.01692	0.00255357	0.0186712
FBgn0013467	70.2401	-2.85335	1.13314	-2.51809	0.0117994	0.0483627
FBgn0013725	67.3619	5.31298	1.18502	4.48345	7.34471e-06	0.000253722
FBgn0013771	6126.39	-1.51361	0.386759	-3.91357	9.09421e-05	0.00189061
FBgn0013772	13691.9	-4.41646	0.479186	-9.2166	3.06667e-20	1.36089e-17
FBgn0013810	77.414	3.35097	0.95525	3.50795	0.000451578	0.00598199
FBgn0013811	145.859	-2.09347	0.493643	-4.24086	2.22667e-05	0.000606033
FBgn0013813	28.4855	5.43093	1.14813	4.73024	2.24256e-06	9.37486e-05
FBgn0013972	28.848	-3.63038	1.05953	-3.42639	0.00061166	0.00735905
FBgn0014018	4893.04	-0.83882	0.275844	-3.04091	0.00235861	0.0177403
FBgn0014024	1122.81	0.638693	0.23889	2.67359	0.00750442	0.0370977
FBgn0014028	5006.1	-1.03176	0.29695	-3.47451	0.000511785	0.00653928
FBgn0014092	706.499	0.724282	0.152733	4.74216	2.11455e-06	8.93689e-05
FBgn0014163	4817.04	1.7433	0.505308	3.44999	0.000560612	0.00692761
FBgn0014179	63.1961	7.33977	1.51466	4.84581	1.26099e-06	5.7056e-05
FBgn0014189	5214.49	0.99968	0.336226	2.97324	0.00294677	0.0205961
FBgn0014380	3277.37	-1.113	0.411676	-2.70358	0.00685975	0.0350367
FBgn0014861	1319.21	2.14979	0.847785	2.53577	0.01122	0.0469829
FBgn0014870	1507.64	1.10968	0.388214	2.85843	0.00425749	0.0258134
FBgn0014879	2375.21	1.48777	0.507263	2.93293	0.0033578	0.0222657
FBgn0014931	319.077	1.91971	0.639582	3.00151	0.00268642	0.0194089
FBgn0015000	1510.98	-0.675447	0.268878	-2.51209	0.0120017	0.0488623
FBgn0015010	3492.43	-2.71694	0.78867	-3.44496	0.000571148	0.00701054
FBgn0015011	4543.9	-1.60893	0.431618	-3.72768	0.000193251	0.003323
FBgn0015032	30.5811	-3.13118	1.08461	-2.88691	0.0038905	0.0244913
FBgn0015033	938.79	-2.16074	0.437018	-4.94429	7.64226e-07	3.83376e-05
FBgn0015035	1757.8	-1.94224	0.540708	-3.59203	0.00032811	0.00484164
FBgn0015036	1383.54	-1.0712	0.395685	-2.7072	0.00678532	0.0347951
FBgn0015039	12723.4	-2.66037	0.36283	-7.33229	2.26251e-13	4.83424e-11
FBgn0015075	800.232	0.650564	0.211595	3.07456	0.00210811	0.0165804
FBgn0015218	8733.9	0.674412	0.258758	2.60634	0.00915164	0.0418748
FBgn0015221	53986.1	-1.80124	0.406699	-4.42893	9.47037e-06	0.000307714
FBgn0015222	70346.3	-1.69308	0.390815	-4.33217	1.47646e-05	0.000433471
FBgn0015271	261.879	1.77779	0.64322	2.7639	0.00571155	0.0310995
FBgn0015277	1206.47	-0.698519	0.239422	-2.91752	0.00352822	0.0229215
FBgn0015316	2197	-2.23149	0.482356	-4.62622	3.72395e-06	0.000144184
FBgn0015323	52.5098	-3.50293	1.20473	-2.90766	0.00364147	0.0233938
FBgn0015372	985.631	-0.717117	0.258616	-2.77291	0.00555581	0.0305689
FBgn0015376	305.283	2.02454	0.735778	2.75156	0.00593121	0.0318879
FBgn0015393	2675.13	1.59374	0.519095	3.07023	0.00213895	0.0167083
FBgn0015396	1053.44	2.21535	0.789809	2.80492	0.00503285	0.0286604
FBgn0015400	47.5302	-3.08679	0.878549	-3.51351	0.000442231	0.00588519
FBgn0015522	1228.03	0.842137	0.317412	2.65313	0.0079749	0.0385022
FBgn0015527	2036.04	1.14717	0.45044	2.54678	0.0108723	0.0461405
FBgn0015541	3827.37	-1.27696	0.425727	-2.99949	0.00270435	0.0194531
FBgn0015543	72.7125	1.54241	0.441787	3.4913	0.000480671	0.00626665
FBgn0015544	773.367	0.840728	0.327112	2.57016	0.0101653	0.0443974
FBgn0015546	837.079	1.14709	0.412322	2.78203	0.00540205	0.030067
FBgn0015553	643.126	2.57264	0.962463	2.67298	0.00751813	0.037143
FBgn0015571	3789.16	-1.23502	0.371206	-3.32704	0.000877739	0.00937718
FBgn0015575	3723.23	-1.34264	0.393443	-3.41254	0.0006436	0.00760846
FBgn0015576	1672.74	-1.15201	0.42279	-2.72478	0.0064344	0.0335574
FBgn0015591	574.367	-2.20311	0.50695	-4.34582	1.38757e-05	0.000415837
FBgn0015623	21185.7	-0.967397	0.340181	-2.84377	0.00445826	0.0265562
FBgn0015714	2405.87	3.08166	0.542579	5.67966	1.3496e-08	1.22611e-06
FBgn0015765	1217.81	-0.910725	0.238526	-3.81813	0.000134465	0.00254754
FBgn0015773	1038.05	-1.26519	0.485801	-2.60433	0.00920532	0.0419309
FBgn0015776	15493.4	-1.01557	0.382568	-2.65462	0.00793969	0.0384557
FBgn0015778	7109.71	1.59081	0.437855	3.6332	0.000279933	0.004318
FBgn0015797	2785.39	-0.647177	0.181578	-3.56419	0.000364976	0.00517334
FBgn0015799	1721.23	1.29136	0.425383	3.03575	0.00239937	0.0179314
FBgn0015805	2633.53	1.34925	0.470195	2.86956	0.00411042	0.0253014
FBgn0015838	901.4	1.28667	0.458041	2.80906	0.00496856	0.0283098
FBgn0015872	2669.54	-1.05095	0.404105	-2.60069	0.00930369	0.0420799
FBgn0015904	94.6192	-2.50265	0.857694	-2.91789	0.00352413	0.0229078
FBgn0015919	153.713	-1.82763	0.700205	-2.61013	0.0090507	0.0416376
FBgn0015929	1522.17	2.17056	0.826289	2.62688	0.00861711	0.0405308
FBgn0016013	284.597	-1.39822	0.507257	-2.75643	0.00584357	0.0316451
FBgn0016032	407.99	-1.83691	0.369728	-4.96827	6.75532e-07	3.4952e-05
FBgn0016041	3262.53	0.864475	0.322361	2.6817	0.00732495	0.0364913
FBgn0016047	60.6409	-7.80642	1.56955	-4.97368	6.56951e-07	3.42982e-05
FBgn0016053	1854.36	3.23741	1.04069	3.11085	0.00186551	0.0153492
FBgn0016054	377.883	2.56148	0.684423	3.74253	0.000182174	0.00317511
FBgn0016076	3092.98	-1.09993	0.418876	-2.6259	0.00864212	0.0405562
FBgn0016123	17437.9	-1.34636	0.450798	-2.98663	0.00282074	0.0199912
FBgn0016131	741.447	2.07123	0.589225	3.51517	0.000439469	0.00586195
FBgn0016685	5327.71	1.18339	0.387451	3.0543	0.00225584	0.0172028
FBgn0016792	1171.07	1.59645	0.521442	3.0616	0.00220156	0.0169185
FBgn0016983	3104.69	1.1238	0.439757	2.55551	0.0106031	0.0455119
FBgn0017430	335.918	1.18642	0.378626	3.13348	0.00172749	0.0147299
FBgn0017448	5451.44	-1.17431	0.46744	-2.51221	0.0119976	0.0488623
FBgn0017482	884.285	-1.00793	0.38521	-2.61658	0.00888156	0.0411053
FBgn0017551	549.399	1.83076	0.704007	2.60049	0.00930901	0.0420875
FBgn0017577	1490.82	2.24459	0.863054	2.60075	0.00930204	0.0420799
FBgn0017590	79.221	-2.28461	0.748822	-3.05094	0.00228128	0.0173281
FBgn0019643	5996.05	-1.69048	0.419908	-4.02582	5.67762e-05	0.00131279
FBgn0019661	1039.41	3.01471	1.01896	2.95861	0.00309028	0.0211984
FBgn0019686	2259.13	2.00723	0.797113	2.51813	0.0117981	0.0483627
FBgn0019886	6413.67	-0.739035	0.286618	-2.57846	0.00992411	0.043654
FBgn0019938	2196.06	1.08965	0.407058	2.67689	0.00743083	0.0368738
FBgn0019948	2904.7	-0.929396	0.30209	-3.07656	0.00209407	0.016515
FBgn0019952	575.365	-1.2284	0.434074	-2.82993	0.00465582	0.027227
FBgn0020248	713.94	3.02233	1.0513	2.87485	0.00404213	0.0250637
FBgn0020255	10958.4	1.19897	0.364696	3.28759	0.0010105	0.0103914
FBgn0020269	194.417	-1.5773	0.461186	-3.4201	0.000625983	0.00745085
FBgn0020270	1157.49	1.06839	0.301635	3.542	0.000397108	0.00549381
FBgn0020300	240.626	-1.14155	0.414178	-2.75619	0.00584788	0.0316451
FBgn0020305	898.638	0.592579	0.228522	2.59309	0.00951166	0.0424548
FBgn0020377	149.217	13.6546	1.88147	7.25739	3.9462e-13	7.58855e-11
FBgn0020385	2950.7	-1.12763	0.418543	-2.69419	0.00705609	0.035645
FBgn0020414	5951.69	-1.37791	0.43828	-3.1439	0.00166715	0.0143871
FBgn0020415	4399.39	-1.48216	0.361118	-4.10437	4.05413e-05	0.00098477
FBgn0020416	2467.71	-1.32021	0.44253	-2.98333	0.00285127	0.0201457
FBgn0020443	5385.57	0.790207	0.239263	3.30267	0.00095769	0.00997276
FBgn0020496	6010.04	0.707239	0.281615	2.51137	0.0120263	0.048928
FBgn0020506	535.555	-4.8585	0.492115	-9.8727	5.4674e-23	3.32015e-20
FBgn0020508	10231.8	-1.21515	0.431486	-2.81621	0.00485943	0.0279085
FBgn0020545	4008.94	-1.12433	0.388021	-2.8976	0.00376028	0.0239835
FBgn0020556	17.2297	8.53609	1.9221	4.44103	8.95281e-06	0.000296832
FBgn0020633	2145.62	2.12602	0.843201	2.52137	0.0116899	0.0481204
FBgn0020637	373.724	-4.51517	0.982948	-4.59349	4.35889e-06	0.00016382
FBgn0020638	158.794	-8.40554	1.69651	-4.9546	7.24785e-07	3.68395e-05
FBgn0020639	25.4334	-9.28569	3.12528	-2.97116	0.00296678	0.0206832
FBgn0020642	34.8915	-7.22433	1.98068	-3.6474	0.000264906	0.00413893
FBgn0020762	1282.07	0.798112	0.293539	2.71893	0.00654939	0.0339627
FBgn0020764	4676.86	-0.980387	0.260109	-3.76914	0.000163813	0.00292129
FBgn0020766	1281.64	-0.917995	0.310131	-2.96002	0.00307617	0.0211392
FBgn0020887	1077.72	1.18629	0.376187	3.15345	0.00161351	0.0141036
FBgn0020906	19250.2	-3.03972	0.643327	-4.72501	2.3011e-06	9.58486e-05
FBgn0020907	1711.1	-1.88538	0.616388	-3.05875	0.0022226	0.0170392
FBgn0020912	2497.56	-1.55903	0.460335	-3.38672	0.000707324	0.00812858
FBgn0021767	93.6694	-1.35925	0.500983	-2.71317	0.00666438	0.0343197
FBgn0021768	1533.64	1.27877	0.290546	4.40127	1.07619e-05	0.00033834
FBgn0021800	1222.95	1.47764	0.41212	3.58547	0.00033647	0.00493348
FBgn0021895	1948.18	1.08909	0.249839	4.35915	1.30566e-05	0.000396441
FBgn0021979	5553.06	-0.7086	0.198982	-3.56112	0.00036927	0.00519845
FBgn0022029	1873.47	0.799678	0.216369	3.6959	0.000219109	0.00365396
FBgn0022069	2290.86	1.58149	0.46464	3.40369	0.00066481	0.00775589
FBgn0022160	4679.09	-1.22729	0.387469	-3.16745	0.00153782	0.0136592
FBgn0022213	3162.82	1.43325	0.523279	2.73898	0.00616292	0.032727
FBgn0022238	3103.71	0.916011	0.282376	3.24394	0.00117887	0.0114783
FBgn0022288	1585.08	1.0405	0.365291	2.84841	0.00439389	0.0263497
FBgn0022349	3403.87	0.81053	0.210494	3.85061	0.000117826	0.0023042
FBgn0022359	795.627	-1.06495	0.307238	-3.46621	0.000527845	0.00667792
FBgn0022702	383.257	2.83358	0.639381	4.43176	9.34681e-06	0.000304643
FBgn0022709	1583.04	-0.91785	0.319674	-2.87121	0.00408905	0.0252431
FBgn0022774	1189.33	1.71905	0.635705	2.70416	0.00684783	0.0350068
FBgn0022786	890.215	0.647485	0.22853	2.83326	0.00460752	0.0270542
FBgn0022893	14423.7	2.02401	0.646759	3.12946	0.00175128	0.0148418
FBgn0022981	1406.86	2.68849	1.00546	2.67389	0.00749772	0.0370952
FBgn0023090	33.4247	-2.17607	0.726977	-2.99331	0.0027597	0.0197038
FBgn0023097	1416.9	1.16173	0.383439	3.02976	0.00244744	0.0181715
FBgn0023129	2956.44	-0.758178	0.20734	-3.65669	0.000255498	0.00403274
FBgn0023171	755.077	0.800336	0.185157	4.32246	1.54298e-05	0.000450706
FBgn0023179	155.39	-1.67948	0.42086	-3.99058	6.59115e-05	0.00148792
FBgn0023180	188.526	1.78835	0.604077	2.96047	0.00307169	0.0211211
FBgn0023181	347.159	1.60953	0.638695	2.52003	0.0117345	0.0481997
FBgn0023197	22403.8	-9.19268	0.7136	-12.8821	5.67566e-38	1.63715e-34
FBgn0023395	467.6	2.25071	0.832036	2.70506	0.00682921	0.0349736
FBgn0023423	2564.95	0.907167	0.292432	3.10214	0.00192125	0.0155889
FBgn0023495	135.581	-1.55233	0.496248	-3.12813	0.00175923	0.0148704
FBgn0023496	96.5217	-2.96473	1.02972	-2.87916	0.00398741	0.0248954
FBgn0023507	10143	-1.35225	0.45613	-2.96461	0.00303067	0.0209891
FBgn0023517	739.545	1.11373	0.416868	2.67166	0.00754782	0.0372306
FBgn0023522	1507.34	1.64429	0.523993	3.13799	0.00170109	0.0145828
FBgn0023525	665.94	-1.28033	0.444729	-2.87889	0.00399074	0.0249027
FBgn0023527	1450.32	0.826701	0.326143	2.53479	0.0112516	0.0470367
FBgn0023531	255.999	1.88297	0.448844	4.19516	2.72679e-05	0.000718304
FBgn0023535	1123.25	-1.81246	0.577897	-3.1363	0.00171095	0.0146446
FBgn0023541	5294.48	-1.55119	0.445654	-3.48071	0.000500085	0.0064469
FBgn0024177	1280.83	2.61237	1.00289	2.60484	0.00919171	0.0419309
FBgn0024194	775.324	0.753462	0.263486	2.85959	0.00424191	0.0258091
FBgn0024227	387.546	1.78028	0.600725	2.96356	0.00304105	0.020998
FBgn0024236	2393.15	1.02519	0.287177	3.56988	0.000357143	0.00509701
FBgn0024288	217.222	-1.79333	0.419993	-4.26991	1.95552e-05	0.000544994
FBgn0024315	12887.8	-1.18053	0.403729	-2.92407	0.00345492	0.0226585
FBgn0024352	4356.81	0.855423	0.303302	2.82037	0.00479686	0.0277564
FBgn0024361	7251.5	-1.71157	0.414737	-4.12688	3.67716e-05	0.000908503
FBgn0024365	3380.37	-0.591448	0.192015	-3.08022	0.0020685	0.016403
FBgn0024558	1690.77	1.29791	0.467415	2.77679	0.00548991	0.0304037
FBgn0024841	759.962	0.856915	0.294548	2.90926	0.00362291	0.0233018
FBgn0024920	514.963	2.36314	0.845204	2.79594	0.00517489	0.02914
FBgn0024941	23.4769	-4.02427	1.3715	-2.93422	0.00334391	0.0222388
FBgn0024943	177.547	-2.06698	0.568098	-3.63842	0.000274313	0.00425407
FBgn0024945	1666.61	-0.712335	0.242092	-2.94242	0.00325657	0.0219348
FBgn0024947	8101.37	-1.09663	0.35177	-3.11747	0.00182409	0.0151309
FBgn0024957	6789.36	-0.845506	0.298612	-2.83145	0.00463375	0.0271392
FBgn0024980	1344.45	-1.0764	0.423479	-2.54179	0.0110285	0.0464956
FBgn0024986	3513.87	-1.61372	0.40727	-3.96228	7.4238e-05	0.00162844
FBgn0024989	328.186	-2.47773	0.774272	-3.20007	0.00137393	0.012764
FBgn0024995	6136.32	-1.48364	0.572529	-2.59138	0.00955924	0.0425519
FBgn0025352	5570.71	-0.669342	0.20534	-3.25968	0.00111537	0.0110235
FBgn0025360	31.3198	5.29703	1.70419	3.10824	0.00188205	0.015426
FBgn0025454	164589	-4.43976	0.421963	-10.5217	6.8623e-26	5.27848e-23
FBgn0025627	160.265	3.44143	0.654968	5.25434	1.48553e-07	9.73863e-06
FBgn0025628	3245.86	-1.24507	0.268808	-4.63181	3.62481e-06	0.000142741
FBgn0025676	318.465	0.807088	0.233518	3.45621	0.000547837	0.00684084
FBgn0025680	3208.94	-1.12441	0.40546	-2.77318	0.00555118	0.0305689
FBgn0025682	911.658	1.86619	0.574035	3.251	0.00115002	0.0112448
FBgn0025686	68.6278	-2.8568	1.05714	-2.70238	0.00688448	0.0350698
FBgn0025687	1665.29	-1.67873	0.493841	-3.39933	0.000675502	0.00784099
FBgn0025692	5305.82	-1.57034	0.425353	-3.69186	0.000222621	0.00369051
FBgn0025709	2041.09	-1.81379	0.475038	-3.8182	0.000134431	0.00254754
FBgn0025712	211.176	-1.51034	0.423552	-3.5659	0.000362611	0.00514613
FBgn0025726	3318.68	1.11946	0.414309	2.702	0.00689242	0.0350898
FBgn0025739	237.826	2.31592	0.564875	4.09988	4.13366e-05	0.000999879
FBgn0025776	20.1292	8.37787	1.97381	4.24452	2.19062e-05	0.000598944
FBgn0025809	841.247	1.30577	0.435898	2.99559	0.00273914	0.0196299
FBgn0025815	1344.39	1.82741	0.727256	2.51275	0.0119796	0.0488411
FBgn0025881	21.8607	2.65041	0.947273	2.79794	0.005143	0.0289887
FBgn0026083	4166.74	0.904834	0.349461	2.58923	0.00961909	0.0427377
FBgn0026147	1656.17	1.50386	0.46054	3.26543	0.00109296	0.0109047
FBgn0026149	580.756	1.52788	0.542344	2.81718	0.00484475	0.0278519
FBgn0026175	130.94	9.2299	1.57425	5.86306	4.54404e-09	4.48112e-07
FBgn0026176	7.61142	3.96619	1.08035	3.6712	0.000241415	0.00387564
FBgn0026196	4654.57	1.49039	0.413842	3.60134	0.000316585	0.00471324
FBgn0026206	1674.15	1.68145	0.656053	2.56298	0.0103777	0.0448854
FBgn0026252	8667.56	0.993015	0.338499	2.93358	0.00335078	0.0222447
FBgn0026259	4001.81	0.847334	0.282693	2.99736	0.00272327	0.0195556
FBgn0026263	432.267	1.34939	0.490146	2.75304	0.00590439	0.0318043
FBgn0026268	202.251	3.19418	0.485563	6.5783	4.75859e-11	6.69569e-09
FBgn0026309	454.38	1.68346	0.409762	4.10838	3.98453e-05	0.000971955
FBgn0026320	743.555	11.777	1.61921	7.27327	3.50899e-13	6.96679e-11
FBgn0026361	505.225	2.41079	0.840927	2.86682	0.00414616	0.0254595
FBgn0026370	3055.86	1.02438	0.379257	2.70102	0.00691282	0.0351676
FBgn0026402	349.194	1.05811	0.42167	2.50933	0.012096	0.0490557
FBgn0026403	680.495	-2.39208	0.700665	-3.41402	0.000640121	0.00759415
FBgn0026415	17900.9	-1.19872	0.388793	-3.08318	0.00204803	0.0163079
FBgn0026430	1645.18	1.73831	0.682229	2.54799	0.0108346	0.0460269
FBgn0026433	605.709	1.81893	0.617395	2.94614	0.00321762	0.0217606
FBgn0026438	21.3446	-4.82488	1.22916	-3.92533	8.66115e-05	0.00183699
FBgn0026565	4647.49	-1.53631	0.554768	-2.76929	0.00561792	0.0307785
FBgn0026570	637.928	0.780345	0.193197	4.03913	5.36508e-05	0.00125308
FBgn0026718	2185.29	-1.66118	0.307085	-5.40952	6.31932e-08	4.70402e-06
FBgn0026749	2028.14	-0.886352	0.293829	-3.01655	0.00255666	0.0186819
FBgn0026756	301.125	-2.50657	0.48984	-5.11711	3.10247e-07	1.82033e-05
FBgn0026872	1327.34	-1.38928	0.541134	-2.56735	0.010248	0.0445857
FBgn0027054	1426.17	0.687333	0.217068	3.16644	0.00154315	0.0136737
FBgn0027066	4105.87	0.746115	0.279945	2.66522	0.00769369	0.0377169
FBgn0027073	9954.89	-3.9337	0.453319	-8.67756	4.04352e-18	1.33298e-15
FBgn0027086	4887.34	0.943782	0.311304	3.0317	0.00243178	0.0181136
FBgn0027088	2714.81	0.695537	0.251038	2.77064	0.00559463	0.03068
FBgn0027090	2163.44	0.65792	0.258174	2.54835	0.0108233	0.0459958
FBgn0027091	1783.04	0.594858	0.173464	3.42929	0.000605167	0.00730379
FBgn0027094	4602.61	0.594536	0.2339	2.54183	0.0110273	0.0464956
FBgn0027106	3961.95	-1.0981	0.383246	-2.86525	0.00416675	0.0255587
FBgn0027108	4092.73	0.667005	0.242279	2.75305	0.00590433	0.0318043
FBgn0027109	812.193	-1.36728	0.49223	-2.77772	0.0054741	0.0303509
FBgn0027111	154.387	-2.28671	0.800668	-2.856	0.00429016	0.0259049
FBgn0027330	956.65	1.27487	0.485815	2.62418	0.00868573	0.0406627
FBgn0027341	2821.91	-1.61509	0.396927	-4.06899	4.72173e-05	0.00112794
FBgn0027343	416.053	-1.09846	0.348511	-3.15187	0.00162231	0.014159
FBgn0027491	74.0707	-3.45111	0.780929	-4.41924	9.90495e-06	0.000318338
FBgn0027493	16945.6	-0.757936	0.292827	-2.58834	0.0096439	0.0428131
FBgn0027494	41.1333	4.90758	1.26295	3.8858	0.000101991	0.00207179
FBgn0027496	2171.79	-0.816284	0.310252	-2.63104	0.00851252	0.0401051
FBgn0027507	1600.7	0.836823	0.311208	2.68896	0.00716758	0.035972
FBgn0027512	3766.6	2.23385	0.869702	2.56852	0.0102134	0.044545
FBgn0027527	1044.86	-9.38525	3.25389	-2.88431	0.00392269	0.024638
FBgn0027550	507.829	-2.0745	0.597324	-3.47298	0.000514711	0.0065694
FBgn0027552	6493.52	-0.783323	0.274575	-2.85285	0.00433287	0.0260922
FBgn0027558	1034.13	-1.10985	0.271475	-4.08821	4.34708e-05	0.00104711
FBgn0027559	418.883	1.11843	0.441366	2.53401	0.0112765	0.0470777
FBgn0027562	216.527	-1.822	0.479652	-3.79859	0.000145522	0.00268216
FBgn0027563	327.936	-1.01277	0.401714	-2.52111	0.0116985	0.0481204
FBgn0027564	1156.51	-0.856452	0.297785	-2.87607	0.00402654	0.0250584
FBgn0027572	3631.58	-0.773957	0.256378	-3.01882	0.00253763	0.0186255
FBgn0027580	6886.59	-0.884138	0.305937	-2.88993	0.00385325	0.0243977
FBgn0027583	1337.55	-0.669842	0.192482	-3.48003	0.000501361	0.00644986
FBgn0027585	1952.69	-1.10984	0.440257	-2.5209	0.0117056	0.0481321
FBgn0027586	3674.15	-0.989846	0.393729	-2.51403	0.0119362	0.0487331
FBgn0027590	13004.4	-1.45409	0.411757	-3.53143	0.000413315	0.00563026
FBgn0027598	3502.03	-0.816397	0.262227	-3.11332	0.00184992	0.0152772
FBgn0027601	5331.36	-1.82144	0.415378	-4.38503	1.1597e-05	0.000360664
FBgn0027610	5902.85	-1.43902	0.345572	-4.16416	3.125e-05	0.000794714
FBgn0027611	22380.1	-1.32963	0.455298	-2.92035	0.00349642	0.0227919
FBgn0027620	1757.84	1.50388	0.567572	2.64968	0.00805691	0.0387821
FBgn0027780	505.905	1.40269	0.272903	5.1399	2.74887e-07	1.64334e-05
FBgn0027790	926.902	-1.66873	0.486106	-3.43286	0.000597261	0.00726154
FBgn0027843	6451.59	-0.832962	0.327792	-2.54113	0.0110495	0.0465457
FBgn0027868	1021.45	1.08205	0.406667	2.66077	0.00779615	0.037911
FBgn0027872	664.308	1.01896	0.305991	3.33005	0.000868314	0.00931097
FBgn0027885	3058.9	0.675937	0.265571	2.54522	0.0109209	0.0462651
FBgn0027903	327.897	1.66684	0.658764	2.53026	0.0113978	0.0473404
FBgn0027934	468.292	-1.57796	0.580844	-2.71668	0.00659408	0.0341024
FBgn0027948	4317.79	1.34926	0.407054	3.31468	0.000917472	0.00966739
FBgn0027949	661.736	2.23644	0.87635	2.55199	0.0107109	0.0456868
FBgn0028292	693.164	0.668647	0.262009	2.552	0.0107106	0.0456868
FBgn0028327	5644.19	0.824692	0.163146	5.05493	4.30543e-07	2.42322e-05
FBgn0028369	65.215	2.69882	0.825257	3.27028	0.00107442	0.0107704
FBgn0028381	6896.24	-1.22661	0.448687	-2.73377	0.00626129	0.0329575
FBgn0028387	516.557	1.26072	0.437771	2.87986	0.00397853	0.0248761
FBgn0028399	6372.39	-1.0259	0.339329	-3.02331	0.00250029	0.0184571
FBgn0028400	65.1343	-4.27949	1.09894	-3.89418	9.85303e-05	0.00201926
FBgn0028406	366.023	1.3004	0.425419	3.05676	0.00223746	0.0170966
FBgn0028426	554.983	0.813583	0.261601	3.11001	0.0018708	0.0153632
FBgn0028427	2121.32	-0.618928	0.182027	-3.40021	0.000673352	0.00783179
FBgn0028434	137.776	1.36422	0.459378	2.96972	0.00298075	0.020734
FBgn0028481	36.4107	-3.41501	1.22634	-2.78472	0.00535746	0.0298807
FBgn0028487	1167.63	-0.670919	0.223649	-2.99988	0.00270086	0.0194401
FBgn0028491	21438.6	-1.4731	0.444732	-3.31233	0.000925227	0.00973133
FBgn0028499	194.836	0.981135	0.356112	2.75513	0.00586685	0.0316909
FBgn0028504	158.998	1.14239	0.431983	2.64453	0.00818053	0.0391809
FBgn0028506	626.779	2.06518	0.578334	3.57091	0.000355738	0.00509701
FBgn0028518	3162.78	-1.76341	0.433965	-4.06348	4.83458e-05	0.00115013
FBgn0028519	352.188	3.43923	1.03491	3.32321	0.000889878	0.00948607
FBgn0028523	303.502	1.78824	0.544816	3.28228	0.0010297	0.0105254
FBgn0028525	230.148	3.01918	1.01873	2.96368	0.00303981	0.020998
FBgn0028533	36553.2	-1.42202	0.4713	-3.01724	0.0025509	0.0186635
FBgn0028534	27561.2	-1.20628	0.463691	-2.60147	0.00928242	0.0420662
FBgn0028537	37.678	-2.95637	0.980518	-3.01512	0.00256881	0.0187387
FBgn0028542	82.1373	-2.04374	0.809425	-2.52493	0.0115722	0.0477899
FBgn0028544	195.091	-6.81619	1.78588	-3.81671	0.000135245	0.00255812
FBgn0028552	1159.03	-0.941188	0.275947	-3.41075	0.000647841	0.00764294
FBgn0028554	1903.93	1.48444	0.565295	2.62595	0.00864074	0.0405562
FBgn0028562	416.429	-1.18135	0.398074	-2.96766	0.00300078	0.0208321
FBgn0028563	1277.73	1.10871	0.418565	2.64883	0.00807713	0.0388357
FBgn0028573	167.379	-4.02657	1.20238	-3.34882	0.000811556	0.00886017
FBgn0028663	12902.1	-1.19164	0.383646	-3.1061	0.00189572	0.0154687
FBgn0028699	1506.45	-1.22195	0.425036	-2.87494	0.00404099	0.0250637
FBgn0028700	576.4	1.59634	0.578952	2.75729	0.00582818	0.0315855
FBgn0028704	71.6386	-3.05046	0.867174	-3.5177	0.0004353	0.00581981
FBgn0028734	2643.13	1.29111	0.360854	3.57792	0.00034634	0.00500761
FBgn0028743	497.881	1.46447	0.519945	2.81658	0.00485376	0.0278898
FBgn0028744	2143.53	0.962785	0.370819	2.59638	0.00942125	0.0422638
FBgn0028855	92.8413	-5.12256	1.65359	-3.09783	0.00194943	0.0157605
FBgn0028886	4353.6	-1.35509	0.473922	-2.85931	0.0042456	0.0258091
FBgn0028906	23.0431	-9.31862	2.89865	-3.21482	0.00130528	0.0123142
FBgn0028920	54393.2	-1.28989	0.451671	-2.85581	0.00429278	0.0259049
FBgn0028936	170.146	-1.53211	0.609208	-2.51493	0.0119057	0.048643
FBgn0028938	360.424	-5.93768	2.02261	-2.93565	0.00332854	0.0222235
FBgn0028939	11.3346	-2.99811	1.1373	-2.63616	0.00838492	0.0397474
FBgn0028940	3946.93	-1.81507	0.419054	-4.33134	1.48202e-05	0.000434
FBgn0028945	737.43	-2.47769	0.558501	-4.43631	9.15133e-06	0.000300821
FBgn0028983	2866.62	-1.07008	0.388918	-2.75142	0.00593372	0.0318879
FBgn0028988	728.029	-1.21051	0.411488	-2.94177	0.00326339	0.0219353
FBgn0028990	2031.58	-0.924062	0.365088	-2.53107	0.0113716	0.0473404
FBgn0028993	184.892	-2.01792	0.704396	-2.86475	0.00417341	0.025586
FBgn0028999	149.738	3.85737	1.29556	2.97738	0.00290722	0.0204036
FBgn0029002	1948.77	-1.24387	0.25559	-4.86666	1.13503e-06	5.302e-05
FBgn0029003	77.2184	-1.91792	0.758425	-2.52882	0.0114448	0.0474659
FBgn0029079	441.239	1.60236	0.629248	2.54646	0.0108821	0.0461609
FBgn0029084	12.7976	-7.07596	1.95967	-3.61078	0.000305272	0.00458624
FBgn0029092	5482.47	0.667849	0.262877	2.54053	0.0110684	0.0465914
FBgn0029093	14015.2	-2.23715	0.321379	-6.96109	3.37642e-12	5.8145e-10
FBgn0029094	1293.85	1.18382	0.469004	2.5241	0.0115993	0.0478516
FBgn0029105	87.5833	-1.67513	0.537037	-3.11921	0.00181336	0.0150957
FBgn0029114	579.823	1.40246	0.541655	2.58921	0.00961951	0.0427377
FBgn0029118	1981.15	-0.739313	0.250048	-2.95668	0.00310967	0.0212587
FBgn0029123	193.411	2.91842	0.879638	3.31775	0.000907461	0.00960182
FBgn0029133	3811.42	1.12015	0.341663	3.27852	0.00104352	0.0105801
FBgn0029147	232.755	-1.36578	0.497938	-2.74287	0.00609042	0.0324279
FBgn0029148	1910.15	0.986318	0.288212	3.42219	0.000621182	0.00741945
FBgn0029174	3744.8	1.2352	0.400383	3.08505	0.0020352	0.0162709
FBgn0029507	9089.23	-1.8481	0.39842	-4.63857	3.50828e-06	0.000139101
FBgn0029508	882.454	-1.43889	0.40286	-3.5717	0.000354674	0.00509618
FBgn0029512	1380.6	1.14695	0.442159	2.59399	0.00948702	0.042394
FBgn0029531	60.7288	-5.97485	1.29061	-4.62946	3.66624e-06	0.000143393
FBgn0029580	76.3846	-1.68894	0.572494	-2.95014	0.00317629	0.0215577
FBgn0029588	134.955	2.34108	0.795828	2.94169	0.00326425	0.0219353
FBgn0029666	705.901	1.76162	0.47303	3.72413	0.00019599	0.00335509
FBgn0029667	11.4244	10.0989	1.27147	7.94269	1.97844e-15	5.56762e-13
FBgn0029676	1102.73	1.42329	0.331096	4.29873	1.71783e-05	0.000490603
FBgn0029686	362.265	1.29677	0.345578	3.75248	0.000175094	0.00309377
FBgn0029710	281.947	2.05702	0.321872	6.3908	1.65021e-10	2.02555e-08
FBgn0029711	576.772	1.17372	0.358838	3.27089	0.00107211	0.0107565
FBgn0029713	299.514	1.17007	0.42559	2.74929	0.00597236	0.0319616
FBgn0029720	52.4432	-2.88363	0.573334	-5.02957	4.91569e-07	2.70082e-05
FBgn0029762	5445.43	-1.23649	0.440156	-2.80922	0.0049662	0.0283098
FBgn0029804	1562.78	-1.49903	0.397602	-3.77017	0.000163133	0.00291367
FBgn0029814	22.5844	-4.66704	1.50371	-3.10368	0.00191132	0.0155411
FBgn0029820	3353.67	-0.715372	0.284275	-2.51648	0.0118533	0.0484805
FBgn0029822	646.536	1.42107	0.476572	2.98185	0.00286511	0.0202188
FBgn0029826	1507.81	-1.29239	0.443177	-2.9162	0.0035432	0.0229824
FBgn0029830	303.925	-1.2671	0.284229	-4.45802	8.2719e-06	0.000280709
FBgn0029831	1189.54	-1.9014	0.395727	-4.80483	1.54886e-06	6.79496e-05
FBgn0029834	43.1047	-1.835	0.657264	-2.79188	0.00524026	0.0293925
FBgn0029835	1559.35	-1.21926	0.457273	-2.66637	0.00766756	0.0376633
FBgn0029836	37.3616	-4.01767	1.27175	-3.15917	0.00158222	0.0138932
FBgn0029839	380.732	-1.61999	0.594593	-2.72453	0.00643926	0.0335574
FBgn0029848	274.697	-1.69266	0.586397	-2.88655	0.00389492	0.0244913
FBgn0029849	2828.59	-0.912516	0.331131	-2.75576	0.00585563	0.0316451
FBgn0029864	58.0085	-4.37423	0.993561	-4.40258	1.06971e-05	0.000338147
FBgn0029879	961.852	2.73322	0.908767	3.00761	0.00263313	0.0191028
FBgn0029882	1527.66	0.967381	0.336541	2.87448	0.00404695	0.0250637
FBgn0029894	417.699	1.01257	0.320678	3.15761	0.00159071	0.0139359
FBgn0029909	60.6162	-1.66554	0.562291	-2.96206	0.00305592	0.0210503
FBgn0029931	22.6485	10.768	2.73981	3.93019	8.48802e-05	0.00181361
FBgn0029932	2709.96	-1.17668	0.45682	-2.57582	0.0100004	0.0439224
FBgn0029939	227.335	1.34468	0.39466	3.40718	0.000656384	0.00768512
FBgn0029943	689.104	-0.945032	0.213486	-4.42667	9.56993e-06	0.00030843
FBgn0029957	491.527	0.656056	0.252531	2.59792	0.00937896	0.0421888
FBgn0029975	4734.27	-0.874998	0.194063	-4.50885	6.51813e-06	0.000231404
FBgn0029976	1247.09	0.849842	0.289509	2.93546	0.00333051	0.0222235
FBgn0029979	2601.73	1.38333	0.486615	2.84277	0.00447237	0.0265991
FBgn0029992	888.271	0.871764	0.342831	2.54284	0.0109955	0.0464822
FBgn0029999	766.246	0.747257	0.254983	2.93061	0.00338293	0.0223681
FBgn0030006	376.02	-0.879915	0.307012	-2.86606	0.00415614	0.0255072
FBgn0030018	1312.74	1.19457	0.475738	2.51099	0.0120394	0.0489459
FBgn0030028	236.955	2.19997	0.687035	3.20212	0.00136418	0.0127061
FBgn0030034	1133.88	1.56304	0.528954	2.95497	0.00312699	0.0212982
FBgn0030037	991.489	1.68994	0.471333	3.58545	0.000336498	0.00493348
FBgn0030040	13984.3	-1.59519	0.37681	-4.23342	2.30169e-05	0.000621941
FBgn0030052	2655.63	-1.13801	0.312294	-3.64404	0.000268397	0.00417353
FBgn0030060	1498.97	0.994363	0.322095	3.08718	0.00202068	0.0161994
FBgn0030061	1598.35	1.01771	0.351978	2.89139	0.00383537	0.0243477
FBgn0030063	663.956	0.590574	0.228819	2.58096	0.00985253	0.0434239
FBgn0030067	1151.73	1.21457	0.422774	2.87285	0.0040679	0.0251395
FBgn0030086	6803.4	1.04121	0.37584	2.77035	0.00559957	0.0306926
FBgn0030092	231.478	0.984028	0.275579	3.57076	0.000355945	0.00509701
FBgn0030105	24.6958	-7.98009	2.78702	-2.86331	0.00419242	0.0256344
FBgn0030122	575.009	1.35927	0.514102	2.64397	0.00819402	0.0391962
FBgn0030148	3204.1	-2.0657	0.576968	-3.58027	0.00034324	0.00497901
FBgn0030156	272.052	-1.28771	0.432796	-2.97533	0.00292671	0.0205154
FBgn0030160	3228.07	-1.38334	0.398969	-3.46728	0.000525758	0.00666615
FBgn0030162	15.3539	-9.88828	3.22284	-3.06818	0.00215363	0.0167444
FBgn0030174	263.185	2.7326	0.762802	3.58232	0.000340553	0.00496751
FBgn0030177	1105.49	0.967817	0.343854	2.81462	0.00488356	0.0280191
FBgn0030186	801.056	-16.4659	3.10004	-5.31152	1.08715e-07	7.37858e-06
FBgn0030189	340.522	-1.13109	0.306123	-3.69487	0.00022	0.00365758
FBgn0030196	326.001	1.45179	0.359227	4.04142	5.31275e-05	0.00124338
FBgn0030230	36.1685	1.55636	0.563349	2.76268	0.00573283	0.0311565
FBgn0030234	1888.75	-1.0828	0.412903	-2.6224	0.00873135	0.0407533
FBgn0030240	583.78	0.599843	0.201139	2.98223	0.00286157	0.0202061
FBgn0030245	9051.37	-0.881907	0.264244	-3.33747	0.00084544	0.00915074
FBgn0030251	1579.49	-1.35231	0.483176	-2.79879	0.0051294	0.0289361
FBgn0030263	3592.83	-0.789107	0.29344	-2.68916	0.00716316	0.0359654
FBgn0030268	2261.43	1.07387	0.397288	2.70301	0.00687138	0.035054
FBgn0030270	1468.98	-3.0223	0.95046	-3.17983	0.00147359	0.0132707
FBgn0030292	1310.81	-0.764749	0.294911	-2.59315	0.00951011	0.0424548
FBgn0030294	843.021	1.84202	0.476689	3.8642	0.000111456	0.00221339
FBgn0030300	1225.76	-0.975367	0.388189	-2.51261	0.0119841	0.0488424
FBgn0030309	3092.67	-1.26662	0.328015	-3.86148	0.000112701	0.00221973
FBgn0030311	1064.24	-0.939179	0.324998	-2.8898	0.00385483	0.0243977
FBgn0030318	2008.5	-0.667597	0.248061	-2.69127	0.00711816	0.0358612
FBgn0030320	1157.73	1.37249	0.541279	2.53564	0.0112243	0.0469829
FBgn0030321	2923.22	0.832497	0.277402	3.00105	0.00269049	0.0194245
FBgn0030332	21248.9	-1.38984	0.354864	-3.91653	8.98335e-05	0.00188454
FBgn0030336	2136.9	0.969865	0.279333	3.47208	0.000516444	0.00657838
FBgn0030340	146.646	-8.9605	3.36208	-2.66516	0.00769507	0.0377169
FBgn0030344	1035.58	0.763498	0.249435	3.06091	0.00220664	0.0169283
FBgn0030354	1634.59	0.731602	0.291253	2.51191	0.0120079	0.04887
FBgn0030357	2074.81	-1.31687	0.391743	-3.36157	0.000775014	0.00861567
FBgn0030361	100.68	1.75236	0.550716	3.18197	0.00146278	0.0132062
FBgn0030390	229.726	-10.376	2.88819	-3.59255	0.000327462	0.00484164
FBgn0030394	26.5997	-6.73009	2.46261	-2.73291	0.00627767	0.0329942
FBgn0030396	6200.31	-1.20858	0.357369	-3.38187	0.000719931	0.00820807
FBgn0030406	573.001	1.15183	0.371099	3.10385	0.00191023	0.0155411
FBgn0030411	434.056	-0.841352	0.24388	-3.44986	0.000560887	0.00692761
FBgn0030418	399.541	0.717814	0.211905	3.38743	0.000705515	0.00811588
FBgn0030420	338.925	1.68314	0.53709	3.13381	0.00172553	0.0147293
FBgn0030425	890.714	-1.71307	0.604551	-2.83362	0.00460236	0.0270515
FBgn0030456	1105.44	1.08743	0.399849	2.71961	0.00653586	0.0339077
FBgn0030457	591.465	-2.03056	0.30017	-6.76472	1.33572e-11	2.04907e-09
FBgn0030478	8769.82	-0.772394	0.248844	-3.10393	0.00190969	0.0155411
FBgn0030484	11462	-1.1499	0.402122	-2.85957	0.00424215	0.0258091
FBgn0030501	546.588	3.06236	0.937852	3.2653	0.0010935	0.0109047
FBgn0030503	3007.81	-1.30065	0.509414	-2.55323	0.010673	0.0456092
FBgn0030510	1041.87	-0.850224	0.320379	-2.65381	0.00795889	0.0384708
FBgn0030520	5017.56	1.35348	0.350024	3.86684	0.000110257	0.00220059
FBgn0030521	25805.8	-1.45518	0.374598	-3.88464	0.000102483	0.00207812
FBgn0030529	4548.86	-0.921916	0.322551	-2.85821	0.00426044	0.0258177
FBgn0030539	144.077	-4.54616	1.05601	-4.30505	1.66948e-05	0.00048196
FBgn0030541	169.835	-11.9875	3.29431	-3.63886	0.000273849	0.00425259
FBgn0030575	520.832	-1.89295	0.586398	-3.2281	0.00124613	0.0119716
FBgn0030592	68.8644	-5.88253	1.05661	-5.56738	2.58603e-08	2.17792e-06
FBgn0030594	17194.4	-1.84727	0.49993	-3.69505	0.000219847	0.00365758
FBgn0030597	347.724	-1.47564	0.505822	-2.9173	0.00353075	0.022925
FBgn0030598	87.7234	1.81623	0.721628	2.51685	0.0118411	0.0484476
FBgn0030603	5795.23	-1.2458	0.259534	-4.80016	1.5854e-06	6.90276e-05
FBgn0030607	556.199	1.47865	0.483768	3.05652	0.0022392	0.0170986
FBgn0030610	742.516	-0.800298	0.308268	-2.59611	0.00942857	0.0422802
FBgn0030613	44.8876	-3.60537	1.00887	-3.57367	0.000352015	0.00506428
FBgn0030629	125.825	2.89906	0.862048	3.363	0.000771017	0.00858687
FBgn0030634	88.1068	-1.4127	0.472896	-2.98734	0.00281414	0.0199689
FBgn0030653	685.857	-1.53586	0.524818	-2.92646	0.00342846	0.0225015
FBgn0030654	111.301	1.03295	0.351907	2.93531	0.00333218	0.0222235
FBgn0030657	292.494	0.960479	0.338022	2.84147	0.00449061	0.02668
FBgn0030660	235.136	1.44238	0.407592	3.53877	0.000401997	0.00554151
FBgn0030666	46.6057	3.9915	0.869883	4.58855	4.46333e-06	0.000166122
FBgn0030667	37.2861	6.17587	1.86013	3.32013	0.000899757	0.00956811
FBgn0030670	4548.54	-1.03975	0.397657	-2.61469	0.00893075	0.0411803
FBgn0030672	7056	0.734562	0.282032	2.60453	0.00919994	0.0419309
FBgn0030685	2852.39	-0.868534	0.278088	-3.12323	0.00178876	0.0149881
FBgn0030711	802.312	0.595757	0.209703	2.84096	0.00449776	0.026695
FBgn0030720	1922.93	1.3114	0.402069	3.26164	0.00110768	0.0109765
FBgn0030731	8980.98	-1.11509	0.375453	-2.96999	0.00297808	0.020734
FBgn0030740	2077.02	0.868286	0.333031	2.60723	0.00912787	0.0418092
FBgn0030742	66.1117	-3.42126	0.990442	-3.45428	0.000551768	0.00685844
FBgn0030744	998.794	1.09449	0.322507	3.3937	0.000689556	0.00797204
FBgn0030747	4623.84	-1.16745	0.447122	-2.61102	0.00902715	0.0415789
FBgn0030752	3787.6	-1.11871	0.33346	-3.35484	0.000794105	0.0087344
FBgn0030756	1112.52	-2.08979	0.480552	-4.34873	1.36928e-05	0.000411427
FBgn0030763	196.692	-2.75277	0.844789	-3.25853	0.00111991	0.0110417
FBgn0030774	7750.32	-1.47444	0.507577	-2.90485	0.00367424	0.0235519
FBgn0030777	6253.15	-1.39018	0.482628	-2.88043	0.00397135	0.0248489
FBgn0030787	440.96	1.41246	0.397124	3.55673	0.000375501	0.00526943
FBgn0030789	439.404	1.30389	0.438087	2.97632	0.0029173	0.0204619
FBgn0030790	1409.07	1.09899	0.343052	3.20356	0.00135738	0.0126608
FBgn0030793	286.155	0.855632	0.336772	2.54068	0.0110636	0.0465882
FBgn0030794	286.539	2.07539	0.676629	3.06724	0.00216043	0.0167633
FBgn0030813	623.395	2.33828	0.759915	3.07703	0.00209073	0.0165015
FBgn0030828	2306.01	-1.28843	0.506791	-2.54233	0.0110117	0.0464956
FBgn0030834	773.543	0.691401	0.240471	2.87519	0.00403779	0.0250637
FBgn0030836	140.506	-3.01724	0.597647	-5.04853	4.45214e-07	2.49322e-05
FBgn0030837	20500.9	-1.3854	0.481922	-2.87473	0.00404372	0.0250637
FBgn0030851	606.685	1.01561	0.352944	2.87755	0.00400774	0.0249953
FBgn0030854	1175.82	0.793622	0.257048	3.08744	0.00201886	0.0161986
FBgn0030873	3076.49	-0.798412	0.200911	-3.97397	7.06852e-05	0.0015684
FBgn0030884	465.005	-1.59362	0.328367	-4.85316	1.21508e-06	5.54136e-05
FBgn0030887	2152.7	-1.5291	0.459758	-3.32587	0.000881425	0.00940785
FBgn0030893	1259.98	-1.02302	0.380321	-2.68987	0.00714789	0.0359044
FBgn0030900	30.4252	5.40466	1.56368	3.45638	0.000547486	0.00684084
FBgn0030929	13255.8	-2.57219	0.460574	-5.58474	2.3405e-08	2.00034e-06
FBgn0030931	26.0212	2.52229	0.843821	2.98913	0.00279771	0.0199013
FBgn0030938	141.462	3.10978	0.900856	3.45203	0.000556382	0.00689929
FBgn0030941	1310.64	-1.01217	0.321379	-3.14944	0.00163584	0.014225
FBgn0030958	88.023	-2.39726	0.488145	-4.91096	9.06331e-07	4.35719e-05
FBgn0030959	528.794	1.18012	0.418677	2.81869	0.00482201	0.0278321
FBgn0030964	1489.59	-1.17717	0.368799	-3.19191	0.00141335	0.0129567
FBgn0030969	662.455	1.06243	0.416289	2.55215	0.0107062	0.0456868
FBgn0030970	469.668	2.01458	0.531822	3.78808	0.000151816	0.00274614
FBgn0030980	86.2976	-4.69505	1.49129	-3.14832	0.00164213	0.0142458
FBgn0030991	1497.39	0.621354	0.239816	2.59096	0.00957098	0.0425877
FBgn0030994	88.8983	-1.61462	0.504649	-3.19949	0.00137673	0.012764
FBgn0031001	65.4335	5.14381	1.25027	4.11417	3.8858e-05	0.000951898
FBgn0031002	1067	-1.34399	0.391158	-3.43592	0.000590554	0.00719515
FBgn0031004	4230.21	-1.52601	0.425613	-3.58544	0.00033651	0.00493348
FBgn0031008	1070.43	0.897428	0.335643	2.67376	0.0075007	0.0370952
FBgn0031010	3252.96	-1.84574	0.50214	-3.67575	0.000237149	0.00384842
FBgn0031012	2712.93	-1.37582	0.445359	-3.08924	0.00200669	0.0161234
FBgn0031018	32.023	5.34003	1.02478	5.21093	1.879e-07	1.19121e-05
FBgn0031031	12.5	3.73626	1.26964	2.94276	0.00325299	0.0219235
FBgn0031033	493.903	1.3701	0.500798	2.73583	0.00622241	0.0329029
FBgn0031042	41.4953	-1.82163	0.6317	-2.88369	0.00393044	0.0246577
FBgn0031053	77.9997	2.23636	0.669385	3.34091	0.000835038	0.0090776
FBgn0031060	463.12	0.766351	0.266594	2.8746	0.00404545	0.0250637
FBgn0031065	7.04945	-5.37271	1.99564	-2.69223	0.00709761	0.0358028
FBgn0031066	7516.71	-0.916482	0.320212	-2.86211	0.00420833	0.0256859
FBgn0031069	6523.53	-0.812318	0.289774	-2.80328	0.00505861	0.0286816
FBgn0031092	1679.37	-0.870753	0.261153	-3.33427	0.000855246	0.00921366
FBgn0031097	391.369	-4.42902	1.17052	-3.78382	0.000154442	0.00278865
FBgn0031111	376.324	5.25365	2.04244	2.57224	0.0101042	0.0442101
FBgn0031117	2000.13	-0.981846	0.371902	-2.64007	0.00828889	0.0394363
FBgn0031119	453.788	1.49012	0.414843	3.592	0.000328147	0.00484164
FBgn0031126	1569.28	0.914996	0.316988	2.88654	0.00389509	0.0244913
FBgn0031144	535.202	0.634257	0.240794	2.63402	0.00843795	0.0399168
FBgn0031149	2309.15	1.47848	0.415136	3.56144	0.000368828	0.00519845
FBgn0031170	4101.92	-1.45295	0.426156	-3.40944	0.000650959	0.00766405
FBgn0031171	12.0094	3.09024	1.1487	2.6902	0.00714094	0.0359034
FBgn0031189	249.294	-10.447	1.5005	-6.96234	3.34664e-12	5.8145e-10
FBgn0031219	9.62869	-3.70321	1.41396	-2.61904	0.0088178	0.0409407
FBgn0031224	706.456	-0.769898	0.288476	-2.66885	0.00761123	0.0375132
FBgn0031239	57.6057	-2.91396	0.997731	-2.92059	0.00349373	0.0227873
FBgn0031251	258.163	-1.10231	0.415075	-2.65569	0.00791454	0.038385
FBgn0031252	343.809	2.26525	0.801811	2.82517	0.00472552	0.0274676
FBgn0031261	204.295	-2.70466	0.585183	-4.6219	3.80242e-06	0.000145755
FBgn0031263	11276.5	-1.40179	0.416793	-3.36328	0.000770228	0.00858687
FBgn0031267	1052.28	-0.593111	0.224441	-2.64261	0.00822686	0.0392462
FBgn0031275	37.4044	3.41324	1.13338	3.01155	0.00259915	0.0188847
FBgn0031285	19967.2	-0.843529	0.298818	-2.82289	0.00475932	0.0276361
FBgn0031296	29.7051	4.84738	1.74585	2.77652	0.00549449	0.0304055
FBgn0031299	784.421	-1.29172	0.415574	-3.10828	0.0018818	0.015426
FBgn0031304	1531.41	-0.819815	0.26804	-3.05856	0.00222404	0.0170392
FBgn0031306	613.248	-1.7388	0.466515	-3.7272	0.000193615	0.00332431
FBgn0031307	774.468	-1.60464	0.493449	-3.25189	0.0011464	0.0112221
FBgn0031313	2981.46	-1.75493	0.461443	-3.80315	0.00014287	0.00265396
FBgn0031317	1790.06	-1.38258	0.361562	-3.8239	0.000131359	0.00250931
FBgn0031322	1102.11	-1.13359	0.354895	-3.19416	0.0014024	0.0129137
FBgn0031365	21.3799	2.36113	0.73306	3.22093	0.00127776	0.0121866
FBgn0031377	657.424	1.30515	0.512667	2.54581	0.0109025	0.0462134
FBgn0031384	665.144	1.44428	0.503301	2.86962	0.00410969	0.0253014
FBgn0031392	1718.61	0.767095	0.255974	2.99677	0.00272858	0.0195664
FBgn0031424	45.082	-9.76497	3.0646	-3.18638	0.00144066	0.0130782
FBgn0031426	53.354	-2.53245	0.631087	-4.01283	5.99939e-05	0.00137071
FBgn0031450	1693.7	-0.7342	0.226206	-3.24571	0.00117157	0.0114265
FBgn0031459	2923.87	2.25487	0.309888	7.2764	3.42852e-13	6.94005e-11
FBgn0031464	1058.8	2.24063	0.79702	2.81126	0.00493474	0.0281866
FBgn0031467	21.0591	-8.74183	3.31848	-2.63429	0.00843134	0.0399019
FBgn0031468	48.4479	-2.24976	0.813879	-2.76425	0.00570543	0.0310809
FBgn0031474	2242.51	-0.850121	0.33104	-2.56803	0.0102278	0.0445583
FBgn0031483	1045.11	2.35465	0.696652	3.37994	0.000725009	0.00824553
FBgn0031488	240.117	0.832945	0.329289	2.52953	0.0114217	0.0474212
FBgn0031490	1003.9	-2.67819	0.578877	-4.62652	3.71865e-06	0.000144184
FBgn0031491	559.758	0.798884	0.231659	3.44854	0.000563633	0.00694787
FBgn0031494	273.24	1.65276	0.330888	4.99494	5.88545e-07	3.11497e-05
FBgn0031516	2147.13	-1.62274	0.407673	-3.98049	6.8772e-05	0.00153777
FBgn0031520	1163.82	-1.58114	0.569963	-2.77411	0.00553527	0.0305024
FBgn0031523	4835.21	-1.74687	0.533255	-3.27587	0.00105337	0.0106519
FBgn0031540	563.811	2.09123	0.754446	2.77188	0.00557341	0.0306073
FBgn0031548	939.543	-1.42245	0.40974	-3.47159	0.000517381	0.00658163
FBgn0031549	362.083	2.19643	0.647476	3.39229	0.000693101	0.007997
FBgn0031558	469.072	3.2818	0.753043	4.35804	1.3123e-05	0.00039741
FBgn0031580	4936.92	-1.42164	0.524362	-2.71118	0.00670437	0.0344259
FBgn0031602	335.023	-1.62664	0.468112	-3.47489	0.000511066	0.00653733
FBgn0031627	48.9218	-2.70589	0.781874	-3.46078	0.000538616	0.00674029
FBgn0031632	250.482	4.8866	1.13385	4.30973	1.63455e-05	0.00047625
FBgn0031633	2023.21	-1.02374	0.333455	-3.07008	0.00213999	0.0167083
FBgn0031634	34.3328	-2.34815	0.874701	-2.68452	0.00726338	0.0362478
FBgn0031657	610.747	0.980321	0.236297	4.14868	3.34402e-05	0.000838768
FBgn0031688	89.5471	-1.74886	0.610881	-2.86285	0.00419852	0.0256581
FBgn0031690	25.9897	-10.1117	2.63176	-3.84219	0.00012194	0.00236915
FBgn0031692	1240.15	-1.65784	0.486507	-3.40763	0.000655308	0.00768512
FBgn0031702	1861.82	-2.0197	0.521717	-3.87125	0.000108279	0.00216897
FBgn0031703	1720.87	-1.43019	0.345512	-4.13935	3.48293e-05	0.000868765
FBgn0031719	12.6591	-20.842	4.29086	-4.8573	1.18998e-06	5.44842e-05
FBgn0031725	7.28142	-5.22778	1.88191	-2.77792	0.00547084	0.0303474
FBgn0031726	395.421	-3.31516	0.61113	-5.42463	5.80744e-08	4.37949e-06
FBgn0031731	10.2189	-7.93303	2.65816	-2.98441	0.0028413	0.0200875
FBgn0031769	1856.84	2.06804	0.67515	3.06308	0.00219068	0.0168958
FBgn0031800	385.124	-3.24549	0.583485	-5.56225	2.66321e-08	2.22668e-06
FBgn0031801	4205.43	-1.16399	0.453274	-2.56796	0.01023	0.0445583
FBgn0031804	27.439	-1.86205	0.728737	-2.55517	0.0106135	0.0455234
FBgn0031805	124.594	2.48836	0.50431	4.9342	8.04811e-07	4.00255e-05
FBgn0031813	9559.73	-1.7823	0.399919	-4.45665	8.32491e-06	0.00028168
FBgn0031817	246.907	-0.628764	0.236965	-2.65341	0.00796833	0.0385002
FBgn0031818	1684.86	-0.779282	0.230739	-3.37733	0.000731932	0.00829154
FBgn0031824	1459.82	-1.19797	0.343715	-3.48537	0.000491458	0.00638563
FBgn0031832	436.558	1.0031	0.308347	3.25314	0.00114138	0.0111889
FBgn0031834	353.404	0.998103	0.286972	3.47806	0.000505065	0.00648213
FBgn0031835	313.183	-2.30373	0.568714	-4.05077	5.10489e-05	0.00120205
FBgn0031837	54.2968	3.24189	0.760631	4.26211	2.02509e-05	0.000557648
FBgn0031851	708.811	1.5737	0.375343	4.19269	2.75664e-05	0.000723317
FBgn0031872	295.593	2.03287	0.63265	3.21326	0.00131238	0.0123509
FBgn0031874	138.516	1.01543	0.289826	3.50359	0.000459031	0.006046
FBgn0031875	540.517	1.71415	0.674788	2.54027	0.0110766	0.0466091
FBgn0031877	463.455	-0.981919	0.268506	-3.65697	0.000255214	0.00403274
FBgn0031878	762.761	1.96152	0.771415	2.54276	0.0109981	0.0464822
FBgn0031888	168.327	-1.37668	0.454522	-3.02886	0.00245481	0.0181808
FBgn0031900	6.58659	4.39001	1.75472	2.50183	0.0123555	0.049793
FBgn0031907	2752.41	-1.39877	0.554967	-2.52045	0.0117204	0.0481759
FBgn0031910	5562.71	-1.48167	0.463042	-3.19987	0.00137488	0.012764
FBgn0031925	50.3211	3.57584	0.892932	4.0046	6.21216e-05	0.00141094
FBgn0031929	6737.46	-1.7261	0.428073	-4.03226	5.52429e-05	0.00128248
FBgn0031930	2324.06	-1.42073	0.475061	-2.99063	0.00278401	0.0198406
FBgn0031942	24.4225	-5.68556	1.67241	-3.39962	0.000674786	0.00784056
FBgn0031945	99.6057	-1.19667	0.40547	-2.95132	0.0031642	0.0214883
FBgn0031955	22.8768	-4.66764	1.54673	-3.01775	0.00254655	0.0186554
FBgn0031959	176.925	-1.33815	0.403203	-3.3188	0.000904041	0.00958715
FBgn0031961	93.4861	3.0791	0.692443	4.44672	8.71906e-06	0.000290753
FBgn0031968	1768.84	-2.02641	0.423683	-4.78284	1.72837e-06	7.4689e-05
FBgn0031970	153.331	-3.32795	0.872347	-3.81494	0.000136216	0.0025667
FBgn0031971	962.125	2.16264	0.420362	5.14471	2.67932e-07	1.61854e-05
FBgn0032001	1186.79	-1.22399	0.44895	-2.72635	0.00640385	0.0334558
FBgn0032002	1808.22	-1.55283	0.55195	-2.81335	0.0049028	0.0280743
FBgn0032004	29.9282	-2.25251	0.639398	-3.52286	0.000426918	0.00573992
FBgn0032020	671.766	1.06188	0.314868	3.37247	0.000744978	0.0084023
FBgn0032022	2278.61	-1.0212	0.406773	-2.51049	0.0120564	0.0489697
FBgn0032026	3781.72	1.64801	0.601993	2.73759	0.0061891	0.0327855
FBgn0032036	2150.19	1.34863	0.336346	4.00965	6.08092e-05	0.00138659
FBgn0032048	271.77	-1.51051	0.560461	-2.69511	0.00703647	0.0356082
FBgn0032050	2609.92	1.26198	0.415459	3.03755	0.00238506	0.0178578
FBgn0032066	1827.6	-2.06682	0.776779	-2.66076	0.00779637	0.037911
FBgn0032067	83.0099	-5.38915	0.836443	-6.44294	1.17184e-10	1.5023e-08
FBgn0032068	9352.25	-2.30772	0.582984	-3.95846	7.54358e-05	0.00164844
FBgn0032069	20311	-2.70903	0.557289	-4.86109	1.16744e-06	5.38188e-05
FBgn0032074	16211.6	-1.59436	0.484606	-3.29001	0.00100183	0.0103115
FBgn0032075	36665.7	-1.57377	0.436849	-3.60255	0.000315105	0.00469857
FBgn0032076	1924.44	-1.90978	0.478305	-3.99282	6.52921e-05	0.00148004
FBgn0032077	309.127	0.854872	0.275534	3.1026	0.00191831	0.015576
FBgn0032079	2153.18	-1.09755	0.373067	-2.94197	0.00326135	0.0219353
FBgn0032086	105.701	-2.05214	0.561435	-3.65517	0.000257011	0.00404955
FBgn0032087	20491.6	-1.64916	0.449229	-3.67109	0.000241514	0.00387564
FBgn0032088	3701.92	-2.55524	0.474492	-5.38522	7.23567e-08	5.25064e-06
FBgn0032100	6.72763	-8.86143	2.74394	-3.22945	0.00124027	0.0119252
FBgn0032101	872.814	0.660082	0.245319	2.6907	0.00713012	0.0358933
FBgn0032116	1608.01	-1.17649	0.355929	-3.3054	0.000948399	0.00990284
FBgn0032117	238.804	0.886543	0.24949	3.55342	0.000380264	0.00531816
FBgn0032124	1237.04	-1.60249	0.401818	-3.9881	6.66055e-05	0.00149804
FBgn0032147	1465.59	-1.13885	0.39146	-2.90924	0.00362312	0.0233018
FBgn0032157	1285.43	1.2051	0.450992	2.67211	0.0075377	0.0371985
FBgn0032194	1057.76	0.919729	0.355744	2.58537	0.00972757	0.0430521
FBgn0032195	503.379	0.624739	0.194899	3.20544	0.00134856	0.0126091
FBgn0032198	6268.32	0.922494	0.280342	3.2906	0.00099973	0.010299
FBgn0032211	22.5371	6.50202	1.93474	3.36067	0.000777543	0.00861567
FBgn0032213	1781.77	-1.20274	0.3398	-3.53955	0.000400807	0.00553611
FBgn0032225	67.6786	1.17591	0.416744	2.82166	0.00477759	0.0276865
FBgn0032234	431.724	0.617873	0.243099	2.54165	0.0110331	0.0464956
FBgn0032244	399.505	1.52989	0.585983	2.61081	0.00903279	0.0415883
FBgn0032248	525.91	0.885412	0.330301	2.68062	0.00734851	0.0365619
FBgn0032251	368.278	1.53295	0.427864	3.5828	0.000339931	0.00496471
FBgn0032252	272.55	-1.90415	0.509764	-3.73536	0.00018745	0.00325233
FBgn0032253	4324.98	-2.06867	0.49108	-4.2125	2.52563e-05	0.000671446
FBgn0032259	537.505	0.804578	0.296043	2.71778	0.00657222	0.0340325
FBgn0032287	563.57	-1.72423	0.621549	-2.77408	0.0055358	0.0305024
FBgn0032298	828.005	1.00849	0.264462	3.81337	0.000137082	0.00257179
FBgn0032299	86.5221	-4.70503	1.40866	-3.34009	0.00083752	0.0090906
FBgn0032322	783.204	-2.18235	0.527948	-4.13364	3.57058e-05	0.000887874
FBgn0032335	43.727	15.4248	4.05863	3.80049	0.000144408	0.00266858
FBgn0032341	1447.11	0.949549	0.359526	2.64112	0.00826335	0.0393327
FBgn0032346	494.6	1.21734	0.414906	2.93402	0.00334604	0.0222388
FBgn0032358	1155.7	-0.837676	0.289572	-2.89281	0.00381811	0.024312
FBgn0032361	489.818	-0.767943	0.245305	-3.13057	0.00174469	0.0148374
FBgn0032382	8281.93	-4.11759	0.348754	-11.8066	3.60896e-32	5.20502e-29
FBgn0032387	1193.3	-2.02474	0.51003	-3.96984	7.19217e-05	0.00158365
FBgn0032393	1666.93	-0.605603	0.229976	-2.63333	0.00845514	0.0399326
FBgn0032405	137.25	-4.75347	0.731134	-6.5015	7.95233e-11	1.06691e-08
FBgn0032414	46.3752	-5.15154	1.02162	-5.0425	4.595e-07	2.5489e-05
FBgn0032422	3704.89	-1.42881	0.430798	-3.31666	0.000910996	0.00960793
FBgn0032429	870.139	-0.635731	0.213733	-2.97442	0.00293547	0.0205643
FBgn0032435	4877.91	-1.54274	0.424862	-3.63115	0.000282165	0.00434083
FBgn0032450	598.674	2.00216	0.55869	3.58367	0.000338796	0.00495441
FBgn0032451	2060.2	-0.938502	0.273592	-3.4303	0.000602922	0.00729194
FBgn0032456	12396	-1.32425	0.366221	-3.61599	0.000299198	0.00451995
FBgn0032470	39.6255	-2.2047	0.664248	-3.31909	0.000903122	0.00958622
FBgn0032474	1436.96	-0.978163	0.253357	-3.86081	0.000113012	0.00222135
FBgn0032486	234.246	0.866181	0.312074	2.77556	0.00551067	0.0304482
FBgn0032489	36.4663	12.8716	1.99621	6.44803	1.1331e-10	1.46896e-08
FBgn0032491	6.27045	8.3947	2.58988	3.24135	0.00118967	0.011543
FBgn0032506	13.6483	-6.39462	2.18834	-2.92213	0.00347643	0.0227209
FBgn0032513	860.831	0.671764	0.238984	2.81091	0.00494011	0.0282033
FBgn0032514	891.834	1.37562	0.478615	2.87417	0.00405087	0.0250745
FBgn0032536	405.176	-2.9587	0.635631	-4.65475	3.24372e-06	0.000129056
FBgn0032538	188.373	-5.63773	1.32527	-4.25401	2.09972e-05	0.000575452
FBgn0032602	45.9537	-2.10148	0.691125	-3.04067	0.00236054	0.0177432
FBgn0032603	1011.53	-1.17224	0.415996	-2.81792	0.00483354	0.0278392
FBgn0032614	3190.79	-1.26168	0.342754	-3.68101	0.000232315	0.00378143
FBgn0032620	597.864	1.82963	0.705962	2.59168	0.00955082	0.0425519
FBgn0032634	521.914	0.772631	0.296914	2.6022	0.00926275	0.0420585
FBgn0032652	82.7667	-4.66668	0.981331	-4.75546	1.97995e-06	8.46099e-05
FBgn0032691	317.371	1.09197	0.373008	2.92748	0.00341726	0.0224535
FBgn0032694	3231.54	-1.51208	0.3788	-3.99177	6.55831e-05	0.00148372
FBgn0032699	1941.77	-1.65257	0.303565	-5.44387	5.21342e-08	4.01016e-06
FBgn0032704	7579.95	-0.956226	0.335422	-2.85082	0.00436072	0.0262188
FBgn0032705	580.063	2.33586	0.767011	3.04541	0.00232366	0.0175691
FBgn0032726	2581.83	-1.16857	0.45232	-2.58351	0.00978013	0.0432515
FBgn0032733	793.806	-1.38211	0.493251	-2.80204	0.00507802	0.0287489
FBgn0032734	36.197	-2.8996	0.761044	-3.81003	0.000138953	0.00259844
FBgn0032741	15.6371	-4.45061	1.57499	-2.82581	0.00471618	0.027427
FBgn0032763	248.672	1.02354	0.354789	2.88493	0.003915	0.0246031
FBgn0032770	775.461	-1.85739	0.528599	-3.5138	0.000441742	0.00588519
FBgn0032772	45.9741	-3.26654	0.745534	-4.38147	1.1788e-05	0.000364639
FBgn0032774	7187.6	-1.06051	0.414201	-2.56037	0.010456	0.0450825
FBgn0032779	2292.92	-2.00609	0.411311	-4.8773	1.0755e-06	5.06496e-05
FBgn0032780	207.1	-3.29327	0.607358	-5.42229	5.88396e-08	4.40839e-06
FBgn0032785	879.27	-1.33078	0.4156	-3.20207	0.00136443	0.0127061
FBgn0032803	60.9652	-3.54673	1.03555	-3.42498	0.000614851	0.00738205
FBgn0032805	550.864	-1.15223	0.389094	-2.96132	0.00306321	0.0210879
FBgn0032815	1638.79	0.811236	0.231038	3.51127	0.000445964	0.0059212
FBgn0032833	12391.4	-0.959006	0.297748	-3.22087	0.00127802	0.0121866
FBgn0032840	33.4875	-6.67788	1.24239	-5.37503	7.65703e-08	5.45351e-06
FBgn0032848	243.381	1.88425	0.676119	2.78686	0.00532209	0.0297511
FBgn0032856	25.3057	-4.81463	1.82498	-2.63818	0.00833524	0.0395607
FBgn0032857	240.159	-1.50731	0.541602	-2.78305	0.00538501	0.0299866
FBgn0032873	879.772	0.790213	0.25146	3.1425	0.00167512	0.0144451
FBgn0032886	874.944	1.12201	0.448469	2.50187	0.0123539	0.049793
FBgn0032891	13.4286	4.78896	1.15066	4.16191	3.15594e-05	0.000799504
FBgn0032898	9.75718	4.67217	1.42348	3.28222	0.00102991	0.0105254
FBgn0032900	739.748	-1.11422	0.414528	-2.68791	0.00718998	0.036032
FBgn0032915	1501.33	1.30854	0.461494	2.83544	0.00457619	0.0269574
FBgn0032919	2348.66	1.00244	0.314278	3.18966	0.00142442	0.0129921
FBgn0032924	1488.17	1.16617	0.379759	3.07081	0.00213478	0.0167083
FBgn0032935	1097.7	-1.35364	0.336731	-4.01995	5.82093e-05	0.00133789
FBgn0032943	836.14	-1.86771	0.404346	-4.61908	3.85439e-06	0.000147258
FBgn0032961	3041.33	0.890408	0.263226	3.38267	0.000717854	0.00819248
FBgn0032974	1170.91	1.12485	0.352618	3.19	0.00142274	0.0129921
FBgn0032988	3096.08	1.04123	0.296145	3.51593	0.000438217	0.00585202
FBgn0033020	6.01485	3.772	1.18806	3.17492	0.0014988	0.0134159
FBgn0033048	2155.72	-1.59686	0.566638	-2.81813	0.00483048	0.0278392
FBgn0033051	817.975	-1.28288	0.334481	-3.83544	0.000125341	0.00241838
FBgn0033059	1071.99	1.05385	0.311538	3.38274	0.000717672	0.00819248
FBgn0033061	115.617	-1.33076	0.469339	-2.83539	0.00457702	0.0269574
FBgn0033065	23649.4	-3.04238	0.491439	-6.19077	5.98718e-10	6.83961e-08
FBgn0033086	512.303	-0.726671	0.284274	-2.55623	0.0105812	0.0454526
FBgn0033093	7241.45	-1.40555	0.547827	-2.56568	0.0102973	0.044716
FBgn0033113	1049.91	-1.14731	0.430602	-2.66444	0.00771176	0.0377483
FBgn0033115	194.639	-3.00143	0.518666	-5.78684	7.17248e-09	6.90529e-07
FBgn0033124	4978.45	-1.58142	0.474095	-3.33566	0.000850983	0.00918488
FBgn0033128	2861.86	-1.21811	0.387669	-3.14215	0.00167715	0.0144518
FBgn0033132	485.289	-1.15752	0.376359	-3.07558	0.00210093	0.0165464
FBgn0033134	1427.71	-1.4322	0.412749	-3.46991	0.000520637	0.00661576
FBgn0033136	176.468	-1.33896	0.416748	-3.21288	0.00131411	0.0123572
FBgn0033137	34.4733	-1.59655	0.538156	-2.96671	0.00301004	0.0208839
FBgn0033138	3406.31	-1.386	0.477173	-2.9046	0.00367719	0.0235577
FBgn0033139	3905.23	-1.68695	0.519436	-3.24765	0.00116363	0.0113587
FBgn0033158	224.156	-10.4803	2.68984	-3.89626	9.76889e-05	0.00200558
FBgn0033169	696.729	1.06941	0.319149	3.35081	0.000805768	0.00882611
FBgn0033183	1349.63	1.25187	0.382307	3.27452	0.0010584	0.0106747
FBgn0033190	25.8621	-2.08269	0.744167	-2.79868	0.00513116	0.0289361
FBgn0033195	271.712	1.11791	0.417914	2.67499	0.00747319	0.0370226
FBgn0033204	3433.17	-2.21673	0.429876	-5.15667	2.51375e-07	1.53458e-05
FBgn0033205	3154.81	-1.29357	0.354018	-3.65398	0.000258208	0.00405886
FBgn0033207	166.958	-2.19412	0.693274	-3.16487	0.00155151	0.013707
FBgn0033210	389.704	1.19293	0.38963	3.06169	0.00220094	0.0169185
FBgn0033212	4064.52	-0.756994	0.240118	-3.15259	0.00161828	0.0141345
FBgn0033214	1625.69	-1.35805	0.386825	-3.51075	0.000446837	0.00592598
FBgn0033215	1195.69	-1.42852	0.504925	-2.82918	0.00466681	0.0272674
FBgn0033222	1800.36	-1.46899	0.478062	-3.07281	0.00212057	0.0166443
FBgn0033225	894.653	1.2363	0.275076	4.49438	6.97734e-06	0.000242483
FBgn0033234	2389.71	-1.42941	0.483843	-2.95429	0.00313394	0.0213204
FBgn0033257	140.454	1.49781	0.430406	3.47999	0.000501432	0.00644986
FBgn0033273	618.444	1.93396	0.579879	3.33511	0.000852672	0.00919451
FBgn0033275	318.751	-7.88859	1.42352	-5.5416	2.99715e-08	2.43529e-06
FBgn0033294	7235.97	-1.14701	0.411777	-2.78551	0.00534429	0.0298319
FBgn0033304	2759.53	-1.02038	0.394599	-2.58586	0.00971359	0.0430232
FBgn0033307	86.4794	-12.5951	3.32339	-3.78985	0.00015074	0.002739
FBgn0033315	231.241	1.0111	0.31418	3.21824	0.00128981	0.0122457
FBgn0033354	285.228	2.08132	0.606035	3.43433	0.000594028	0.00722985
FBgn0033372	278.688	1.69477	0.627033	2.70284	0.00687507	0.035054
FBgn0033374	613.592	2.66059	0.94558	2.81371	0.00489733	0.0280743
FBgn0033381	665.474	0.761857	0.275359	2.76678	0.00566125	0.0309571
FBgn0033382	2524.04	-0.904704	0.349093	-2.59159	0.00955345	0.0425519
FBgn0033389	27.926	2.91378	0.995148	2.92798	0.0034117	0.0224535
FBgn0033392	361.358	1.48185	0.555798	2.66617	0.00767204	0.0376681
FBgn0033402	3013.71	-0.965481	0.324185	-2.97818	0.00289968	0.0203755
FBgn0033428	2556.92	-0.885635	0.218227	-4.05832	4.94261e-05	0.001171
FBgn0033431	664.329	-1.03456	0.353194	-2.92916	0.00339882	0.0224217
FBgn0033434	4857.26	-1.17771	0.353036	-3.33596	0.000850068	0.0091836
FBgn0033437	1363.45	-1.67816	0.402682	-4.16746	3.08009e-05	0.000791493
FBgn0033447	37.7604	-3.27384	0.656446	-4.98722	6.12555e-07	3.21257e-05
FBgn0033448	9334.36	-1.08753	0.406351	-2.67634	0.00744311	0.0369053
FBgn0033449	205.328	1.05664	0.412166	2.56364	0.0103582	0.0448285
FBgn0033450	122.312	0.84403	0.333555	2.53041	0.0113931	0.0473404
FBgn0033453	2043.31	-0.875738	0.332511	-2.63371	0.00844566	0.0399205
FBgn0033454	1254.17	0.834316	0.298011	2.79962	0.0051163	0.0289088
FBgn0033459	391.454	3.36486	0.769859	4.37074	1.23824e-05	0.000378961
FBgn0033463	3938.03	-0.751557	0.224589	-3.34637	0.000818764	0.00892902
FBgn0033464	513.884	-1.89534	0.708672	-2.6745	0.00748415	0.0370451
FBgn0033473	952.096	1.05315	0.417087	2.52501	0.0115695	0.0477899
FBgn0033475	734.021	1.29822	0.409783	3.16808	0.00153451	0.0136403
FBgn0033483	1944.01	-1.22504	0.432702	-2.83114	0.00463822	0.0271516
FBgn0033484	37.6624	-3.09605	1.17277	-2.63994	0.00829195	0.0394363
FBgn0033490	6.87171	-4.00058	1.40997	-2.83734	0.00454909	0.0268341
FBgn0033507	709.644	1.59707	0.588888	2.71201	0.00668767	0.0343707
FBgn0033515	503.118	-2.09384	0.614386	-3.40803	0.000654347	0.00768512
FBgn0033521	274.392	-1.86116	0.46909	-3.9676	7.26014e-05	0.00159557
FBgn0033523	605.462	0.67609	0.230873	2.9284	0.00340711	0.0224379
FBgn0033526	658.73	1.96406	0.730989	2.68685	0.00721303	0.0360745
FBgn0033540	820.885	0.680534	0.197278	3.44961	0.000561389	0.00692761
FBgn0033548	700.036	0.863441	0.331863	2.6018	0.00927352	0.0420589
FBgn0033557	995.422	1.14999	0.375015	3.06651	0.00216575	0.016782
FBgn0033569	439.434	1.61121	0.600166	2.68461	0.00726148	0.0362478
FBgn0033574	796.567	2.26872	0.447756	5.06686	4.0443e-07	2.28741e-05
FBgn0033579	100.214	-1.64456	0.583347	-2.81918	0.00481471	0.0278039
FBgn0033582	1883.23	-1.94394	0.420094	-4.62739	3.70298e-06	0.000144184
FBgn0033584	407.34	2.0831	0.573105	3.63477	0.000278232	0.00430327
FBgn0033590	124.91	-6.90936	1.72367	-4.00852	6.11016e-05	0.00139051
FBgn0033603	267.604	1.84327	0.726111	2.53855	0.0111314	0.0467882
FBgn0033615	705.053	0.781864	0.297789	2.62557	0.00865044	0.0405562
FBgn0033633	153.965	-1.20724	0.332958	-3.62581	0.000288057	0.0043963
FBgn0033644	40.3212	-2.2513	0.71038	-3.16915	0.00152884	0.0136109
FBgn0033645	14.9405	-8.72177	2.87406	-3.03465	0.00240817	0.0179609
FBgn0033658	124.03	-4.49378	0.984838	-4.56297	5.04348e-06	0.000184736
FBgn0033659	8638.92	-1.7469	0.521628	-3.34893	0.000811238	0.00886017
FBgn0033661	1766.87	1.53731	0.591703	2.59812	0.00937367	0.0421815
FBgn0033668	116.766	-2.18766	0.815063	-2.68403	0.00727402	0.0362699
FBgn0033677	2011.54	-0.679599	0.270509	-2.51229	0.0119949	0.0488623
FBgn0033686	260.606	0.91058	0.33074	2.75316	0.00590238	0.0318043
FBgn0033696	559.264	-5.39131	0.695783	-7.74855	9.29474e-15	2.38317e-12
FBgn0033702	73.9614	-2.05981	0.705122	-2.92121	0.00348675	0.0227546
FBgn0033717	7430.53	-1.07875	0.336246	-3.20821	0.00133566	0.0125189
FBgn0033720	120.885	-2.16944	0.564645	-3.84213	0.000121969	0.00236915
FBgn0033721	495.193	-8.11499	1.27855	-6.34701	2.19539e-10	2.63858e-08
FBgn0033728	741.45	-3.16406	0.728593	-4.3427	1.40741e-05	0.00041825
FBgn0033730	38.1451	-11.3495	2.5915	-4.37949	1.18956e-05	0.000366005
FBgn0033734	1665.22	-0.718141	0.271629	-2.64383	0.00819729	0.0391962
FBgn0033740	268.057	2.32257	0.845653	2.74648	0.00602391	0.0321707
FBgn0033749	299	1.18756	0.263449	4.50775	6.55199e-06	0.000231892
FBgn0033753	581.721	-1.66064	0.437607	-3.79482	0.000147752	0.00270168
FBgn0033754	440.468	1.13535	0.337978	3.35924	0.000781567	0.00862939
FBgn0033760	3315.36	-1.602	0.471116	-3.40044	0.000672765	0.00783179
FBgn0033766	1154.09	1.37462	0.523538	2.62563	0.008649	0.0405562
FBgn0033777	7579.41	-1.10141	0.433957	-2.53806	0.011147	0.0468369
FBgn0033778	54.0906	-3.55185	0.894533	-3.97062	7.16848e-05	0.00158145
FBgn0033787	14402.6	-1.75434	0.413701	-4.24059	2.22935e-05	0.000606033
FBgn0033788	16382.5	-1.62897	0.474861	-3.4304	0.000602687	0.00729194
FBgn0033789	2098.1	-3.51665	0.753737	-4.66563	3.07677e-06	0.000123693
FBgn0033791	21.0111	-7.57746	1.80809	-4.19085	2.77905e-05	0.000727091
FBgn0033799	1112.11	-1.13009	0.346644	-3.26008	0.00111382	0.0110217
FBgn0033812	2446.8	-0.651326	0.218012	-2.98756	0.00281211	0.0199669
FBgn0033826	8305.7	-1.32774	0.464723	-2.85706	0.00427582	0.0258719
FBgn0033846	729.229	1.18088	0.408027	2.89413	0.00380212	0.0242369
FBgn0033855	457.563	13.507	1.44724	9.33297	1.02942e-20	5.16409e-18
FBgn0033874	33.9434	-4.33315	1.72879	-2.50646	0.0121946	0.0494036
FBgn0033883	1915.21	-0.915106	0.360908	-2.53557	0.0112265	0.0469829
FBgn0033886	3927.42	-0.928908	0.256395	-3.62295	0.00029126	0.00442294
FBgn0033901	595.702	1.43397	0.544876	2.63174	0.00849493	0.040055
FBgn0033903	1930.01	-1.65317	0.477093	-3.46509	0.000530049	0.00668383
FBgn0033917	855.371	0.830285	0.323532	2.56631	0.0102786	0.0446515
FBgn0033926	5776.07	-4.03701	0.348564	-11.5818	5.09445e-31	6.53108e-28
FBgn0033927	784.818	-4.9423	0.439867	-11.2359	2.71752e-29	2.85043e-26
FBgn0033928	224.989	-1.87076	0.329798	-5.67244	1.40776e-08	1.26897e-06
FBgn0033929	1866.57	0.890954	0.293368	3.03699	0.00238957	0.0178799
FBgn0033942	978.731	-3.78556	0.85503	-4.42741	9.53729e-06	0.000308239
FBgn0033943	15.2847	-3.75777	1.27243	-2.95323	0.00314465	0.0213681
FBgn0033945	1328.46	-1.84698	0.481456	-3.83624	0.000124932	0.00241452
FBgn0033958	34.263	-3.92727	1.4632	-2.68403	0.0072741	0.0362699
FBgn0033968	500.489	-1.66591	0.497176	-3.35074	0.000805947	0.00882611
FBgn0033972	1978.13	-1.06756	0.276651	-3.85885	0.000113921	0.00223541
FBgn0033978	14635	-3.25866	0.429754	-7.58261	3.38659e-14	7.81489e-12
FBgn0033983	681.518	-2.12923	0.607274	-3.50621	0.00045454	0.00600735
FBgn0033988	2109.19	1.33736	0.462995	2.8885	0.00387089	0.0244435
FBgn0033999	8264.57	-2.43716	0.442569	-5.50684	3.65341e-08	2.90711e-06
FBgn0034010	28.5342	-3.76557	1.47996	-2.54437	0.0109475	0.0463193
FBgn0034022	97.7299	-6.15238	2.16645	-2.83985	0.00451353	0.0267467
FBgn0034031	5951.32	-1.2968	0.453922	-2.85687	0.00427834	0.0258719
FBgn0034045	1506.23	-1.66626	0.430883	-3.86708	0.000110146	0.00220059
FBgn0034047	241.478	-2.28561	0.646001	-3.53809	0.00040304	0.00554783
FBgn0034052	4738.77	-3.06106	0.652401	-4.69199	2.70566e-06	0.000111493
FBgn0034053	417.187	-1.39169	0.307667	-4.52337	6.08626e-06	0.00021683
FBgn0034073	1233.02	1.26584	0.456086	2.77544	0.00551276	0.0304482
FBgn0034075	1802.34	-1.11023	0.351174	-3.1615	0.00156961	0.0138195
FBgn0034081	308.617	1.55188	0.335632	4.62376	3.76844e-06	0.000144934
FBgn0034087	2992.44	0.991543	0.314016	3.15762	0.00159065	0.0139359
FBgn0034093	2077.24	-1.17311	0.369132	-3.17803	0.0014828	0.0133348
FBgn0034098	599.064	2.54758	0.908557	2.80399	0.00504749	0.0286604
FBgn0034118	1168.36	1.16606	0.430904	2.70609	0.00680814	0.0348966
FBgn0034137	190.518	-1.18032	0.463025	-2.54916	0.0107983	0.0459571
FBgn0034140	1450.65	-1.46858	0.555629	-2.6431	0.00821502	0.0392462
FBgn0034142	3767.4	-1.26835	0.322073	-3.93808	8.21372e-05	0.00176152
FBgn0034145	6609.15	-1.67907	0.546244	-3.07384	0.00211323	0.0166093
FBgn0034151	28.3381	-2.5664	0.757873	-3.38631	0.000708381	0.00813263
FBgn0034159	159.89	-5.21334	1.38429	-3.76608	0.000165828	0.00295266
FBgn0034162	2381.06	-1.48128	0.479194	-3.09119	0.00199354	0.0160711
FBgn0034194	1634.18	-1.63206	0.314114	-5.19574	2.03907e-07	1.27172e-05
FBgn0034201	198.129	-8.6862	2.4002	-3.61896	0.000295794	0.00447884
FBgn0034204	185.857	-12.3744	3.96489	-3.12099	0.00180244	0.0150202
FBgn0034217	91.052	1.58121	0.523394	3.02108	0.00251878	0.0185579
FBgn0034219	305.87	2.31877	0.387746	5.98013	2.2296e-09	2.33864e-07
FBgn0034223	582.038	0.972651	0.379545	2.56268	0.0103869	0.0448854
FBgn0034225	6309.49	-1.39921	0.43512	-3.21569	0.00130132	0.0123142
FBgn0034255	120.989	2.33508	0.885181	2.63797	0.0083405	0.0395693
FBgn0034271	757.186	0.824194	0.3259	2.52898	0.0114395	0.0474609
FBgn0034279	1273.88	-1.4977	0.456225	-3.28281	0.00102778	0.0105239
FBgn0034282	4414.15	1.51399	0.444563	3.40557	0.000660264	0.00771066
FBgn0034286	39.9408	-6.15042	1.80158	-3.41389	0.000640415	0.00759415
FBgn0034292	7266.85	-1.53583	0.570698	-2.69115	0.00712065	0.0358612
FBgn0034299	702.793	1.57544	0.480526	3.27858	0.00104332	0.0105801
FBgn0034312	679.704	-0.962762	0.274718	-3.50455	0.000457378	0.00603112
FBgn0034314	398.408	1.88043	0.615104	3.05709	0.00223498	0.0170889
FBgn0034317	5414	-3.86129	0.695792	-5.54949	2.86504e-08	2.3612e-06
FBgn0034321	60.0808	2.09366	0.831187	2.51889	0.0117727	0.0482878
FBgn0034362	892.897	0.590468	0.183803	3.21251	0.00131579	0.0123628
FBgn0034387	810.206	-1.32837	0.356245	-3.72883	0.000192373	0.00331283
FBgn0034392	1340.01	-0.897348	0.307752	-2.91581	0.00354766	0.022996
FBgn0034396	68.696	-2.68274	0.731198	-3.66897	0.000243527	0.00390252
FBgn0034403	1111.53	2.59138	0.858375	3.01893	0.00253667	0.0186255
FBgn0034417	1341.5	-2.0736	0.382124	-5.4265	5.74712e-08	4.36252e-06
FBgn0034420	3688.62	-0.911114	0.359561	-2.53396	0.0112781	0.0470777
FBgn0034422	458.173	1.83561	0.426176	4.30715	1.65372e-05	0.000480619
FBgn0034436	9583.26	-1.38044	0.430902	-3.20361	0.00135716	0.0126608
FBgn0034437	514.703	-1.77943	0.5188	-3.42989	0.000603816	0.00729511
FBgn0034438	1172.79	-1.01036	0.399997	-2.52591	0.0115398	0.0477477
FBgn0034439	2496.35	-1.56064	0.413042	-3.77841	0.000157831	0.00283276
FBgn0034447	821.315	1.84498	0.626271	2.94597	0.00321939	0.0217606
FBgn0034470	12238.8	-2.34345	0.458732	-5.10855	3.24634e-07	1.89173e-05
FBgn0034480	2581.61	-3.90779	0.537432	-7.27122	3.56249e-13	6.96679e-11
FBgn0034493	177.843	1.10149	0.390686	2.81937	0.00481181	0.027801
FBgn0034499	192.435	-7.02281	1.30181	-5.39466	6.86518e-08	5.01332e-06
FBgn0034501	21164.8	-1.37664	0.531063	-2.59223	0.00953555	0.0425285
FBgn0034507	549.665	1.64259	0.535434	3.06778	0.00215654	0.0167557
FBgn0034514	467.93	15.8723	1.68058	9.44456	3.56898e-21	1.9609e-18
FBgn0034528	1091.03	1.39638	0.40055	3.48616	0.000490006	0.00637395
FBgn0034529	524.993	1.16654	0.398962	2.92394	0.00345631	0.0226585
FBgn0034530	134.684	-2.03469	0.481629	-4.22461	2.39359e-05	0.000639626
FBgn0034552	1220.61	-1.32346	0.498652	-2.65408	0.00795245	0.0384557
FBgn0034553	2719.34	-1.55587	0.489978	-3.17539	0.00149637	0.0134046
FBgn0034563	100.779	-3.71235	1.06247	-3.49405	0.000475743	0.00621645
FBgn0034573	2250.88	-0.779129	0.238493	-3.26689	0.00108737	0.0108624
FBgn0034577	3758.06	-0.691433	0.24366	-2.83769	0.00454408	0.0268324
FBgn0034582	1336.28	-2.07537	0.617597	-3.36039	0.000778332	0.00861567
FBgn0034605	675.476	-1.75142	0.407707	-4.29577	1.74088e-05	0.000495959
FBgn0034614	311.495	1.91802	0.738433	2.59741	0.00939286	0.042202
FBgn0034618	2085.48	0.770603	0.273476	2.8178	0.00483533	0.0278392
FBgn0034628	7181.27	-1.91916	0.366439	-5.23732	1.62924e-07	1.05608e-05
FBgn0034629	4272.17	-3.11222	0.338146	-9.2038	3.45504e-20	1.47645e-17
FBgn0034634	217.583	1.80333	0.510599	3.53179	0.000412764	0.00562939
FBgn0034638	3295.15	-1.18081	0.460762	-2.56272	0.0103855	0.0448854
FBgn0034647	805.494	-1.51209	0.576442	-2.62315	0.00871209	0.0407129
FBgn0034661	16.3894	-9.17482	2.97672	-3.08219	0.00205482	0.0163507
FBgn0034663	28083.6	-2.50318	0.42142	-5.93988	2.85231e-09	2.96486e-07
FBgn0034664	12419	-1.12149	0.401933	-2.79025	0.00526681	0.029485
FBgn0034705	179.701	1.08515	0.285547	3.80024	0.000144554	0.00266858
FBgn0034706	1393.99	-1.00153	0.357162	-2.80414	0.00504505	0.0286604
FBgn0034709	3602.24	-1.03058	0.372819	-2.76428	0.00570488	0.0310809
FBgn0034711	10187	-1.6853	0.601917	-2.79989	0.00511197	0.0288985
FBgn0034715	5667.63	-1.50821	0.54853	-2.74955	0.00596768	0.0319616
FBgn0034718	6938.66	-0.988893	0.389716	-2.53747	0.0111657	0.0468761
FBgn0034725	25.7131	1.83858	0.612756	3.00051	0.00269532	0.0194245
FBgn0034731	11.8586	-7.94644	3.06174	-2.5954	0.00944798	0.0423393
FBgn0034734	1064.24	1.27702	0.451181	2.83039	0.00464917	0.0272019
FBgn0034735	566.86	0.843496	0.242172	3.48305	0.000495732	0.00642388
FBgn0034741	905.687	-2.86797	0.620239	-4.62398	3.76448e-06	0.000144934
FBgn0034763	756.069	1.01068	0.36079	2.80129	0.00508995	0.0288023
FBgn0034788	25.1756	-7.51622	2.66567	-2.81964	0.00480777	0.0277916
FBgn0034789	29.6132	-3.02566	1.1785	-2.56738	0.0102471	0.0445857
FBgn0034794	373.401	0.79863	0.280779	2.84433	0.00445043	0.0265562
FBgn0034800	193.735	2.09081	0.679497	3.077	0.00209093	0.0165015
FBgn0034802	15849.2	1.26813	0.325134	3.90034	9.60593e-05	0.00197916
FBgn0034804	640.256	2.25143	0.837914	2.68694	0.00721089	0.0360745
FBgn0034853	694.405	1.55392	0.608261	2.55469	0.0106282	0.0455529
FBgn0034911	116.708	-1.77669	0.705253	-2.51923	0.0117613	0.0482752
FBgn0034918	430.77	1.06365	0.408959	2.60088	0.00929852	0.0420799
FBgn0034924	64.193	2.61818	0.982532	2.66473	0.00770513	0.0377342
FBgn0034925	897.582	0.924696	0.279445	3.30905	0.000936143	0.00978372
FBgn0034935	1167.22	-1.709	0.521226	-3.27881	0.00104247	0.0105801
FBgn0034942	46.2583	-1.89332	0.738922	-2.56227	0.0103989	0.044903
FBgn0034950	49.5151	-3.59785	0.514266	-6.99609	2.63212e-12	4.67221e-10
FBgn0034951	2580.09	-0.610868	0.237687	-2.57005	0.0101684	0.0443974
FBgn0034961	438.414	-0.653207	0.238306	-2.74104	0.00612456	0.0325796
FBgn0034964	1302.99	1.02399	0.320628	3.1937	0.00140463	0.0129159
FBgn0034965	68.0853	3.45395	0.688437	5.01709	5.24612e-07	2.84177e-05
FBgn0034971	9386.73	-1.24556	0.375517	-3.31692	0.000910154	0.00960783
FBgn0034972	13.9387	-6.3059	1.52348	-4.13913	3.48621e-05	0.000868765
FBgn0034976	758.167	1.06007	0.423888	2.50082	0.0123906	0.0498301
FBgn0034978	17.243	-4.37919	1.42791	-3.06686	0.00216321	0.0167736
FBgn0034997	1319.9	-0.642374	0.228344	-2.81318	0.00490535	0.0280743
FBgn0034999	1745.97	-1.37005	0.275658	-4.9701	6.69191e-07	3.47798e-05
FBgn0035016	1682.03	1.81904	0.507399	3.58503	0.000337043	0.00493503
FBgn0035026	536.63	1.45087	0.49971	2.90342	0.00369113	0.0235946
FBgn0035043	4559.77	-1.41165	0.418339	-3.37441	0.00073974	0.00835139
FBgn0035047	517.334	0.709254	0.242695	2.92241	0.00347334	0.0227209
FBgn0035049	3110.94	-1.45432	0.455413	-3.19341	0.00140604	0.0129163
FBgn0035059	430.43	-3.31561	0.314953	-10.5273	6.4638e-26	5.27848e-23
FBgn0035063	550.693	0.836827	0.311449	2.68688	0.00721228	0.0360745
FBgn0035086	24.9006	-3.97699	1.05229	-3.77937	0.000157223	0.00283002
FBgn0035092	19.2771	-5.25906	1.51011	-3.48257	0.000496629	0.00642388
FBgn0035094	21391.7	-1.52827	0.474613	-3.22003	0.00128176	0.012192
FBgn0035101	2416.67	-1.09327	0.326961	-3.34372	0.000826639	0.00900639
FBgn0035104	64.2731	-1.9483	0.513346	-3.79529	0.000147473	0.00270087
FBgn0035111	1253.33	0.950868	0.359037	2.64839	0.00808768	0.0388492
FBgn0035112	140.196	2.09459	0.634502	3.30116	0.000962873	0.00999966
FBgn0035131	596.956	-1.38079	0.456001	-3.02805	0.0024614	0.0182049
FBgn0035132	2084.14	-0.914003	0.328697	-2.78069	0.00542437	0.0301621
FBgn0035140	225.66	-0.679475	0.261587	-2.59751	0.00939022	0.042202
FBgn0035146	1767.52	-1.74501	0.407099	-4.28645	1.81548e-05	0.000512152
FBgn0035148	459.44	1.05595	0.351897	3.00074	0.00269322	0.0194245
FBgn0035150	493.053	0.949851	0.356761	2.66243	0.00775783	0.0378798
FBgn0035153	751.948	0.971931	0.328551	2.95824	0.00309406	0.0212117
FBgn0035162	1859.97	1.53486	0.521686	2.94211	0.00325985	0.0219353
FBgn0035165	5964.11	-0.695393	0.241686	-2.87726	0.00401151	0.0250053
FBgn0035167	33.207	2.78856	0.670143	4.16114	3.1667e-05	0.000799504
FBgn0035171	22.6483	6.00824	1.25028	4.8055	1.54364e-06	6.79496e-05
FBgn0035206	1882.86	-0.654459	0.180234	-3.63116	0.000282154	0.00434083
FBgn0035208	671.005	-5.99866	1.53095	-3.91825	8.91935e-05	0.00187452
FBgn0035209	293.607	2.06942	0.786121	2.63245	0.00847723	0.0400042
FBgn0035213	1318.47	1.29547	0.481582	2.69003	0.00714457	0.0359034
FBgn0035233	624.458	-0.675875	0.22473	-3.00749	0.00263413	0.0191028
FBgn0035244	2994.52	-0.727293	0.282583	-2.57373	0.0100607	0.0440704
FBgn0035246	192.554	-2.07762	0.725523	-2.86361	0.00418841	0.0256235
FBgn0035251	2365.03	-0.643668	0.225379	-2.85594	0.00429098	0.0259049
FBgn0035252	6358.81	-1.18391	0.338606	-3.49644	0.000471519	0.00616824
FBgn0035257	892.844	7.89961	1.5826	4.99153	5.99027e-07	3.15597e-05
FBgn0035265	2119.27	-1.6617	0.43464	-3.82317	0.000131745	0.00251253
FBgn0035279	925.431	-2.31112	0.59034	-3.91489	9.04441e-05	0.00189061
FBgn0035281	148.193	-8.0495	2.35694	-3.41523	0.000637272	0.00757245
FBgn0035287	290.822	-1.33763	0.427449	-3.12934	0.00175199	0.0148418
FBgn0035295	283.704	1.4776	0.580598	2.54497	0.0109288	0.046274
FBgn0035300	1974.28	-1.82633	0.462982	-3.94472	7.98946e-05	0.00171982
FBgn0035313	104.302	-3.05907	1.11237	-2.75005	0.00595869	0.0319616
FBgn0035315	175.902	13.5349	1.5721	8.60947	7.3398e-18	2.3524e-15
FBgn0035325	110.677	-2.82962	0.752078	-3.7624	0.00016829	0.00299188
FBgn0035336	644.544	1.53066	0.403485	3.79359	0.000148483	0.00271075
FBgn0035337	323.492	1.0692	0.347101	3.08038	0.00206737	0.016403
FBgn0035344	255.338	1.44366	0.51696	2.7926	0.00522857	0.0293563
FBgn0035348	1424.64	-1.74039	0.457908	-3.80074	0.000144266	0.00266858
FBgn0035355	1729.28	-1.63718	0.516366	-3.17058	0.00152133	0.013565
FBgn0035359	3363.79	-1.54048	0.542532	-2.83943	0.00451946	0.0267467
FBgn0035360	4885.08	-1.50776	0.421227	-3.57945	0.000344317	0.0049846
FBgn0035375	2719.48	-1.27315	0.271801	-4.68413	2.81156e-06	0.000115035
FBgn0035379	47.357	-4.15251	1.11855	-3.71242	0.000205289	0.00347816
FBgn0035383	2024.46	-0.617729	0.183263	-3.37072	0.000749732	0.00843709
FBgn0035393	392.878	1.28521	0.436659	2.94327	0.00324765	0.0219003
FBgn0035398	292.236	-2.17234	0.837102	-2.59508	0.00945697	0.0423417
FBgn0035400	2682.42	-0.627804	0.240277	-2.61284	0.00897944	0.0413757
FBgn0035409	1639.34	-1.74979	0.638176	-2.74186	0.00610923	0.032513
FBgn0035424	2504.21	1.00891	0.402597	2.506	0.0122104	0.0494157
FBgn0035431	2048.36	-1.34871	0.458212	-2.94343	0.00324599	0.0219003
FBgn0035435	134.412	1.06879	0.319925	3.34075	0.000835536	0.0090776
FBgn0035438	8346.62	-1.14091	0.326008	-3.49963	0.000465898	0.00610856
FBgn0035439	80.271	-1.44999	0.427316	-3.39325	0.000690678	0.00797703
FBgn0035461	284.037	1.2253	0.353555	3.46567	0.000528921	0.00667792
FBgn0035464	1026.87	1.34179	0.473206	2.83552	0.00457511	0.0269574
FBgn0035482	805.121	-0.606869	0.220197	-2.75602	0.0058509	0.0316451
FBgn0035511	77.969	-12.4522	3.41024	-3.65142	0.000260797	0.00408842
FBgn0035513	278.547	-5.92921	1.65545	-3.58162	0.000341466	0.00497259
FBgn0035515	2127.89	-1.38627	0.275258	-5.03625	4.74734e-07	2.6208e-05
FBgn0035517	1404.77	-1.31184	0.33973	-3.8614	0.000112737	0.00221973
FBgn0035522	95.8814	3.49695	0.770779	4.53691	5.70854e-06	0.000206429
FBgn0035524	1198.42	1.17791	0.385807	3.05311	0.00226484	0.0172601
FBgn0035529	2846.65	-1.03704	0.349898	-2.96383	0.00303832	0.020998
FBgn0035532	514.254	1.49357	0.43998	3.39463	0.000687212	0.0079609
FBgn0035537	162.109	1.11524	0.392512	2.84128	0.00449323	0.0266819
FBgn0035543	10.7336	-10.8402	2.83647	-3.82174	0.000132513	0.002523
FBgn0035545	90.3956	-9.43078	3.05862	-3.08335	0.00204686	0.0163079
FBgn0035546	24.2984	-4.68984	1.26611	-3.70412	0.000212128	0.00357827
FBgn0035547	445.787	-8.08113	2.71048	-2.98143	0.00286901	0.0202339
FBgn0035548	38.8838	-10.086	3.13718	-3.21498	0.00130453	0.0123142
FBgn0035553	27.8435	-3.7904	1.47065	-2.57737	0.00995543	0.0437584
FBgn0035569	18.1334	8.48398	3.15901	2.68564	0.00723905	0.0361733
FBgn0035571	1311.22	-1.85078	0.52491	-3.5259	0.000422053	0.00569602
FBgn0035572	17.9422	28.9086	4.79789	6.02527	1.6883e-09	1.80367e-07
FBgn0035583	5433.55	-1.75611	0.440708	-3.98475	6.75526e-05	0.00151638
FBgn0035589	1033.71	-0.905178	0.292214	-3.09765	0.0019506	0.0157605
FBgn0035600	10768	-0.681009	0.266659	-2.55386	0.0106537	0.0455617
FBgn0035611	903.157	-1.38736	0.483661	-2.86846	0.0041248	0.0253418
FBgn0035621	346.237	-7.10151	1.81566	-3.91125	9.18192e-05	0.00190199
FBgn0035627	235.707	2.0574	0.819881	2.50939	0.0120939	0.0490557
FBgn0035630	9895.84	0.898408	0.249335	3.60321	0.000314311	0.00469756
FBgn0035636	263.395	-2.17604	0.851549	-2.55539	0.0106068	0.0455119
FBgn0035642	318.211	2.77966	0.976108	2.8477	0.00440366	0.0263945
FBgn0035649	214.89	-1.92755	0.441832	-4.36264	1.28501e-05	0.0003912
FBgn0035666	3454.69	-8.6142	0.686339	-12.5509	3.92804e-36	9.06435e-33
FBgn0035673	5669	-1.44791	0.573305	-2.52554	0.0115521	0.0477563
FBgn0035677	61.2473	-1.8619	0.725936	-2.56482	0.0103228	0.0447594
FBgn0035678	5182.47	-2.19996	0.534446	-4.11633	3.84954e-05	0.000945021
FBgn0035679	5649.95	-1.12953	0.419878	-2.69013	0.00714243	0.0359034
FBgn0035699	116.425	-1.80671	0.613255	-2.9461	0.00321805	0.0217606
FBgn0035707	1419.92	0.951081	0.304349	3.12497	0.00177825	0.0149435
FBgn0035708	502.213	-1.25146	0.477064	-2.62325	0.00870965	0.0407129
FBgn0035715	2695.53	-0.980975	0.214074	-4.58241	4.59653e-06	0.00017053
FBgn0035719	59.808	-1.86025	0.672863	-2.76468	0.0056979	0.0310693
FBgn0035724	9.52794	5.47015	1.29238	4.23262	2.30987e-05	0.000622692
FBgn0035735	778.605	-11.0221	2.85791	-3.8567	0.000114926	0.00225131
FBgn0035736	66.514	-10.8659	3.07966	-3.52827	0.000418289	0.00567791
FBgn0035737	44.1377	-10.3128	3.21208	-3.21062	0.0013245	0.0124244
FBgn0035742	27.9396	-8.43236	3.36582	-2.50529	0.0122351	0.0494586
FBgn0035743	1142.79	-2.1359	0.643937	-3.31694	0.0009101	0.00960783
FBgn0035756	102.672	-2.11533	0.713092	-2.96642	0.00301286	0.0208908
FBgn0035761	551.355	2.07161	0.807966	2.56398	0.0103479	0.0448175
FBgn0035762	806.113	0.637069	0.245321	2.59688	0.00940753	0.042235
FBgn0035763	4025.2	0.807672	0.228342	3.53711	0.000404526	0.00555646
FBgn0035766	1507.16	1.05803	0.423281	2.49959	0.0124339	0.0499346
FBgn0035767	2022.23	-1.23226	0.385477	-3.19671	0.00139006	0.0128365
FBgn0035777	58.436	-5.39134	1.59611	-3.3778	0.00073067	0.00828955
FBgn0035779	11376	-1.68262	0.491488	-3.42353	0.000618138	0.0074138
FBgn0035780	2202.75	-1.36193	0.426058	-3.19658	0.00139068	0.0128365
FBgn0035790	20.2884	-8.34229	2.20961	-3.77545	0.000159719	0.00285712
FBgn0035791	591.255	-1.45815	0.259478	-5.61956	1.91447e-08	1.66084e-06
FBgn0035811	12850.8	-1.07651	0.31975	-3.36672	0.00076068	0.0085211
FBgn0035842	593.758	1.82412	0.702322	2.59727	0.00939693	0.0422039
FBgn0035845	19.3923	-9.30651	2.72127	-3.41992	0.000626393	0.00745085
FBgn0035854	325.959	0.751244	0.273189	2.7499	0.0059613	0.0319616
FBgn0035858	53.0111	-8.59932	3.16962	-2.71305	0.0066668	0.0343197
FBgn0035859	70.584	-10.8268	3.12404	-3.46562	0.000529001	0.00667792
FBgn0035871	6329	-0.858561	0.338794	-2.53417	0.0112714	0.0470777
FBgn0035880	163.458	-1.05203	0.40459	-2.60024	0.00931577	0.0421016
FBgn0035886	1357.69	-2.0361	0.495075	-4.11272	3.91026e-05	0.000955859
FBgn0035887	103.363	-4.69525	0.700069	-6.70684	1.98881e-11	2.98012e-09
FBgn0035888	604.032	0.893136	0.277874	3.21417	0.00130821	0.0123217
FBgn0035901	513.954	1.50215	0.466109	3.22274	0.0012697	0.0121273
FBgn0035904	7230.77	-1.28673	0.462659	-2.78117	0.0054164	0.0301323
FBgn0035906	5292.7	-0.983198	0.275689	-3.56633	0.000362016	0.00514402
FBgn0035907	657.771	0.960643	0.353678	2.71615	0.00660462	0.0341416
FBgn0035923	489.991	1.18002	0.355403	3.32023	0.000899432	0.00956811
FBgn0035926	19793.7	-1.69777	0.432926	-3.92162	8.79568e-05	0.00185191
FBgn0035932	41.9661	-2.7917	0.785521	-3.55395	0.00037949	0.00531378
FBgn0035933	16755.5	-2.57323	0.574104	-4.48217	7.38883e-06	0.000254484
FBgn0035936	1240.98	1.5507	0.505304	3.06884	0.00214889	0.0167316
FBgn0035944	1626.89	-0.699941	0.256897	-2.7246	0.00643792	0.0335574
FBgn0035951	870.381	0.602455	0.122154	4.93191	8.14286e-07	4.03229e-05
FBgn0035955	328.638	2.76593	1.04279	2.65243	0.00799145	0.0385635
FBgn0035968	1999.99	-1.06297	0.407357	-2.60944	0.0090691	0.0416928
FBgn0035969	811.981	3.15467	1.14369	2.75833	0.00580976	0.0315153
FBgn0035976	1896.6	-1.10583	0.357867	-3.09005	0.00200122	0.0161019
FBgn0035977	448.45	-1.3794	0.463252	-2.97764	0.00290473	0.0203985
FBgn0035980	347.546	0.840419	0.278741	3.01506	0.0025693	0.0187387
FBgn0035986	605.187	1.43032	0.514543	2.77978	0.00543953	0.0302028
FBgn0035987	1684.97	1.22602	0.367822	3.33319	0.000858559	0.00924072
FBgn0035995	2454.02	-0.99122	0.264249	-3.75108	0.000176075	0.00310305
FBgn0036018	1114.47	1.07114	0.412714	2.59536	0.0094491	0.0423393
FBgn0036023	430.956	-2.35009	0.73847	-3.18238	0.00146072	0.013198
FBgn0036024	15845.3	-2.2421	0.563893	-3.97611	7.00507e-05	0.00156032
FBgn0036028	456.37	0.775564	0.247126	3.13834	0.0016991	0.0145828
FBgn0036040	209.392	-1.6469	0.511767	-3.21806	0.00129059	0.0122457
FBgn0036099	1200.54	1.09899	0.397012	2.76814	0.00563773	0.0308578
FBgn0036102	28.7126	-9.11566	3.35424	-2.71765	0.00657466	0.0340325
FBgn0036110	69.9862	-3.84402	1.03171	-3.72588	0.000194632	0.0033368
FBgn0036112	150.352	-14.0217	3.23326	-4.33669	1.44643e-05	0.00042792
FBgn0036124	1762.18	1.33322	0.503463	2.64811	0.00809435	0.038865
FBgn0036133	1023.74	0.671084	0.261674	2.56458	0.0103301	0.044774
FBgn0036147	1725.03	1.4768	0.528511	2.79426	0.0052018	0.029263
FBgn0036152	973.696	0.995907	0.349006	2.85355	0.00432332	0.0260483
FBgn0036157	160.016	-1.55126	0.568011	-2.73105	0.00631334	0.0331106
FBgn0036181	65.8864	-4.07249	0.673022	-6.05105	1.43905e-09	1.56639e-07
FBgn0036186	90.076	1.96663	0.429454	4.57938	4.66358e-06	0.000172448
FBgn0036188	565.254	0.914985	0.244338	3.74475	0.00018057	0.00316629
FBgn0036196	1957.23	-1.31721	0.371368	-3.54691	0.000389775	0.00540531
FBgn0036199	858.686	-1.3854	0.256622	-5.39861	6.71586e-08	4.93552e-06
FBgn0036203	23755.4	-3.22355	1.28031	-2.51778	0.0118098	0.0483746
FBgn0036210	285.441	-0.706396	0.270711	-2.60941	0.00906993	0.0416928
FBgn0036212	61.6035	1.51496	0.40876	3.70623	0.000210368	0.00355899
FBgn0036226	34.2871	-3.11793	0.865494	-3.60248	0.000315193	0.00469857
FBgn0036232	9632.3	-2.48843	0.983185	-2.53098	0.0113743	0.0473404
FBgn0036254	687.901	0.997866	0.359351	2.77686	0.00548876	0.0304037
FBgn0036262	7435.07	-1.6351	0.490852	-3.33114	0.000864896	0.00928946
FBgn0036266	231.456	2.06487	0.668743	3.08769	0.00201721	0.0161967
FBgn0036288	1568.69	-1.12183	0.40001	-2.8045	0.00503953	0.0286604
FBgn0036289	666.957	-2.19649	0.644179	-3.40975	0.000650217	0.00766313
FBgn0036298	3243.67	-0.696825	0.196964	-3.53784	0.000403417	0.00554783
FBgn0036300	1435.34	-0.975051	0.375145	-2.59913	0.00934605	0.0421692
FBgn0036301	777.227	1.48003	0.4841	3.05729	0.00223351	0.0170889
FBgn0036302	1397.47	-0.782323	0.252125	-3.10292	0.00191623	0.01557
FBgn0036318	7452.18	-1.1563	0.404338	-2.85974	0.00423983	0.0258091
FBgn0036319	67.6959	-1.46447	0.472368	-3.10027	0.00193344	0.0156547
FBgn0036323	93.7185	-2.28573	0.620079	-3.68618	0.000227641	0.00374682
FBgn0036324	71.912	1.5076	0.49768	3.02925	0.00245162	0.0181808
FBgn0036330	120.406	2.74262	0.949547	2.88834	0.00387276	0.0244435
FBgn0036331	225.738	1.22991	0.361543	3.40184	0.000669341	0.00780086
FBgn0036332	590.548	-0.713162	0.25557	-2.79048	0.00526298	0.0294817
FBgn0036334	2850.69	1.11531	0.35854	3.1107	0.00186644	0.0153492
FBgn0036341	1527.63	-0.678745	0.206844	-3.28143	0.00103282	0.0105457
FBgn0036349	85.2999	13.2232	3.62557	3.64722	0.000265095	0.00413893
FBgn0036350	5.54838	8.64086	2.93302	2.94607	0.00321844	0.0217606
FBgn0036353	488.373	1.37368	0.309123	4.44379	8.83883e-06	0.000293897
FBgn0036360	9.79456	-3.13506	1.24559	-2.51693	0.0118382	0.0484476
FBgn0036361	353.819	6.85168	0.87415	7.8381	4.57404e-15	1.22733e-12
FBgn0036362	892.646	-3.89416	1.02775	-3.78903	0.000151237	0.00274367
FBgn0036365	1542.47	-0.769	0.269167	-2.85696	0.00427721	0.0258719
FBgn0036367	4392.45	-1.14693	0.397308	-2.88676	0.00389234	0.0244913
FBgn0036368	89.2216	1.37016	0.513494	2.6683	0.00762351	0.0375577
FBgn0036369	62.1489	2.91808	0.663984	4.39481	1.1087e-05	0.000346671
FBgn0036372	2106.26	-0.646787	0.240409	-2.69037	0.00713736	0.0359034
FBgn0036373	573.183	1.47459	0.361933	4.0742	4.61723e-05	0.00110756
FBgn0036381	4334.81	-1.39803	0.51718	-2.70317	0.0068682	0.035054
FBgn0036386	425.164	1.21144	0.423776	2.85867	0.00425417	0.0258134
FBgn0036390	46.3158	-4.58288	1.28378	-3.56983	0.000357207	0.00509701
FBgn0036410	17.5335	-4.89693	1.39983	-3.49823	0.000468358	0.00613384
FBgn0036411	188.614	-2.33993	0.418383	-5.59279	2.23449e-08	1.92399e-06
FBgn0036416	14.778	-2.25001	0.826289	-2.72303	0.00646859	0.0336799
FBgn0036419	4866.28	-2.11816	0.500086	-4.23559	2.27949e-05	0.000617388
FBgn0036449	2931.91	-1.24918	0.194522	-6.42177	1.34702e-10	1.68934e-08
FBgn0036465	5.52201	7.82508	2.20614	3.54695	0.000389717	0.00540531
FBgn0036466	13.2565	-6.77899	1.84101	-3.68221	0.000231217	0.00377872
FBgn0036467	25.8776	-3.75667	1.40183	-2.67982	0.00736611	0.0366179
FBgn0036469	81.2048	-12.3127	3.45854	-3.56009	0.000370734	0.00521015
FBgn0036470	298.999	-17.1244	3.22374	-5.31197	1.08447e-07	7.37858e-06
FBgn0036471	22.871	5.62361	1.43116	3.92941	8.51563e-05	0.00181614
FBgn0036481	105.683	-1.729	0.569549	-3.03573	0.00239956	0.0179314
FBgn0036483	756.773	1.31163	0.504098	2.60194	0.00926979	0.0420585
FBgn0036486	955.635	2.30226	0.869176	2.64879	0.00807814	0.0388357
FBgn0036494	174.683	9.94881	1.50083	6.62889	3.38227e-11	4.87808e-09
FBgn0036501	2840.08	-1.29975	0.423366	-3.07004	0.00214031	0.0167083
FBgn0036503	39.3865	3.21594	0.920969	3.49191	0.000479577	0.00625946
FBgn0036514	893.006	1.41698	0.490248	2.89033	0.00384836	0.0243837
FBgn0036519	352.757	1.19303	0.443891	2.68767	0.00719516	0.036032
FBgn0036520	48.991	-2.01511	0.681551	-2.95666	0.00310991	0.0212587
FBgn0036529	44.0896	-2.25104	0.614547	-3.66293	0.000249349	0.00395734
FBgn0036538	1860.74	0.835878	0.256911	3.25357	0.00113964	0.0111815
FBgn0036550	913.007	-1.30464	0.477546	-2.73196	0.00629583	0.0330488
FBgn0036551	5018.96	-1.40613	0.49338	-2.84998	0.00437214	0.0262738
FBgn0036552	871.025	-1.66545	0.568706	-2.92848	0.00340619	0.0224379
FBgn0036553	2432.02	-1.94925	0.504144	-3.86645	0.00011043	0.00220059
FBgn0036569	356.508	0.898712	0.32526	2.76306	0.00572625	0.0311565
FBgn0036575	183.564	-1.9681	0.614782	-3.20129	0.00136813	0.0127302
FBgn0036588	41.9337	-4.42379	1.13452	-3.89925	9.64909e-05	0.00198451
FBgn0036589	535.518	-1.90997	0.534059	-3.57632	0.000348463	0.00503199
FBgn0036592	140.433	-12.0855	3.29509	-3.66773	0.000244709	0.00390961
FBgn0036593	35.9445	-9.20582	3.23509	-2.84561	0.00443258	0.0264853
FBgn0036594	91.4269	-9.05025	3.4599	-2.61576	0.00890302	0.0411531
FBgn0036597	15.3778	-8.10638	2.43365	-3.33095	0.000865503	0.00928946
FBgn0036599	38.7312	-11.0705	3.85023	-2.87528	0.00403676	0.0250637
FBgn0036600	126.54	-8.07441	3.18302	-2.53671	0.01119	0.0469283
FBgn0036601	135.421	-11.716	3.58923	-3.26421	0.00109768	0.0109276
FBgn0036606	86.3352	-11.3341	3.73922	-3.03112	0.00243646	0.018135
FBgn0036607	191.061	-11.2234	2.84703	-3.94216	8.07498e-05	0.00173499
FBgn0036620	186.762	1.64245	0.493279	3.32967	0.000869505	0.00931509
FBgn0036622	7433.53	-1.20685	0.378453	-3.1889	0.00142816	0.0130056
FBgn0036638	71.1576	-9.89998	3.00476	-3.29476	0.000985047	0.0101932
FBgn0036639	37.9746	-10.1032	3.17726	-3.17984	0.00147358	0.0132707
FBgn0036640	569.946	2.26461	0.698311	3.24299	0.00118284	0.0115073
FBgn0036648	179.303	1.53155	0.369116	4.14923	3.33598e-05	0.000838574
FBgn0036666	2726.23	-1.01541	0.225627	-4.50038	6.78326e-06	0.000237888
FBgn0036670	38.4988	7.10473	1.00282	7.08477	1.39275e-12	2.51087e-10
FBgn0036685	1338.19	0.881572	0.264239	3.33626	0.000849134	0.0091821
FBgn0036698	379.887	-2.29818	0.651805	-3.52587	0.000422092	0.00569602
FBgn0036713	61.49	-2.15724	0.725915	-2.97175	0.0029611	0.0206603
FBgn0036714	546.632	1.33745	0.458906	2.91443	0.00356343	0.0230594
FBgn0036715	345.332	3.40207	1.01131	3.36403	0.000768131	0.00858687
FBgn0036717	298.975	-8.31133	2.5941	-3.20394	0.0013556	0.0126608
FBgn0036725	59.0948	-2.12266	0.714782	-2.96966	0.00298126	0.020734
FBgn0036728	4862.43	-0.908997	0.284828	-3.19139	0.0014159	0.0129567
FBgn0036741	2488.31	-1.00488	0.324994	-3.09199	0.0019882	0.0160418
FBgn0036742	1014.64	-1.49805	0.435852	-3.43707	0.000588053	0.00717226
FBgn0036754	573.448	1.58132	0.445695	3.548	0.000388171	0.00539605
FBgn0036756	4689.31	-1.22033	0.47877	-2.54889	0.0108066	0.0459571
FBgn0036761	1059.28	0.829547	0.329479	2.51775	0.0118107	0.0483746
FBgn0036764	3260.77	1.2439	0.27599	4.50706	6.57327e-06	0.000231934
FBgn0036770	3583.73	-0.94004	0.29512	-3.18529	0.00144611	0.0131173
FBgn0036772	649.092	1.14906	0.252552	4.54981	5.36935e-06	0.000194816
FBgn0036777	169.464	1.22766	0.374393	3.27907	0.0010415	0.0105801
FBgn0036780	45.7539	-10.9778	3.09012	-3.55255	0.000381515	0.00532765
FBgn0036781	11.379	-7.72395	2.74819	-2.81056	0.00494553	0.0282204
FBgn0036787	131.079	1.42271	0.503233	2.82714	0.00469662	0.0273823
FBgn0036806	1529.26	-1.0205	0.40417	-2.52492	0.0115726	0.0477899
FBgn0036813	2331.04	-1.04806	0.265212	-3.95179	7.75679e-05	0.00167913
FBgn0036815	678.828	2.17111	0.782062	2.77613	0.00550098	0.0304268
FBgn0036826	319.442	1.67644	0.580581	2.88753	0.0038828	0.0244807
FBgn0036833	2619.14	-3.18116	0.692959	-4.59069	4.41778e-06	0.000164959
FBgn0036835	114.316	-6.79459	2.32078	-2.92771	0.00341467	0.0224535
FBgn0036838	645.527	1.14947	0.430268	2.67153	0.00755067	0.0372306
FBgn0036870	72.2373	-10.7395	3.759	-2.85701	0.00427656	0.0258719
FBgn0036877	280.558	-1.79688	0.501725	-3.5814	0.000341763	0.00497259
FBgn0036880	8.11399	-3.49572	1.34345	-2.60205	0.00926679	0.0420585
FBgn0036897	589.519	1.17226	0.375986	3.11784	0.00182185	0.0151309
FBgn0036899	173.498	-3.19207	0.435034	-7.33751	2.17606e-13	4.73724e-11
FBgn0036906	213.837	2.2604	0.467968	4.83026	1.36357e-06	6.07446e-05
FBgn0036909	401.733	1.31365	0.351839	3.73366	0.000188715	0.00326869
FBgn0036932	1157.44	-0.618355	0.220913	-2.79909	0.00512469	0.0289289
FBgn0036938	98.0502	7.04397	2.30968	3.04977	0.0022902	0.017373
FBgn0036940	15.4152	-8.45536	2.48946	-3.39646	0.00068263	0.00791576
FBgn0036942	307.098	0.956009	0.255406	3.7431	0.000181766	0.00317511
FBgn0036945	13255.4	-1.47737	0.435707	-3.39075	0.00069702	0.00803418
FBgn0036948	5695.15	-2.47301	0.427471	-5.78522	7.24163e-09	6.90529e-07
FBgn0036951	68.2358	-8.87534	1.46609	-6.05375	1.41514e-09	1.55503e-07
FBgn0036952	221.042	-2.32858	0.629495	-3.69913	0.000216336	0.00362576
FBgn0036958	1343.28	0.620396	0.214528	2.89191	0.00382913	0.024329
FBgn0036970	10.6989	3.53773	1.25556	2.81765	0.00483772	0.0278392
FBgn0036993	3213.68	-1.96337	0.471256	-4.16626	3.09635e-05	0.000793281
FBgn0037012	1999.76	-1.1383	0.431357	-2.63887	0.00831833	0.0395292
FBgn0037014	7.54061	-4.66939	1.81302	-2.57547	0.0100104	0.0439493
FBgn0037015	20.6381	-4.25584	1.58089	-2.69206	0.00710117	0.0358028
FBgn0037019	1497.51	-0.882696	0.244268	-3.61364	0.000301925	0.00454467
FBgn0037021	1346.51	1.64415	0.602164	2.73041	0.00632559	0.0331598
FBgn0037027	2022.88	0.775808	0.262452	2.956	0.00311655	0.0212714
FBgn0037046	103.791	-7.79713	2.67863	-2.91086	0.00360432	0.0232588
FBgn0037061	466.147	0.910671	0.277654	3.27987	0.00103853	0.010576
FBgn0037063	3972.74	-0.992275	0.381424	-2.6015	0.00928171	0.0420662
FBgn0037065	10339	-1.29697	0.411802	-3.1495	0.00163551	0.014225
FBgn0037069	82.9787	-11.166	3.58036	-3.11869	0.00181658	0.0151115
FBgn0037081	1176.47	0.93117	0.29126	3.19704	0.00138846	0.0128365
FBgn0037090	3119.84	-1.70645	0.482936	-3.53349	0.000410105	0.00560639
FBgn0037114	112.77	-1.4102	0.533724	-2.64219	0.00823713	0.0392462
FBgn0037121	768.339	0.610337	0.230992	2.64224	0.00823589	0.0392462
FBgn0037122	21.8498	-9.32007	3.07088	-3.03498	0.00240551	0.0179526
FBgn0037123	31.9954	-8.76941	3.36326	-2.60741	0.00912302	0.0418036
FBgn0037124	27.0866	-10.508	3.24096	-3.24223	0.00118597	0.0115182
FBgn0037129	7.44941	-9.71178	3.38394	-2.86996	0.00410521	0.0253014
FBgn0037137	4466	1.64345	0.529327	3.10479	0.00190416	0.0155267
FBgn0037140	1074.21	-1.67118	0.416098	-4.01633	5.91119e-05	0.00135593
FBgn0037142	612.293	0.933638	0.36488	2.55876	0.0105048	0.0452084
FBgn0037166	6125.23	-2.07848	0.474499	-4.38037	1.18476e-05	0.000365503
FBgn0037167	276.946	-1.16419	0.443656	-2.62409	0.00868796	0.0406627
FBgn0037174	1160.94	-1.80995	0.443678	-4.07943	4.51468e-05	0.00108522
FBgn0037176	1190.91	-4.19245	0.607255	-6.90393	5.05817e-12	8.58252e-10
FBgn0037178	40.3347	-6.46636	1.23738	-5.22583	1.73375e-07	1.11134e-05
FBgn0037179	38.2378	-11.808	3.29035	-3.58867	0.000332364	0.00489759
FBgn0037185	472.819	0.970495	0.337771	2.87324	0.00406289	0.025122
FBgn0037202	674.783	0.951149	0.352635	2.69726	0.00699117	0.0354568
FBgn0037207	598.572	1.5808	0.584526	2.70441	0.00684251	0.0349951
FBgn0037215	5844.01	-0.817193	0.266061	-3.07144	0.00213026	0.0166976
FBgn0037217	81.1329	-2.66029	1.03071	-2.58102	0.00985086	0.0434239
FBgn0037224	488.713	-7.67126	2.52101	-3.04293	0.00234287	0.0176449
FBgn0037225	175.248	-4.80545	1.46384	-3.28276	0.00102795	0.0105239
FBgn0037227	103.63	-13.5788	3.24531	-4.18413	2.86255e-05	0.000744907
FBgn0037228	151.967	-2.25816	0.69845	-3.2331	0.00122453	0.0118231
FBgn0037230	755.745	-2.12192	0.673983	-3.14832	0.00164211	0.0142458
FBgn0037235	665.004	1.58934	0.449389	3.53667	0.000405212	0.00555835
FBgn0037248	2450.26	1.8892	0.722285	2.61559	0.00890733	0.0411531
FBgn0037250	888.124	0.911287	0.315288	2.89033	0.00384838	0.0243837
FBgn0037275	142.691	-1.71922	0.495165	-3.47202	0.000516555	0.00657838
FBgn0037279	3095.08	-0.972204	0.293044	-3.31761	0.00090792	0.00960182
FBgn0037290	2984.95	-1.92616	0.413414	-4.65917	3.17492e-06	0.000127195
FBgn0037292	69.3028	-1.83546	0.519825	-3.53092	0.000414111	0.00563445
FBgn0037293	1359.17	-0.908538	0.264723	-3.43203	0.000599071	0.00726822
FBgn0037307	203.534	-1.6653	0.533155	-3.12349	0.00178723	0.0149862
FBgn0037323	82.4759	-6.2071	1.71309	-3.62333	0.000290836	0.00442294
FBgn0037338	397.5	1.91705	0.672995	2.84854	0.00439198	0.0263497
FBgn0037341	3614.03	-1.29024	0.344684	-3.74326	0.000181648	0.00317511
FBgn0037347	1628.71	-0.725494	0.266937	-2.71785	0.00657078	0.0340325
FBgn0037368	266.908	1.67421	0.630644	2.65477	0.00793623	0.0384557
FBgn0037369	706.109	1.00476	0.292272	3.43775	0.000586572	0.00716176
FBgn0037375	25.7296	-2.49144	0.842956	-2.9556	0.00312062	0.0212799
FBgn0037379	1197.7	0.986106	0.355701	2.77229	0.00556629	0.0305986
FBgn0037384	647.262	1.05046	0.342581	3.0663	0.00216724	0.0167823
FBgn0037386	3654.8	-1.75072	0.477557	-3.66598	0.000246389	0.00392115
FBgn0037387	11740.8	-1.28928	0.462559	-2.78728	0.00531533	0.0297277
FBgn0037391	1623.3	-1.14413	0.305132	-3.74961	0.000177107	0.00311503
FBgn0037408	147.484	-1.26741	0.389385	-3.2549	0.00113432	0.011148
FBgn0037409	115.419	-1.42242	0.405722	-3.50591	0.000455055	0.00600735
FBgn0037410	82.5798	-5.7169	2.20597	-2.59156	0.00955419	0.0425519
FBgn0037414	817.562	-6.95339	2.68033	-2.59423	0.00948036	0.042394
FBgn0037420	23.9135	-2.71	0.999223	-2.7121	0.00668576	0.0343707
FBgn0037424	438.216	-9.76181	2.60061	-3.75367	0.000174265	0.00308385
FBgn0037428	109.057	-8.75545	3.42541	-2.55603	0.0105874	0.0454622
FBgn0037429	137.748	-9.1502	2.96657	-3.08444	0.00203939	0.0162728
FBgn0037433	1166.37	-1.44036	0.375697	-3.83384	0.000126157	0.00243004
FBgn0037439	1189.31	1.06671	0.323123	3.30124	0.000962589	0.00999966
FBgn0037448	503.733	-1.4286	0.536312	-2.66374	0.00772764	0.0377483
FBgn0037485	2591.27	-1.88115	0.521764	-3.60537	0.000311712	0.00467082
FBgn0037492	206.088	1.31574	0.431088	3.05214	0.00227215	0.0172815
FBgn0037503	11.2341	-7.98313	3.08058	-2.59144	0.00955761	0.0425519
FBgn0037504	745.345	0.765935	0.241906	3.16625	0.00154419	0.0136737
FBgn0037517	3061.49	-1.16184	0.439095	-2.64599	0.00814533	0.0390448
FBgn0037521	98.3569	3.12001	0.663178	4.70464	2.54315e-06	0.000105171
FBgn0037525	285.584	2.24121	0.593262	3.77778	0.00015823	0.00283487
FBgn0037531	196.302	1.80086	0.628709	2.86438	0.00417828	0.0255887
FBgn0037548	1253.47	-6.14423	0.514345	-11.9457	6.83482e-33	1.12657e-29
FBgn0037549	2125.68	0.704222	0.190386	3.69892	0.000216515	0.00362576
FBgn0037562	2281.33	-1.32436	0.455774	-2.90574	0.00366387	0.0235116
FBgn0037574	349.372	0.602463	0.196507	3.06586	0.00217043	0.016787
FBgn0037583	1198.41	0.959915	0.329922	2.90952	0.00361979	0.0233018
FBgn0037592	1846.6	-0.668923	0.251834	-2.65621	0.00790253	0.0383429
FBgn0037603	869.245	-0.961538	0.301493	-3.18925	0.0014264	0.0129999
FBgn0037612	1625.43	-0.591133	0.218562	-2.70465	0.00683759	0.0349951
FBgn0037613	257.576	1.24693	0.270632	4.60745	4.07634e-06	0.000154206
FBgn0037633	333.464	1.47194	0.508941	2.89216	0.00382603	0.024329
FBgn0037643	11776.5	-0.616454	0.228013	-2.7036	0.00685937	0.0350367
FBgn0037644	871.51	0.75536	0.283816	2.66144	0.00778063	0.0379108
FBgn0037648	1487.05	-0.669019	0.229486	-2.91529	0.00355358	0.0230085
FBgn0037652	2254.99	0.681506	0.249262	2.73409	0.00625522	0.0329575
FBgn0037670	380.884	0.743431	0.219587	3.38558	0.000710275	0.00814245
FBgn0037671	18466.6	-0.781597	0.308897	-2.53029	0.011397	0.0473404
FBgn0037683	2626.62	-3.00988	0.521288	-5.77392	7.74471e-09	7.32446e-07
FBgn0037697	104.625	-2.0909	0.712025	-2.93656	0.00331879	0.0221855
FBgn0037713	339.991	-1.43886	0.403015	-3.57025	0.000356643	0.00509701
FBgn0037714	1953.03	-1.75038	0.535734	-3.26726	0.00108593	0.0108591
FBgn0037722	291.458	1.32325	0.455747	2.90347	0.00369056	0.0235946
FBgn0037723	1534.8	1.28141	0.373897	3.42716	0.000609928	0.00734587
FBgn0037727	234.68	-1.56399	0.601723	-2.59918	0.00934459	0.0421692
FBgn0037741	495.411	0.806334	0.277977	2.90072	0.00372301	0.0237852
FBgn0037750	3347.31	-1.27157	0.425918	-2.98549	0.00283127	0.0200412
FBgn0037751	114.705	-1.14139	0.444652	-2.56693	0.0102604	0.0446036
FBgn0037756	2857.04	1.36666	0.430572	3.17405	0.00150329	0.0134457
FBgn0037758	1237.9	-2.76539	0.220917	-12.5178	5.96869e-36	1.14778e-32
FBgn0037770	1302.13	1.83251	0.604619	3.03085	0.00243866	0.018135
FBgn0037779	802.888	0.675237	0.269561	2.50495	0.0122468	0.0494586
FBgn0037783	117.908	-3.79351	1.12608	-3.36876	0.000755065	0.00846641
FBgn0037797	38.4963	7.29279	2.41678	3.01756	0.00254819	0.0186554
FBgn0037801	336.033	-2.04022	0.631615	-3.23016	0.0012372	0.0119155
FBgn0037807	1274.53	1.70199	0.363531	4.68183	2.84319e-06	0.000115918
FBgn0037810	2115.72	2.49453	0.87746	2.8429	0.00447045	0.0265991
FBgn0037822	1815.83	0.74865	0.2599	2.88052	0.00397014	0.0248489
FBgn0037831	551.311	0.915116	0.300614	3.04415	0.00233336	0.0176078
FBgn0037835	753.351	-1.82943	0.404078	-4.52741	5.97103e-06	0.000214622
FBgn0037836	29.5033	4.09544	1.11075	3.68708	0.000226842	0.00373971
FBgn0037843	1494.84	1.14625	0.386818	2.96329	0.00304374	0.021004
FBgn0037845	1163.73	-1.7529	0.557383	-3.14488	0.00166157	0.0143604
FBgn0037850	85.415	-2.4645	0.660446	-3.73156	0.000190297	0.00328198
FBgn0037853	456.445	-2.41502	0.426966	-5.65623	1.54735e-08	1.37333e-06
FBgn0037856	348.072	1.20818	0.460399	2.6242	0.00868532	0.0406627
FBgn0037894	2393.08	0.978003	0.378785	2.58194	0.00982453	0.0433483
FBgn0037895	8.00157	-9.26066	3.02509	-3.06128	0.0022039	0.0169185
FBgn0037906	2258.48	-1.71953	0.381646	-4.50555	6.62002e-06	0.000232871
FBgn0037934	19070.1	-1.34636	0.421139	-3.19696	0.00138885	0.0128365
FBgn0037941	16.9658	-4.8606	1.90694	-2.54889	0.0108065	0.0459571
FBgn0037974	737.017	-1.64857	0.44606	-3.69585	0.000219149	0.00365396
FBgn0038017	468.343	-3.66544	0.832703	-4.40186	1.07327e-05	0.00033834
FBgn0038020	876.959	-2.51086	0.490711	-5.11678	3.10804e-07	1.82033e-05
FBgn0038028	746.725	21.209	2.34723	9.03576	1.62866e-19	6.47981e-17
FBgn0038029	33.2803	-1.60927	0.642411	-2.50505	0.0122434	0.0494586
FBgn0038037	21496.2	-1.64458	0.421136	-3.9051	9.41875e-05	0.00194755
FBgn0038043	801.887	1.33509	0.462261	2.88818	0.00387477	0.0244435
FBgn0038057	498.435	0.830569	0.258343	3.21499	0.00130449	0.0123142
FBgn0038074	3307.97	-3.20056	0.533781	-5.99602	2.02207e-09	2.14042e-07
FBgn0038079	246.106	-1.30368	0.50896	-2.56147	0.0104232	0.0449579
FBgn0038082	18553.3	-3.44598	0.459703	-7.49612	6.57367e-14	1.4872e-11
FBgn0038083	522.547	-3.32206	0.481732	-6.89607	5.3461e-12	8.93961e-10
FBgn0038088	999.477	-1.05639	0.337551	-3.12957	0.0017506	0.0148418
FBgn0038098	2436.74	-2.54718	0.480263	-5.30372	1.13467e-07	7.65602e-06
FBgn0038100	2780.09	0.929551	0.362142	2.56682	0.0102637	0.0446036
FBgn0038110	1646.92	-0.793436	0.204736	-3.87541	0.000106447	0.00213597
FBgn0038113	57.4765	-1.75167	0.61483	-2.84903	0.00438528	0.0263254
FBgn0038115	3106	-0.873506	0.304291	-2.87063	0.0040966	0.0252739
FBgn0038130	455.147	-1.96504	0.599186	-3.27951	0.00103987	0.0105801
FBgn0038139	75.8788	-1.62666	0.591967	-2.74789	0.005998	0.0320839
FBgn0038147	1384.01	-1.59593	0.512711	-3.11272	0.00185371	0.0152772
FBgn0038149	3596.74	0.911764	0.349831	2.6063	0.00915254	0.0418748
FBgn0038150	65.9482	7.978	1.79189	4.45229	8.49595e-06	0.000285791
FBgn0038151	31.2804	5.7304	1.95553	2.93037	0.00338564	0.0223731
FBgn0038160	29.2063	4.65318	1.4872	3.12882	0.00175512	0.0148574
FBgn0038179	1011.5	-1.69447	0.53451	-3.17014	0.00152366	0.0135753
FBgn0038180	152.456	-2.91391	0.594281	-4.90325	9.42631e-07	4.5129e-05
FBgn0038183	752.931	0.796332	0.288243	2.76271	0.00573242	0.0311565
FBgn0038199	303.846	-1.29792	0.416954	-3.11285	0.00185288	0.0152772
FBgn0038202	111.73	-1.93247	0.650293	-2.97169	0.0029617	0.0206603
FBgn0038221	72.4436	-1.51039	0.552304	-2.73471	0.00624354	0.0329542
FBgn0038235	306.572	0.794697	0.272924	2.91179	0.0035936	0.0232025
FBgn0038243	2186.14	-0.926549	0.343818	-2.69488	0.00704135	0.0356173
FBgn0038246	5.25583	-7.73517	2.71967	-2.84416	0.00445293	0.0265562
FBgn0038251	786.976	1.08295	0.386689	2.80057	0.00510124	0.028852
FBgn0038252	1928.49	2.63969	0.915362	2.88376	0.00392956	0.0246577
FBgn0038257	11606.2	-2.81183	0.578218	-4.86292	1.15665e-06	5.35961e-05
FBgn0038260	73.2454	-1.58258	0.448848	-3.52588	0.000422083	0.00569602
FBgn0038290	506.363	-4.17918	0.57339	-7.28856	3.1329e-13	6.45489e-11
FBgn0038291	316.478	-2.13655	0.562727	-3.79678	0.000146586	0.00269108
FBgn0038292	11043.3	-1.89759	0.447513	-4.24029	2.23231e-05	0.000606033
FBgn0038299	450.281	-3.30313	0.706189	-4.6774	2.90537e-06	0.000118036
FBgn0038301	351.755	-0.760409	0.285667	-2.66187	0.00777083	0.0378951
FBgn0038306	1128.49	1.10011	0.41346	2.66073	0.0077971	0.037911
FBgn0038313	513.185	0.88061	0.334353	2.63377	0.00844418	0.0399205
FBgn0038337	4269.08	-1.89832	0.526128	-3.6081	0.000308453	0.004628
FBgn0038390	432.613	2.10893	0.819784	2.57254	0.0100955	0.0441888
FBgn0038391	2218.93	-1.26455	0.437389	-2.89114	0.00383848	0.0243477
FBgn0038395	751.92	2.7621	0.907562	3.04343	0.00233898	0.0176272
FBgn0038398	30.149	-2.24264	0.887379	-2.52726	0.0114957	0.0476255
FBgn0038401	564.412	1.13817	0.371515	3.06358	0.00218705	0.0168791
FBgn0038405	32.8402	-4.60304	1.63098	-2.82227	0.00476858	0.0276621
FBgn0038407	2604.94	-0.91317	0.306553	-2.97883	0.00289349	0.0203631
FBgn0038416	1697.04	-1.55327	0.505032	-3.07558	0.0021009	0.0165464
FBgn0038431	116.498	-3.14595	1.10821	-2.83877	0.00452875	0.0267825
FBgn0038439	27.9976	-9.95468	2.77096	-3.5925	0.000327518	0.00484164
FBgn0038453	1187.72	0.932201	0.341931	2.72628	0.00640525	0.0334558
FBgn0038455	1170.29	-1.11321	0.355847	-3.12834	0.00175794	0.0148703
FBgn0038466	6217.65	-1.46258	0.406456	-3.59838	0.000320209	0.00476105
FBgn0038471	699.403	0.714193	0.2429	2.94027	0.00327922	0.0219847
FBgn0038475	1023.67	-0.946032	0.246078	-3.84445	0.000120825	0.00235486
FBgn0038482	1473.28	-1.2575	0.442795	-2.83991	0.00451268	0.0267467
FBgn0038487	335.496	-8.74338	2.0514	-4.26216	2.0246e-05	0.000557648
FBgn0038494	44.1457	-1.80695	0.604411	-2.98961	0.00279335	0.0198826
FBgn0038498	38.3302	-4.24893	0.927971	-4.57873	4.67814e-06	0.000172448
FBgn0038526	33.3544	-10.7745	2.80792	-3.8372	0.000124446	0.00240989
FBgn0038532	688.384	1.17428	0.464882	2.52597	0.011538	0.0477477
FBgn0038533	2032.75	-1.00748	0.298908	-3.37052	0.000750256	0.00843709
FBgn0038540	29.9489	3.20993	1.13758	2.82171	0.00477685	0.0276865
FBgn0038547	53.261	1.33066	0.440634	3.01988	0.00252874	0.0185957
FBgn0038549	212.591	1.6278	0.580755	2.8029	0.00506455	0.0287008
FBgn0038566	153.203	10.5877	3.31158	3.19717	0.00138781	0.0128365
FBgn0038575	422.633	2.37503	0.923659	2.57133	0.0101309	0.0442767
FBgn0038585	1232.58	1.00303	0.34905	2.87361	0.00405813	0.025106
FBgn0038597	823.91	1.06651	0.371002	2.87466	0.00404461	0.0250637
FBgn0038601	1545.39	0.898666	0.315768	2.84597	0.00442769	0.0264853
FBgn0038603	899.461	-1.4694	0.437668	-3.35733	0.000786995	0.00868102
FBgn0038608	502.288	2.26161	0.806776	2.80327	0.00505869	0.0286816
FBgn0038638	1857.66	-1.452	0.398244	-3.646	0.000266356	0.00415299
FBgn0038645	88.3072	-7.12604	1.41176	-5.04764	4.47301e-07	2.49322e-05
FBgn0038646	31.6812	-8.99851	3.07228	-2.92893	0.00340127	0.0224251
FBgn0038649	510.445	0.924399	0.358613	2.57771	0.00994583	0.0437328
FBgn0038652	4666.28	-1.63224	0.618625	-2.6385	0.00832747	0.0395443
FBgn0038672	445.784	0.608148	0.208775	2.91293	0.00358051	0.0231569
FBgn0038673	376.323	1.23703	0.401949	3.07759	0.00208684	0.0164946
FBgn0038680	3860.16	-1.37089	0.423299	-3.2386	0.00120119	0.0116172
FBgn0038693	47.3709	-3.92153	1.19135	-3.29167	0.000995928	0.010269
FBgn0038700	7225.47	-1.33691	0.452367	-2.95536	0.003123	0.0212836
FBgn0038701	20862.4	-1.3254	0.492352	-2.69198	0.00710285	0.0358028
FBgn0038719	4752.65	-1.83089	0.464097	-3.94506	7.97792e-05	0.00171982
FBgn0038731	861.505	-2.03848	0.537879	-3.78984	0.000150742	0.002739
FBgn0038740	7045.2	-1.54593	0.507185	-3.04806	0.00230324	0.0174489
FBgn0038750	69.9896	-1.83887	0.576196	-3.1914	0.00141583	0.0129567
FBgn0038753	617.42	-2.07206	0.497481	-4.1651	3.1122e-05	0.000794438
FBgn0038761	832.073	-1.4187	0.511775	-2.77213	0.00556916	0.0305986
FBgn0038773	8.60939	4.3908	1.40475	3.12568	0.00177395	0.0149435
FBgn0038787	1678.28	0.927457	0.319355	2.90416	0.0036824	0.0235649
FBgn0038788	637.888	-0.814018	0.249924	-3.25706	0.00112573	0.0110824
FBgn0038799	394.21	-2.4834	0.531709	-4.67061	3.00308e-06	0.000121577
FBgn0038818	91.0269	-2.69409	0.813559	-3.31149	0.000928014	0.00973402
FBgn0038819	57.3937	-13.6916	3.47058	-3.94505	7.97818e-05	0.00171982
FBgn0038820	100.297	-2.30878	0.727027	-3.17565	0.00149503	0.013403
FBgn0038827	374.16	2.05901	0.782483	2.63139	0.00850376	0.0400802
FBgn0038832	552.759	1.10845	0.290575	3.81467	0.000136366	0.0025667
FBgn0038837	22.3559	-10.0263	2.81918	-3.55647	0.000375866	0.00526943
FBgn0038839	355.617	-1.42655	0.514084	-2.77494	0.00552115	0.0304799
FBgn0038865	309.334	-1.58304	0.610086	-2.59478	0.00946518	0.042362
FBgn0038866	43.8573	1.43413	0.515015	2.78464	0.00535877	0.0298807
FBgn0038872	1068.05	0.83357	0.333304	2.50093	0.0123868	0.0498301
FBgn0038881	1384.3	-1.14922	0.348903	-3.29381	0.000988379	0.0102094
FBgn0038894	13.3652	-3.64601	1.42765	-2.55385	0.010654	0.0455617
FBgn0038901	139.679	-8.74464	2.6788	-3.26439	0.00109701	0.0109276
FBgn0038903	257.818	0.89358	0.355877	2.51092	0.0120416	0.0489459
FBgn0038941	63.1337	-9.62369	3.15804	-3.04736	0.00230861	0.0174782
FBgn0038964	4093.18	1.22934	0.375838	3.27093	0.00107193	0.0107565
FBgn0038965	1325.6	0.835583	0.223541	3.73794	0.000185537	0.00322399
FBgn0038968	1721.82	1.57398	0.575729	2.7339	0.00625895	0.0329575
FBgn0038973	12958.6	-1.91568	0.476455	-4.02071	5.8024e-05	0.00133629
FBgn0038989	1252.66	1.31028	0.479696	2.73149	0.00630486	0.0330812
FBgn0039006	2236.46	-1.08422	0.38357	-2.82666	0.00470369	0.0273959
FBgn0039008	401.384	-1.04417	0.360876	-2.89344	0.00381051	0.024277
FBgn0039017	198.782	2.03169	0.552319	3.67848	0.000234629	0.00381289
FBgn0039024	843.392	-1.39699	0.518103	-2.69636	0.00701024	0.035513
FBgn0039038	120.542	-1.91551	0.453431	-4.22449	2.39486e-05	0.000639626
FBgn0039040	40.7408	-2.1624	0.845661	-2.55706	0.0105562	0.0454128
FBgn0039043	1314.73	-1.36684	0.392942	-3.47849	0.000504253	0.00647892
FBgn0039044	639.126	0.801741	0.181653	4.41359	1.01671e-05	0.000324952
FBgn0039054	76.7978	-4.45458	1.1094	-4.01531	5.93681e-05	0.0013591
FBgn0039055	1446.68	1.23232	0.443809	2.77669	0.00549153	0.0304037
FBgn0039056	1554.21	1.20929	0.436095	2.773	0.00555421	0.0305689
FBgn0039058	15.6635	2.45648	0.730388	3.36325	0.000770298	0.00858687
FBgn0039064	72.6425	-2.81146	0.917343	-3.06479	0.00217822	0.016828
FBgn0039065	518.924	1.86656	0.60465	3.08702	0.00202177	0.0161994
FBgn0039084	314.766	-1.84267	0.37142	-4.96114	7.00821e-07	3.59381e-05
FBgn0039085	2053.31	-1.20853	0.465411	-2.59669	0.00941279	0.0422422
FBgn0039087	348.504	-1.92181	0.485806	-3.95593	7.62379e-05	0.00165968
FBgn0039089	8.35293	-4.0737	1.60909	-2.53167	0.011352	0.0473019
FBgn0039091	1975.87	-2.01149	0.490274	-4.10279	4.08206e-05	0.00098947
FBgn0039101	23.1367	1.59057	0.63052	2.52263	0.0116482	0.0480162
FBgn0039106	37.674	-1.73434	0.643628	-2.69463	0.00704666	0.0356285
FBgn0039107	819.157	-1.19811	0.433364	-2.76468	0.00569793	0.0310693
FBgn0039108	25.647	-2.51896	0.960816	-2.62168	0.00874963	0.0407916
FBgn0039112	2840.76	-0.751642	0.296789	-2.53258	0.0113227	0.0472182
FBgn0039115	744.718	0.677517	0.218008	3.10776	0.00188509	0.015426
FBgn0039128	215.348	1.67035	0.666664	2.50554	0.0122265	0.0494538
FBgn0039130	1338.46	-0.61261	0.229228	-2.6725	0.00752895	0.0371712
FBgn0039131	1653.95	-2.27645	0.492974	-4.61778	3.87869e-06	0.000147698
FBgn0039137	1132.69	-1.16875	0.236663	-4.93847	7.8737e-07	3.93276e-05
FBgn0039141	1144.36	1.20194	0.386089	3.11311	0.00185128	0.0152772
FBgn0039154	4742.21	-1.1834	0.473328	-2.50016	0.0124137	0.0498884
FBgn0039156	5765.02	-0.882562	0.25644	-3.44159	0.000578316	0.00708345
FBgn0039158	440.675	0.645907	0.219068	2.94843	0.00319395	0.0216521
FBgn0039161	211.26	-1.80919	0.663423	-2.72705	0.00639038	0.0334386
FBgn0039186	1824.9	1.38104	0.436623	3.16301	0.00156148	0.013774
FBgn0039200	140.373	-1.17484	0.44593	-2.63459	0.00842393	0.0398996
FBgn0039203	1417.47	-1.22327	0.43913	-2.78568	0.00534158	0.0298312
FBgn0039207	4065.56	1.27625	0.467119	2.73217	0.00629192	0.0330433
FBgn0039215	1166.3	0.873536	0.286144	3.05279	0.00226726	0.0172652
FBgn0039217	42.0769	-8.68773	3.17782	-2.73387	0.00625952	0.0329575
FBgn0039233	690.328	1.09797	0.372657	2.94634	0.0032156	0.0217606
FBgn0039238	210.169	-1.1145	0.445908	-2.4994	0.0124405	0.0499423
FBgn0039241	1780.37	0.86596	0.326556	2.6518	0.00800648	0.0385876
FBgn0039249	1031.04	-0.64912	0.24421	-2.65804	0.00785955	0.0381854
FBgn0039250	553.104	2.22347	0.710414	3.12982	0.00174913	0.0148418
FBgn0039254	584.907	-0.92936	0.29551	-3.14493	0.00166124	0.0143604
FBgn0039266	2209.38	-2.99653	0.28938	-10.355	3.9724e-25	2.69609e-22
FBgn0039271	231.395	1.03376	0.295259	3.50121	0.000463159	0.00607955
FBgn0039272	347.581	1.21737	0.385644	3.15673	0.00159549	0.0139672
FBgn0039273	421.346	0.786949	0.254591	3.09103	0.0019946	0.0160711
FBgn0039274	770.031	0.82101	0.317254	2.58787	0.00965727	0.0428411
FBgn0039286	196.568	7.78105	1.46007	5.32921	9.86398e-08	6.85606e-06
FBgn0039290	265.291	-1.79169	0.523531	-3.42231	0.000620915	0.00741945
FBgn0039293	902.148	0.88861	0.321781	2.76154	0.00575301	0.0312368
FBgn0039298	3667.29	-2.98958	0.916574	-3.26169	0.0011075	0.0109765
FBgn0039304	2705.95	-1.04309	0.334649	-3.11697	0.00182718	0.0151309
FBgn0039313	24648.6	-1.54421	0.513707	-3.00601	0.00264704	0.0191844
FBgn0039316	4248.72	-10.5649	0.706232	-14.9595	1.34978e-50	1.55738e-46
FBgn0039319	1692.23	-1.81186	0.420874	-4.30499	1.66992e-05	0.00048196
FBgn0039323	290.58	-1.2925	0.408842	-3.16138	0.00157023	0.0138195
FBgn0039324	6261.62	-1.86036	0.559086	-3.32751	0.000876263	0.00937008
FBgn0039326	4041.16	-1.80662	0.402133	-4.49258	7.03641e-06	0.000243802
FBgn0039328	774.389	-1.31512	0.416782	-3.15542	0.00160265	0.0140192
FBgn0039331	46.4297	-4.95893	1.34975	-3.67397	0.000238813	0.00386976
FBgn0039332	48.1598	-4.9295	1.72135	-2.86374	0.00418667	0.0256235
FBgn0039335	427.341	0.654232	0.241122	2.71328	0.00666202	0.0343197
FBgn0039379	627.11	1.18436	0.449528	2.63468	0.00842169	0.0398996
FBgn0039385	719.648	0.779893	0.288252	2.70559	0.00681832	0.0349333
FBgn0039403	178.174	1.42407	0.517847	2.74999	0.00595973	0.0319616
FBgn0039407	216.945	1.81755	0.455508	3.99017	6.60264e-05	0.00148792
FBgn0039411	82.4096	-1.3809	0.536659	-2.57314	0.010078	0.0441289
FBgn0039417	745.309	1.00282	0.320339	3.13051	0.00174504	0.0148374
FBgn0039431	414.438	2.06208	0.749559	2.75105	0.00594043	0.0319091
FBgn0039434	1166.08	-11.0476	2.94995	-3.745	0.000180395	0.00316629
FBgn0039435	36.2955	-9.88901	3.8551	-2.56517	0.0103124	0.0447416
FBgn0039436	339.77	-10.4237	3.41466	-3.05262	0.00226851	0.0172652
FBgn0039437	316.301	-7.35754	2.60064	-2.82913	0.00466752	0.0272674
FBgn0039441	382.038	-9.65498	3.15292	-3.06223	0.00219692	0.01691
FBgn0039444	604.844	-14.0572	3.26542	-4.30487	1.67086e-05	0.00048196
FBgn0039452	12392.9	-1.49652	0.590353	-2.53495	0.0112463	0.0470316
FBgn0039467	972.79	-1.24368	0.378457	-3.28619	0.00101552	0.0104244
FBgn0039469	176.169	-12.0685	2.90255	-4.1579	3.21189e-05	0.000809144
FBgn0039473	219.076	-3.2192	0.544989	-5.9069	3.48603e-09	3.49755e-07
FBgn0039475	10841.7	-1.77315	0.481105	-3.68558	0.000228186	0.00375045
FBgn0039476	164.64	-4.63367	0.514474	-9.00661	2.12525e-19	8.10076e-17
FBgn0039480	17.911	-9.79985	3.35399	-2.92185	0.00347962	0.0227209
FBgn0039483	150.48	-1.35004	0.493979	-2.73298	0.00627633	0.0329942
FBgn0039486	1612.6	-1.12863	0.424891	-2.65628	0.00790079	0.0383429
FBgn0039489	281.98	0.648271	0.255976	2.53255	0.0113237	0.0472182
FBgn0039519	4069.45	-2.18598	0.528954	-4.13265	3.58603e-05	0.000889798
FBgn0039523	7.72947	7.87138	1.79553	4.38388	1.16582e-05	0.000361591
FBgn0039536	34.1764	-4.2402	1.50719	-2.81332	0.00490334	0.0280743
FBgn0039543	1383.34	-0.980429	0.225645	-4.34501	1.39269e-05	0.000416291
FBgn0039561	3155.1	-0.606769	0.239647	-2.53193	0.0113437	0.0472846
FBgn0039566	1105.87	1.04676	0.402877	2.59822	0.00937071	0.0421815
FBgn0039585	6.88455	5.37494	2.04142	2.63294	0.00846502	0.0399629
FBgn0039589	479.434	1.42571	0.427138	3.33782	0.000844381	0.00914786
FBgn0039594	3159.89	-1.26403	0.411927	-3.06858	0.00215076	0.0167333
FBgn0039595	828.375	-1.33732	0.440038	-3.03911	0.00237282	0.0178239
FBgn0039596	247.99	-1.55102	0.498658	-3.1104	0.00186836	0.0153541
FBgn0039620	5974.41	-1.72471	0.545124	-3.1639	0.00155673	0.0137426
FBgn0039627	598.772	1.41846	0.358935	3.95186	7.75469e-05	0.00167913
FBgn0039634	1019.88	1.08739	0.422401	2.57431	0.010044	0.0440377
FBgn0039640	3168.75	1.33571	0.487563	2.73956	0.0061521	0.0326959
FBgn0039642	212.892	1.2484	0.438177	2.84907	0.00438473	0.0263254
FBgn0039647	69.8208	-2.16322	0.847943	-2.55113	0.0107373	0.0457316
FBgn0039648	25.6739	-3.44219	0.962916	-3.57476	0.000350551	0.0050495
FBgn0039656	83.131	-2.90077	0.745576	-3.89064	9.99809e-05	0.00204173
FBgn0039663	158.086	2.00412	0.727483	2.75487	0.00587148	0.031701
FBgn0039670	741.631	-4.17047	0.839723	-4.96648	6.818e-07	3.51188e-05
FBgn0039681	119.345	-2.25281	0.420481	-5.35771	8.42827e-08	5.9296e-06
FBgn0039685	50.9794	2.93277	0.951203	3.08322	0.00204771	0.0163079
FBgn0039686	43.0986	-3.30118	1.07836	-3.06131	0.00220374	0.0169185
FBgn0039709	514.463	2.09909	0.530563	3.95635	7.61031e-05	0.00165968
FBgn0039714	6896.97	-1.25655	0.355319	-3.5364	0.000405627	0.00555835
FBgn0039728	111.732	-2.84631	1.13868	-2.49966	0.0124311	0.0499346
FBgn0039748	231.288	1.0216	0.392005	2.6061	0.00915785	0.04188
FBgn0039756	7348.92	-1.33948	0.386479	-3.46586	0.000528532	0.00667792
FBgn0039768	1635.13	-4.56993	0.495156	-9.22928	2.72456e-20	1.25744e-17
FBgn0039769	5752.3	-2.68153	0.493064	-5.43851	5.37274e-08	4.10534e-06
FBgn0039774	2889.63	-2.09874	0.426873	-4.91654	8.80893e-07	4.26954e-05
FBgn0039778	22370	-2.78043	0.529008	-5.25592	1.47283e-07	9.71056e-06
FBgn0039779	25.9013	-3.98021	1.23777	-3.21564	0.00130153	0.0123142
FBgn0039789	2838.02	-1.1767	0.449914	-2.6154	0.00891234	0.0411531
FBgn0039805	24.4163	-7.15195	2.32616	-3.07458	0.00210799	0.0165804
FBgn0039816	13.895	-3.58557	1.14531	-3.13065	0.00174417	0.0148374
FBgn0039818	886.231	-1.70175	0.462269	-3.68131	0.000232041	0.00378143
FBgn0039827	1495.93	-1.25397	0.48428	-2.58934	0.00961592	0.0427377
FBgn0039829	309.728	0.829982	0.317378	2.61512	0.00891965	0.0411531
FBgn0039846	639.391	0.701209	0.269316	2.60367	0.00922319	0.0419957
FBgn0039848	38.0438	-2.69237	0.693496	-3.88231	0.00010347	0.00209078
FBgn0039850	47.4897	-3.40572	1.15484	-2.94908	0.00318721	0.0216191
FBgn0039851	120.737	-3.91646	1.5286	-2.56212	0.0104036	0.044903
FBgn0039864	124.371	-3.65714	0.808497	-4.52338	6.08599e-06	0.00021683
[truncated: 780 more rows]

## Sheet: F) xenobiotic DEGS
Table S1F. Genes previously reported as candidates for oxidative stress response. NA: not differentially expressed.
Gene symbol	Gene Flybase ID	Se-Sto expression	RAL-375 expression	RAL-177 expression	iso-1 expression	Reference
Ace	FBgn0000024	NA	NA	NA	down	Menozzi, Shi, Lougarre, Tang, & Fournier, 200
Cyp6a2	FBgn0000473	NA	up	up	down	Amichot et al., 2004; Wan et al., 2014
Cyp6a9	FBgn0013771	NA	NA	down	down	Amichot et al., 2004; Wan et al., 2014
Cyp6a8	FBgn0013772	NA	up	up	down	Maitra et al., 2000
Cyp4e2	FBgn0014469	NA	up	up	NA	Chen & Li, 2007
Cyp4e3	FBgn0015035	NA	NA	NA	down	Terhzaz et al., 2015
Cyp6g1	FBgn0025454	NA	up	NA	down	Daborn, Boundy, Yen, Pittendrigh, & Ffrench‐Constant, 2001
Cyp6w1	FBgn0033065	NA	up	up	down	Pedra, Mcintyre, Scharf, & Pittendrigh, 2004; Chen & Li, 2007
Cyp6g2	FBgn0033696	NA	NA	NA	down	Daborn et al., 2007
Cyp12d1‐p	FBgn0050489	NA	up	up	NA	Daborn et al., 2007
Cyp12d1‐d	FBgn0053503	NA	up	up	NA	Daborn et al., 2007
GSTE6	FBgn0063494	NA	up	down	NA	Alias & Clark, 2010; Li et al., 2015
Jheh 1	FBgn0010053	NA	up	up	down	Battlay, 2018
Jheh 2	FBgn0034405	NA	up	up	NA	Battlay, 2018
