# Supplementary material for: Transposable elements contribute to the genomic response to insecticides in Drosophila melanogaster
Source: Philos Trans R Soc Lond B Biol Sci. 2020 Feb 10;375(1795):20190341. doi: 10.1098/rstb.2019.0341 (PMC7061994; doi:10.1098/rstb.2019.0341)
Supplement: Table S2. Gene ontology enrichment analysis [file rstb20190341supp3.xlsx]

## Sheet: A) GOs_SE-Sto & iso1-shared-DEG
Table S2.Gene ontology enrichment analysis
A. Significant gene ontology clusters according to DAVID functional annotation tool (enrichment score > 1.3) for shared DEGs between SE-Sto and iso-1 strains.
Annotation Cluster 1	Enrichment Score: 2.1879938521827715
Category	Term	Count	%	PValue	Genes	List Total	Pop Hits	Pop Total	Fold Enrichment	Bonferroni	Benjamini	FDR
GOTERM_BP_ALL	GO:0035186~syncytial blastoderm mitotic cell cycle	3	4.05405	0.00318379	FBGN0003042, FBGN0000404, FBGN0010314	56	17	10996	34.6513	0.968966	0.439418	4.96554
GOTERM_BP_ALL	GO:0033301~cell cycle comprising mitosis without cytokinesis	3	4.05405	0.00440543	FBGN0003042, FBGN0000404, FBGN0010314	56	20	10996	29.4536	0.991837	0.413882	6.80873
GOTERM_BP_ALL	GO:0045448~mitotic cell cycle, embryonic	3	4.05405	0.0194574	FBGN0003042, FBGN0000404, FBGN0010314	56	43	10996	13.6993	1	0.589994	26.9353
Annotation Cluster 2	Enrichment Score: 1.434777520484528
Category	Term	Count	%	PValue	Genes	List Total	Pop Hits	Pop Total	Fold Enrichment	Bonferroni	Benjamini	FDR
GOTERM_BP_ALL	GO:0000280~nuclear division	11	14.8649	0.000275955	FBGN0032705, FBGN0039141, FBGN0000404, FBGN0040232, FBGN0262743, FBGN0264848, FBGN0011818, FBGN0010314, FBGN0010382, FBGN0026206, FBGN0027948	56	535	10996	4.03725	0.259594	0.259594	0.439828
GOTERM_BP_ALL	GO:0048285~organelle fission	11	14.8649	0.000344374	FBGN0032705, FBGN0039141, FBGN0000404, FBGN0040232, FBGN0262743, FBGN0264848, FBGN0011818, FBGN0010314, FBGN0010382, FBGN0026206, FBGN0027948	56	550	10996	3.92714	0.312771	0.171007	0.548597
GOTERM_BP_ALL	GO:0007067~mitotic nuclear division	8	10.8108	0.000421052	FBGN0032705, FBGN0039141, FBGN0000404, FBGN0040232, FBGN0262743, FBGN0264848, FBGN0010382, FBGN0027948	56	276	10996	5.69151	0.367846	0.141762	0.670362
GOTERM_BP_ALL	GO:0000278~mitotic cell cycle	10	13.5135	0.00154309	FBGN0032705, FBGN0039141, FBGN0003042, FBGN0000404, FBGN0040232, FBGN0262743, FBGN0264848, FBGN0010314, FBGN0010382, FBGN0027948	56	553	10996	3.55076	0.813948	0.343237	2.43627
GOTERM_BP_ALL	GO:0000070~mitotic sister chromatid segregation	5	6.75676	0.00273372	FBGN0039141, FBGN0000404, FBGN0040232, FBGN0264848, FBGN0027948	56	117	10996	8.39133	0.949263	0.44911	4.2779
GOTERM_BP_ALL	GO:0000819~sister chromatid segregation	5	6.75676	0.00433101	FBGN0039141, FBGN0000404, FBGN0040232, FBGN0264848, FBGN0027948	56	133	10996	7.38185	0.991144	0.490968	6.69741
GOTERM_BP_ALL	GO:0098813~nuclear chromosome segregation	6	8.10811	0.00437577	FBGN0039141, FBGN0000404, FBGN0040232, FBGN0264848, FBGN0011818, FBGN0027948	56	216	10996	5.45437	0.991568	0.449517	6.76438
GOTERM_BP_ALL	GO:0007059~chromosome segregation	6	8.10811	0.00612394	FBGN0039141, FBGN0000404, FBGN0040232, FBGN0264848, FBGN0011818, FBGN0027948	56	234	10996	5.0348	0.998756	0.455634	9.34493
GOTERM_BP_ALL	GO:0007049~cell cycle	12	16.2162	0.00674214	FBGN0032705, FBGN0039141, FBGN0003042, FBGN0000404, FBGN0040232, FBGN0262743, FBGN0264848, FBGN0011818, FBGN0010314, FBGN0010382, FBGN0026206, FBGN0027948	56	953	10996	2.47249	0.999368	0.458775	10.2413
GOTERM_BP_ALL	GO:0022402~cell cycle process	11	14.8649	0.00815883	FBGN0032705, FBGN0039141, FBGN0000404, FBGN0040232, FBGN0262743, FBGN0264848, FBGN0011818, FBGN0010314, FBGN0010382, FBGN0026206, FBGN0027948	56	842	10996	2.56524	0.999866	0.496546	12.2644
GOTERM_BP_ALL	GO:0007051~spindle organization	4	5.40541	0.00962828	FBGN0032705, FBGN0039141, FBGN0010314, FBGN0027948	56	88	10996	8.92532	0.999973	0.528846	14.3175
GOTERM_BP_ALL	GO:1903047~mitotic cell cycle process	8	10.8108	0.00966741	FBGN0032705, FBGN0039141, FBGN0000404, FBGN0040232, FBGN0262743, FBGN0264848, FBGN0010382, FBGN0027948	56	481	10996	3.26582	0.999975	0.506024	14.3716
GOTERM_BP_ALL	GO:0033043~regulation of organelle organization	7	9.45946	0.0115216	FBGN0039141, FBGN0000404, FBGN0040372, FBGN0264848, FBGN0086779, FBGN0010382, FBGN0027948	56	381	10996	3.60761	0.999997	0.545584	16.8966
GOTERM_BP_ALL	GO:0007143~female meiotic division	4	5.40541	0.0167036	FBGN0032705, FBGN0011818, FBGN0010314, FBGN0027948	56	108	10996	7.27249	1	0.565609	23.5881
GOTERM_BP_ALL	GO:0051726~regulation of cell cycle	6	8.10811	0.0320832	FBGN0032705, FBGN0000404, FBGN0040232, FBGN0264848, FBGN0010314, FBGN0010382	56	356	10996	3.30939	1	0.637456	40.5962
GOTERM_BP_ALL	GO:0051128~regulation of cellular component organization	9	12.1622	0.0483654	FBGN0039141, FBGN0000404, FBGN0040372, FBGN0262743, FBGN0264848, FBGN0086779, FBGN0010382, FBGN0027948, FBGN0265778	56	815	10996	2.16836	1	0.675254	54.6956
GOTERM_BP_ALL	GO:0007126~meiotic nuclear division	5	6.75676	0.0620111	FBGN0032705, FBGN0011818, FBGN0010314, FBGN0026206, FBGN0027948	56	299	10996	3.28356	1	0.718477	64.0285
GOTERM_BP_ALL	GO:1903046~meiotic cell cycle process	5	6.75676	0.0669981	FBGN0032705, FBGN0011818, FBGN0010314, FBGN0026206, FBGN0027948	56	307	10996	3.198	1	0.721963	66.9644
GOTERM_BP_ALL	GO:0051321~meiotic cell cycle	5	6.75676	0.0768994	FBGN0032705, FBGN0011818, FBGN0010314, FBGN0026206, FBGN0027948	56	322	10996	3.04902	1	0.722366	72.1401
GOTERM_BP_ALL	GO:0051301~cell division	5	6.75676	0.0831789	FBGN0039141, FBGN0000404, FBGN0010314, FBGN0010382, FBGN0027948	56	331	10996	2.96612	1	0.711877	75.0176
GOTERM_BP_ALL	GO:1902589~single-organism organelle organization	8	10.8108	0.147589	FBGN0032705, FBGN0039141, FBGN0000404, FBGN0040232, FBGN0262743, FBGN0264848, FBGN0010314, FBGN0027948	56	880	10996	1.78506	1	0.809134	92.1951
GOTERM_BP_ALL	GO:0000003~reproduction	13	17.5676	0.205993	FBGN0052984, FBGN0036483, FBGN0038395, FBGN0011818, FBGN0010314, FBGN0036715, FBGN0026206, FBGN0027948, FBGN0265778, FBGN0032705, FBGN0036938, FBGN0262743, FBGN0010382	56	1853	10996	1.37757	1	0.850875	97.4878
GOTERM_BP_ALL	GO:0007010~cytoskeleton organization	6	8.10811	0.223029	FBGN0032705, FBGN0039141, FBGN0262743, FBGN0010314, FBGN0086779, FBGN0027948	56	649	10996	1.81532	1	0.84972	98.2233
GOTERM_BP_ALL	GO:0007017~microtubule-based process	5	6.75676	0.255126	FBGN0032705, FBGN0039141, FBGN0040232, FBGN0010314, FBGN0027948	56	514	10996	1.91009	1	0.868677	99.0943
GOTERM_BP_ALL	GO:0044702~single organism reproductive process	10	13.5135	0.257389	FBGN0032705, FBGN0036938, FBGN0262743, FBGN0011818, FBGN0010314, FBGN0010382, FBGN0036715, FBGN0026206, FBGN0027948, FBGN0265778	56	1394	10996	1.40859	1	0.869733	99.1373
GOTERM_BP_ALL	GO:0022414~reproductive process	11	14.8649	0.289613	FBGN0032705, FBGN0036483, FBGN0036938, FBGN0262743, FBGN0011818, FBGN0010314, FBGN0010382, FBGN0036715, FBGN0026206, FBGN0027948, FBGN0265778	56	1625	10996	1.32919	1	0.875111	99.5752
GOTERM_BP_ALL	GO:0022607~cellular component assembly	9	12.1622	0.294068	FBGN0032705, FBGN0051151, FBGN0039141, FBGN0262743, FBGN0010314, FBGN0010382, FBGN0036715, FBGN0027948, FBGN0265778	56	1263	10996	1.39922	1	0.875528	99.6158
GOTERM_BP_ALL	GO:0000226~microtubule cytoskeleton organization	4	5.40541	0.297245	FBGN0032705, FBGN0039141, FBGN0010314, FBGN0027948	56	381	10996	2.06149	1	0.876031	99.6425
GOTERM_BP_ALL	GO:0051656~establishment of organelle localization	3	4.05405	0.327452	FBGN0039141, FBGN0040232, FBGN0027948	56	234	10996	2.5174	1	0.89212	99.8228
GOTERM_BP_ALL	GO:0051640~organelle localization	3	4.05405	0.382048	FBGN0039141, FBGN0040232, FBGN0027948	56	264	10996	2.23133	1	0.920523	99.9542
GOTERM_BP_ALL	GO:0051649~establishment of localization in cell	5	6.75676	0.466309	FBGN0039141, FBGN0040232, FBGN0262743, FBGN0264493, FBGN0027948	56	699	10996	1.40456	1	0.949518	99.9956
GOTERM_BP_ALL	GO:0051641~cellular localization	6	8.10811	0.480404	FBGN0032705, FBGN0039141, FBGN0040232, FBGN0262743, FBGN0264493, FBGN0027948	56	908	10996	1.29751	1	0.953725	99.9971
GOTERM_BP_ALL	GO:0006928~movement of cell or subcellular component	4	5.40541	0.684419	FBGN0039141, FBGN0040232, FBGN0027948, FBGN0265778	56	695	10996	1.13011	1	0.98891	100
GOTERM_BP_ALL	GO:1902578~single-organism localization	5	6.75676	0.958933	FBGN0039141, FBGN0262743, FBGN0264493, FBGN0028562, FBGN0027948	56	1534	10996	0.640017	1	0.999984	100

## Sheet: B) GOs_RAL-177 & iso1-shared-DE
Table S2B. Significant gene ontology clusters according to DAVID functional annotation tool (enrichment score > 1.3) for shared DEGs between RAL-177 and iso-1 strains. First GO terms corresponding to down-regulated genes, the ones corresponding to the up-regulated terms are displayed after the black line.
Down regulated genes	Annotation Cluster 1	Enrichment Score: 4.913403205768907
	Category	Term	Count	%	PValue	Genes	List Total	Pop Hits	Pop Total	Fold Enrichment	Bonferroni	Benjamini	FDR
	GOTERM_BP_ALL	GO:0006022~aminoglycan metabolic process	23	3.33333	1.76667e-06	FBGN0033668, FBGN0262854, FBGN0036940, FBGN0036951, FBGN0035094, FBGN0034582, FBGN0035398, FBGN0264488, FBGN0036362, FBGN0053265, FBGN0259748, FBGN0261341, FBGN0031097, FBGN0035845, FBGN0038180, FBGN0037906, FBGN0036952, FBGN0036948, FBGN0026415, FBGN0040950, FBGN0260026, FBGN0035976, FBGN0260653	486	159	10996	3.27287	0.00470766	0.000943309	0.00313999
	GOTERM_BP_ALL	GO:0006030~chitin metabolic process	20	2.89855	2.4514e-06	FBGN0033668, FBGN0262854, FBGN0036940, FBGN0036951, FBGN0034582, FBGN0035398, FBGN0264488, FBGN0036362, FBGN0053265, FBGN0259748, FBGN0261341, FBGN0031097, FBGN0035845, FBGN0038180, FBGN0036952, FBGN0036948, FBGN0026415, FBGN0040950, FBGN0260026, FBGN0260653	486	126	10996	3.59135	0.00652632	0.00109069	0.00435698
	GOTERM_BP_ALL	GO:0006040~amino sugar metabolic process	21	3.04348	2.51762e-06	FBGN0033668, FBGN0262854, FBGN0036940, FBGN0036951, FBGN0034582, FBGN0035398, FBGN0264488, FBGN0036362, FBGN0053265, FBGN0259748, FBGN0261341, FBGN0031097, FBGN0035845, FBGN0038180, FBGN0036952, FBGN0036948, FBGN0027341, FBGN0026415, FBGN0040950, FBGN0260026, FBGN0260653	486	138	10996	3.44301	0.006702	0.000960191	0.00447466
	GOTERM_BP_ALL	GO:1901071~glucosamine-containing compound metabolic process	20	2.89855	5.56421e-06	FBGN0033668, FBGN0262854, FBGN0036940, FBGN0036951, FBGN0034582, FBGN0035398, FBGN0264488, FBGN0036362, FBGN0053265, FBGN0259748, FBGN0261341, FBGN0031097, FBGN0035845, FBGN0038180, FBGN0036952, FBGN0036948, FBGN0026415, FBGN0040950, FBGN0260026, FBGN0260653	486	133	10996	3.40233	0.0147521	0.00185603	0.00988922
	GOTERM_BP_ALL	GO:1901135~carbohydrate derivative metabolic process	44	6.37681	0.00446706	FBGN0035265, FBGN0262854, FBGN0036940, FBGN0040259, FBGN0035094, FBGN0037279, FBGN0053265, FBGN0031097, FBGN0035845, FBGN0022160, FBGN0038180, FBGN0037906, FBGN0052626, FBGN0033190, FBGN0036948, FBGN0026415, FBGN0040950, FBGN0260026, FBGN0035517, FBGN0260653, FBGN0033668, FBGN0015011, FBGN0036951, FBGN0039596, FBGN0034582, FBGN0036362, FBGN0035398, FBGN0264488, FBGN0030510, FBGN0035375, FBGN02646…	486	646	10996	1.54106	0.999994	0.247775	7.64906
	Annotation Cluster 2	Enrichment Score: 3.2732355941981393
	Category	Term	Count	%	PValue	Genes	List Total	Pop Hits	Pop Total	Fold Enrichment	Bonferroni	Benjamini	FDR
	GOTERM_BP_ALL	GO:0006810~transport	115	16.6667	0.000149732	FBGN0010387, FBGN0051072, FBGN0265187, FBGN0000044, FBGN0035880, FBGN0035944, FBGN0025680, FBGN0000042, FBGN0011225, FBGN0036411, FBGN0051636, FBGN0260933, FBGN0263390, FBGN0243512, FBGN0037140, FBGN0035400, FBGN0038881, FBGN0035165, FBGN0035756, FBGN0033234, FBGN0086346, FBGN0261675, FBGN0033447, FBGN0259246, FBGN0019886, FBGN0033644, FBGN0031012, FBGN0053547, FBGN0000038, FBGN0036666, FBGN00271…	486	1883	10996	1.3818	0.329656	0.0302981	0.265797
	GOTERM_BP_ALL	GO:0051234~establishment of localization	116	16.8116	0.000459091	FBGN0010387, FBGN0051072, FBGN0265187, FBGN0000044, FBGN0035944, FBGN0035880, FBGN0025680, FBGN0000042, FBGN0011225, FBGN0036411, FBGN0034709, FBGN0051636, FBGN0260933, FBGN0263390, FBGN0243512, FBGN0037140, FBGN0035400, FBGN0038881, FBGN0035165, FBGN0035756, FBGN0033234, FBGN0086346, FBGN0261675, FBGN0033447, FBGN0259246, FBGN0019886, FBGN0033644, FBGN0031012, FBGN0053547, FBGN0000038, FBGN00366…	486	1957	10996	1.34111	0.706687	0.0625139	0.812843
	GOTERM_BP_ALL	GO:0044765~single-organism transport	90	13.0435	0.000628834	FBGN0000044, FBGN0265187, FBGN0035944, FBGN0000042, FBGN0025680, FBGN0035244, FBGN0030529, FBGN0011225, FBGN0005586, FBGN0036411, FBGN0037783, FBGN0039774, FBGN0260933, FBGN0263390, FBGN0261612, FBGN0052054, FBGN0036770, FBGN0243512, FBGN0038740, FBGN0035400, FBGN0037140, FBGN0025709, FBGN0038881, FBGN0035756, FBGN0033234, FBGN0262716, FBGN0086346, FBGN0031304, FBGN0003328, FBGN0261675, FBGN00530…	486	1451	10996	1.40337	0.813653	0.0768899	1.1118
	GOTERM_BP_ALL	GO:0051179~localization	135	19.5652	0.000958904	FBGN0010387, FBGN0051072, FBGN0250876, FBGN0000044, FBGN0265187, FBGN0035944, FBGN0035880, FBGN0025680, FBGN0000042, FBGN0011225, FBGN0036411, FBGN0034709, FBGN0051636, FBGN0260933, FBGN0263390, FBGN0038901, FBGN0032935, FBGN0243512, FBGN0037140, FBGN0035400, FBGN0037750, FBGN0030964, FBGN0038881, FBGN0035165, FBGN0035756, FBGN0033234, FBGN0086346, FBGN0261675, FBGN0033447, FBGN0259246, FBGN00198…	486	2388	10996	1.27908	0.922885	0.109948	1.6907
	GOTERM_BP_ALL	GO:1902578~single-organism localization	93	13.4783	0.00103824	FBGN0000044, FBGN0265187, FBGN0035944, FBGN0000042, FBGN0025680, FBGN0035244, FBGN0030529, FBGN0011225, FBGN0005586, FBGN0036411, FBGN0037783, FBGN0034709, FBGN0039774, FBGN0260933, FBGN0263390, FBGN0261612, FBGN0052054, FBGN0036770, FBGN0243512, FBGN0038740, FBGN0035400, FBGN0037140, FBGN0025709, FBGN0038881, FBGN0035756, FBGN0033234, FBGN0262716, FBGN0086346, FBGN0031304, FBGN0003328, FBGN02616…	486	1534	10996	1.37169	0.937624	0.113641	1.82936
	Annotation Cluster 3	Enrichment Score: 2.4524978291120343
	Category	Term	Count	%	PValue	Genes	List Total	Pop Hits	Pop Total	Fold Enrichment	Bonferroni	Benjamini	FDR
	GOTERM_BP_ALL	GO:0006013~mannose metabolic process	6	0.869565	1.77835e-05	FBGN0032068, FBGN0032253, FBGN0032069, FBGN0027611, FBGN0032067, FBGN0032066	486	9	10996	15.0837	0.0463896	0.00473874	0.0316032
	GOTERM_BP_ALL	GO:0006517~protein deglycosylation	6	0.869565	0.000235024	FBGN0032068, FBGN0032253, FBGN0032069, FBGN0027611, FBGN0032067, FBGN0032066	486	14	10996	9.69665	0.466248	0.0384791	0.416904
	GOTERM_BP_ALL	GO:0019318~hexose metabolic process	7	1.01449	0.0261014	FBGN0032068, FBGN0001089, FBGN0032253, FBGN0032069, FBGN0027611, FBGN0032067, FBGN0032066	486	52	10996	3.04574	1	0.564427	37.5049
	GOTERM_BP_ALL	GO:0005996~monosaccharide metabolic process	7	1.01449	0.041712	FBGN0032068, FBGN0001089, FBGN0032253, FBGN0032069, FBGN0027611, FBGN0032067, FBGN0032066	486	58	10996	2.73067	1	0.658229	53.1062
	GOTERM_BP_ALL	GO:0044723~single-organism carbohydrate metabolic process	15	2.17391	0.120076	FBGN0032253, FBGN0001089, FBGN0039596, FBGN0027611, FBGN0032067, FBGN0032066, FBGN0035375, FBGN0264672, FBGN0044872, FBGN0032068, FBGN0032069, FBGN0022160, FBGN0033190, FBGN0031818, FBGN0035287	486	224	10996	1.5151	1	0.828162	89.7061
	Annotation Cluster 4	Enrichment Score: 2.3587489371991612
	Category	Term	Count	%	PValue	Genes	List Total	Pop Hits	Pop Total	Fold Enrichment	Bonferroni	Benjamini	FDR
	GOTERM_BP_ALL	GO:0006026~aminoglycan catabolic process	9	1.30435	0.000356789	FBGN0261341, FBGN0038180, FBGN0037906, FBGN0035094, FBGN0034582, FBGN0035398, FBGN0026415, FBGN0035976, FBGN0260653	486	41	10996	4.96658	0.614477	0.0515754	0.632255
	GOTERM_BP_ALL	GO:1901136~carbohydrate derivative catabolic process	11	1.5942	0.00215955	FBGN0015011, FBGN0261341, FBGN0038180, FBGN0037906, FBGN0035094, FBGN0034582, FBGN0035398, FBGN0026415, FBGN0030510, FBGN0035976, FBGN0260653	486	78	10996	3.19078	0.996894	0.175089	3.76959
	GOTERM_BP_ALL	GO:0006032~chitin catabolic process	6	0.869565	0.00417414	FBGN0261341, FBGN0038180, FBGN0034582, FBGN0035398, FBGN0026415, FBGN0260653	486	25	10996	5.43012	0.999986	0.243696	7.1649
	GOTERM_BP_ALL	GO:1901072~glucosamine-containing compound catabolic process	6	0.869565	0.0058992	FBGN0261341, FBGN0038180, FBGN0034582, FBGN0035398, FBGN0026415, FBGN0260653	486	27	10996	5.02789	1	0.280528	9.98208
	GOTERM_BP_ALL	GO:0046348~amino sugar catabolic process	6	0.869565	0.0058992	FBGN0261341, FBGN0038180, FBGN0034582, FBGN0035398, FBGN0026415, FBGN0260653	486	27	10996	5.02789	1	0.280528	9.98208
	GOTERM_BP_ALL	GO:0018990~ecdysis, chitin-based cuticle	4	0.57971	0.0628896	FBGN0038180, FBGN0034582, FBGN0035398, FBGN0026415	486	21	10996	4.30962	1	0.720759	68.4779
	Annotation Cluster 5	Enrichment Score: 2.242272909726724
	Category	Term	Count	%	PValue	Genes	List Total	Pop Hits	Pop Total	Fold Enrichment	Bonferroni	Benjamini	FDR
	GOTERM_BP_ALL	GO:0042303~molting cycle	17	2.46377	1.50359e-05	FBGN0029118, FBGN0000422, FBGN0011225, FBGN0034582, FBGN0035398, FBGN0020638, FBGN0015765, FBGN0020637, FBGN0264672, FBGN0086367, FBGN0035049, FBGN0259226, FBGN0038180, FBGN0267339, FBGN0026415, FBGN0005626, FBGN0038901	486	106	10996	3.62862	0.0393655	0.00445243	0.0267212
	GOTERM_BP_ALL	GO:0007591~molting cycle, chitin-based cuticle	16	2.31884	2.64472e-05	FBGN0029118, FBGN0000422, FBGN0011225, FBGN0034582, FBGN0035398, FBGN0020638, FBGN0015765, FBGN0020637, FBGN0264672, FBGN0086367, FBGN0035049, FBGN0038180, FBGN0267339, FBGN0026415, FBGN0005626, FBGN0038901	486	99	10996	3.65665	0.0682041	0.00640137	0.0469962
	GOTERM_BP_ALL	GO:0022404~molting cycle process	12	1.73913	0.000171966	FBGN0086367, FBGN0029118, FBGN0000422, FBGN0259226, FBGN0038180, FBGN0267339, FBGN0034582, FBGN0035398, FBGN0005626, FBGN0026415, FBGN0015765, FBGN0038901	486	68	10996	3.99274	0.368313	0.0322791	0.305208
	GOTERM_BP_ALL	GO:0048082~regulation of adult chitin-containing cuticle pigmentation	5	0.724638	0.00194416	FBGN0000422, FBGN0267339, FBGN0005626, FBGN0015765, FBGN0038901	486	13	10996	8.70212	0.994472	0.169427	3.39974
	GOTERM_BP_ALL	GO:0007564~regulation of chitin-based cuticle tanning	5	0.724638	0.00262782	FBGN0000422, FBGN0267339, FBGN0005626, FBGN0015765, FBGN0038901	486	14	10996	8.08054	0.999113	0.197184	4.56909
	GOTERM_BP_ALL	GO:0048079~regulation of cuticle pigmentation	5	0.724638	0.00445426	FBGN0000422, FBGN0267339, FBGN0005626, FBGN0015765, FBGN0038901	486	16	10996	7.07047	0.999993	0.252355	7.62795
	GOTERM_BP_ALL	GO:0007593~chitin-based cuticle sclerotization	7	1.01449	0.00592468	FBGN0086367, FBGN0029118, FBGN0000422, FBGN0267339, FBGN0005626, FBGN0015765, FBGN0038901	486	38	10996	4.16786	1	0.276689	10.0231
	GOTERM_BP_ALL	GO:0043473~pigmentation	13	1.88406	0.0129079	FBGN0029118, FBGN0035880, FBGN0000422, FBGN0019643, FBGN0015765, FBGN0004644, FBGN0086367, FBGN0267339, FBGN0041184, FBGN0000153, FBGN0005626, FBGN0085408, FBGN0038901	486	131	10996	2.24528	1	0.404248	20.6193
	GOTERM_BP_ALL	GO:0042417~dopamine metabolic process	4	0.57971	0.0139272	FBGN0086367, FBGN0000422, FBGN0019643, FBGN0005626	486	12	10996	7.54184	1	0.418948	22.0638
	GOTERM_BP_ALL	GO:0048066~developmental pigmentation	12	1.73913	0.0187961	FBGN0004644, FBGN0086367, FBGN0029118, FBGN0000422, FBGN0035880, FBGN0267339, FBGN0041184, FBGN0000153, FBGN0019643, FBGN0005626, FBGN0015765, FBGN0038901	486	122	10996	2.22546	1	0.473523	28.6275
	GOTERM_BP_ALL	GO:0048070~regulation of developmental pigmentation	5	0.724638	0.0293278	FBGN0000422, FBGN0267339, FBGN0005626, FBGN0015765, FBGN0038901	486	27	10996	4.18991	1	0.594843	41.0843
	GOTERM_BP_ALL	GO:0048067~cuticle pigmentation	7	1.01449	0.0307827	FBGN0086367, FBGN0029118, FBGN0000422, FBGN0267339, FBGN0005626, FBGN0015765, FBGN0038901	486	54	10996	2.93294	1	0.596568	42.6342
	GOTERM_BP_ALL	GO:0006584~catecholamine metabolic process	4	0.57971	0.0365761	FBGN0086367, FBGN0000422, FBGN0019643, FBGN0005626	486	17	10996	5.32365	1	0.630373	48.4326
	GOTERM_BP_ALL	GO:0009712~catechol-containing compound metabolic process	4	0.57971	0.0365761	FBGN0086367, FBGN0000422, FBGN0019643, FBGN0005626	486	17	10996	5.32365	1	0.630373	48.4326
	GOTERM_BP_ALL	GO:0048085~adult chitin-containing cuticle pigmentation	4	0.57971	0.104852	FBGN0086367, FBGN0029118, FBGN0000422, FBGN0005626	486	26	10996	3.48085	1	0.808494	86.0367
	GOTERM_BP_ALL	GO:0021700~developmental maturation	14	2.02899	0.336951	FBGN0004574, FBGN0036666, FBGN0029118, FBGN0000422, FBGN0015797, FBGN0015765, FBGN0086367, FBGN0037375, FBGN0015277, FBGN0267339, FBGN0000229, FBGN0005626, FBGN0053547, FBGN0038901	486	255	10996	1.24219	1	0.961487	99.9327
	Annotation Cluster 6	Enrichment Score: 2.006697673489933
	Category	Term	Count	%	PValue	Genes	List Total	Pop Hits	Pop Total	Fold Enrichment	Bonferroni	Benjamini	FDR
	GOTERM_BP_ALL	GO:0007623~circadian rhythm	16	2.31884	0.00289636	FBGN0044050, FBGN0039536, FBGN0000422, FBGN0032840, FBGN0025680, FBGN0037174, FBGN0004244, FBGN0019643, FBGN0264006, FBGN0027109, FBGN0039203, FBGN0016076, FBGN0037290, FBGN0263220, FBGN0262580, FBGN0015221	486	152	10996	2.38163	0.999568	0.203768	5.02475
	GOTERM_BP_ALL	GO:0048511~rhythmic process	16	2.31884	0.00371234	FBGN0044050, FBGN0039536, FBGN0000422, FBGN0032840, FBGN0025680, FBGN0037174, FBGN0004244, FBGN0019643, FBGN0264006, FBGN0027109, FBGN0039203, FBGN0016076, FBGN0037290, FBGN0263220, FBGN0262580, FBGN0015221	486	156	10996	2.32057	0.999952	0.235467	6.39675
	GOTERM_BP_ALL	GO:0048512~circadian behavior	11	1.5942	0.00893537	FBGN0044050, FBGN0027109, FBGN0039536, FBGN0000422, FBGN0025680, FBGN0016076, FBGN0019643, FBGN0262580, FBGN0264006, FBGN0263220, FBGN0015221	486	95	10996	2.6198	1	0.338562	14.7455
	GOTERM_BP_ALL	GO:0007622~rhythmic behavior	11	1.5942	0.01029	FBGN0044050, FBGN0027109, FBGN0039536, FBGN0000422, FBGN0025680, FBGN0016076, FBGN0019643, FBGN0262580, FBGN0264006, FBGN0263220, FBGN0015221	486	97	10996	2.56578	1	0.36422	16.7931
	GOTERM_BP_ALL	GO:0007626~locomotory behavior	20	2.89855	0.0148247	FBGN0044050, FBGN0039536, FBGN0250876, FBGN0025680, FBGN0004516, FBGN0011581, FBGN0264006, FBGN0027109, FBGN0086367, FBGN0038839, FBGN0022160, FBGN0033447, FBGN0016076, FBGN0259246, FBGN0005626, FBGN0000535, FBGN0023179, FBGN0263220, FBGN0262580, FBGN0015221	486	250	10996	1.81004	1	0.429861	23.3149
	GOTERM_BP_ALL	GO:0045475~locomotor rhythm	7	1.01449	0.0622013	FBGN0044050, FBGN0027109, FBGN0039536, FBGN0025680, FBGN0016076, FBGN0264006, FBGN0015221	486	64	10996	2.47467	1	0.719338	68.0638
	Annotation Cluster 7	Enrichment Score: 1.7862042467221344
	Category	Term	Count	%	PValue	Genes	List Total	Pop Hits	Pop Total	Fold Enrichment	Bonferroni	Benjamini	FDR
	GOTERM_BP_ALL	GO:0010259~multicellular organism aging	16	2.31884	0.00952594	FBGN0243512, FBGN0032840, FBGN0034312, FBGN0038788, FBGN0015765, FBGN0261560, FBGN0031263, FBGN0036449, FBGN0001291, FBGN0029002, FBGN0033448, FBGN0000565, FBGN0016076, FBGN0043792, FBGN0035132, FBGN0035131	486	173	10996	2.09253	1	0.351646	15.6439
	GOTERM_BP_ALL	GO:0007568~aging	16	2.31884	0.0121853	FBGN0243512, FBGN0032840, FBGN0034312, FBGN0038788, FBGN0015765, FBGN0261560, FBGN0031263, FBGN0036449, FBGN0001291, FBGN0029002, FBGN0033448, FBGN0000565, FBGN0016076, FBGN0043792, FBGN0035132, FBGN0035131	486	178	10996	2.03375	1	0.391138	19.5801
	GOTERM_BP_ALL	GO:0008340~determination of adult lifespan	14	2.02899	0.0377263	FBGN0243512, FBGN0032840, FBGN0034312, FBGN0038788, FBGN0015765, FBGN0261560, FBGN0036449, FBGN0031263, FBGN0029002, FBGN0033448, FBGN0000565, FBGN0043792, FBGN0035132, FBGN0035131	486	170	10996	1.86328	1	0.631108	49.516
	Annotation Cluster 8	Enrichment Score: 1.6766387339574955
	Category	Term	Count	%	PValue	Genes	List Total	Pop Hits	Pop Total	Fold Enrichment	Bonferroni	Benjamini	FDR
	GOTERM_BP_ALL	GO:0044712~single-organism catabolic process	26	3.76812	0.00387139	FBGN0027572, FBGN0030873, FBGN0263593, FBGN0029831, FBGN0031092, FBGN0039774, FBGN0039006, FBGN0034225, FBGN0000153, FBGN0039476, FBGN0034628, FBGN0015011, FBGN0034629, FBGN0033999, FBGN0004516, FBGN0030884, FBGN0019643, FBGN0030510, FBGN0036367, FBGN0039473, FBGN0010591, FBGN0039769, FBGN0036449, FBGN0036381, FBGN0031813, FBGN0013771	486	319	10996	1.84409	0.999968	0.238638	6.66199
	GOTERM_BP_ALL	GO:0009056~catabolic process	52	7.53623	0.0120253	FBGN0051821, FBGN0037683, FBGN0051823, FBGN0027572, FBGN0263593, FBGN0036196, FBGN0030521, FBGN0038180, FBGN0031092, FBGN0039774, FBGN0034225, FBGN0026415, FBGN0003231, FBGN0030411, FBGN0015011, FBGN0034628, FBGN0033999, FBGN0034629, FBGN0004516, FBGN0019643, FBGN0035398, FBGN0036367, FBGN0030510, FBGN0039769, FBGN0086346, FBGN0015541, FBGN0262580, FBGN0030873, FBGN0035094, FBGN0029831, FBGN00511…	486	841	10996	1.39896	1	0.396441	19.3484
	GOTERM_BP_ALL	GO:1901575~organic substance catabolic process	47	6.81159	0.0293986	FBGN0051821, FBGN0051823, FBGN0030873, FBGN0027572, FBGN0263593, FBGN0035094, FBGN0036196, FBGN0030521, FBGN0029831, FBGN0038180, FBGN0037906, FBGN0051198, FBGN0031092, FBGN0039774, FBGN0034225, FBGN0000153, FBGN0026415, FBGN0003231, FBGN0260653, FBGN0259979, FBGN0030411, FBGN0039476, FBGN0015011, FBGN0034628, FBGN0033999, FBGN0034629, FBGN0030884, FBGN0004516, FBGN0019643, FBGN0034582, FBGN00353…	486	787	10996	1.35121	1	0.591603	41.1606
	GOTERM_BP_ALL	GO:0044248~cellular catabolic process	36	5.21739	0.1436	FBGN0051821, FBGN0051823, FBGN0030873, FBGN0027572, FBGN0263593, FBGN0036196, FBGN0030521, FBGN0051198, FBGN0031092, FBGN0039006, FBGN0039774, FBGN0034225, FBGN0000153, FBGN0004431, FBGN0003231, FBGN0259979, FBGN0030411, FBGN0015011, FBGN0034628, FBGN0034629, FBGN0004577, FBGN0004516, FBGN0019643, FBGN0030510, FBGN0010591, FBGN0033874, FBGN0039769, FBGN0036449, FBGN0051445, FBGN0260462, FBGN00863…	486	661	10996	1.23225	1	0.858163	93.6407
	Annotation Cluster 9	Enrichment Score: 1.636830742093267
	Category	Term	Count	%	PValue	Genes	List Total	Pop Hits	Pop Total	Fold Enrichment	Bonferroni	Benjamini	FDR
	GOTERM_BP_ALL	GO:0044707~single-multicellular organism process	210	30.4348	0.000100419	FBGN0250876, FBGN0000044, FBGN0032840, FBGN0000042, FBGN0263593, FBGN0033942, FBGN0034709, FBGN0263456, FBGN0022160, FBGN0035281, FBGN0036945, FBGN0263390, FBGN0038901, FBGN0243512, FBGN0037140, FBGN0086519, FBGN0034972, FBGN0033448, FBGN0033447, FBGN0259246, FBGN0050361, FBGN0023179, FBGN0031888, FBGN0028544, FBGN0044050, FBGN0036666, FBGN0033968, FBGN0039084, FBGN0027106, FBGN0266465, FBGN00271…	486	3850	10996	1.23412	0.23527	0.0221047	0.178332
	GOTERM_BP_ALL	GO:0007275~multicellular organism development	185	26.8116	0.00124433	FBGN0045852, FBGN0250876, FBGN0000044, FBGN0032840, FBGN0000042, FBGN0263593, FBGN0011225, FBGN0033942, FBGN0036411, FBGN0031097, FBGN0029002, FBGN0022160, FBGN0263456, FBGN0038180, FBGN0035281, FBGN0033753, FBGN0052570, FBGN0038487, FBGN0036945, FBGN0036318, FBGN0053556, FBGN0033658, FBGN0038901, FBGN0243512, FBGN0086519, FBGN0029118, FBGN0034972, FBGN0014018, FBGN0030964, FBGN0243586, FBGN00387…	486	3465	10996	1.208	0.964052	0.129398	2.18872
	GOTERM_BP_ALL	GO:0048856~anatomical structure development	204	29.5652	0.00287712	FBGN0250876, FBGN0000044, FBGN0032840, FBGN0000042, FBGN0263593, FBGN0033942, FBGN0265180, FBGN0263456, FBGN0022160, FBGN0035281, FBGN0036945, FBGN0260933, FBGN0038901, FBGN0243512, FBGN0086519, FBGN0034972, FBGN0037750, FBGN0033448, FBGN0033447, FBGN0019886, FBGN0260943, FBGN0023179, FBGN0031888, FBGN0028544, FBGN0036666, FBGN0033968, FBGN0039084, FBGN0027106, FBGN0266465, FBGN0037375, FBGN00345…	486	3939	10996	1.17177	0.999545	0.208011	4.99218
	GOTERM_BP_ALL	GO:0032502~developmental process	205	29.7101	0.00558716	FBGN0250876, FBGN0000044, FBGN0032840, FBGN0000042, FBGN0263593, FBGN0033942, FBGN0265180, FBGN0263456, FBGN0022160, FBGN0035281, FBGN0036945, FBGN0260933, FBGN0038901, FBGN0243512, FBGN0086519, FBGN0034972, FBGN0037750, FBGN0033448, FBGN0033447, FBGN0019886, FBGN0260943, FBGN0023179, FBGN0031888, FBGN0028544, FBGN0036666, FBGN0033968, FBGN0039084, FBGN0027106, FBGN0266465, FBGN0037375, FBGN00345…	486	4013	10996	1.1558	1	0.288313	9.47855
	GOTERM_BP_ALL	GO:0044767~single-organism developmental process	201	29.1304	0.00832931	FBGN0250876, FBGN0000044, FBGN0032840, FBGN0000042, FBGN0263593, FBGN0033942, FBGN0263456, FBGN0022160, FBGN0035281, FBGN0036945, FBGN0260933, FBGN0038901, FBGN0243512, FBGN0086519, FBGN0034972, FBGN0037750, FBGN0033448, FBGN0033447, FBGN0019886, FBGN0260943, FBGN0023179, FBGN0031888, FBGN0028544, FBGN0036666, FBGN0033968, FBGN0039084, FBGN0027106, FBGN0266465, FBGN0037375, FBGN0034577, FBGN00411…	486	3958	10996	1.149	1	0.324257	13.8141
	GOTERM_BP_ALL	GO:0044699~single-organism process	362	52.4638	0.0138492	FBGN0000044, FBGN0041707, FBGN0250876, FBGN0265187, FBGN0035944, FBGN0000042, FBGN0025680, FBGN0032840, FBGN0263593, FBGN0032694, FBGN0033942, FBGN0022160, FBGN0263456, FBGN0034709, FBGN0035281, FBGN0052626, FBGN0036945, FBGN0260933, FBGN0263390, FBGN0029507, FBGN0038901, FBGN0035287, FBGN0032935, FBGN0243512, FBGN0035400, FBGN0037140, FBGN0086519, FBGN0034972, FBGN0037750, FBGN0033448, FBGN00334…	486	7686	10996	1.06563	1	0.421775	21.9541
	GOTERM_BP_ALL	GO:0032501~multicellular organismal process	243	35.2174	0.066869	FBGN0000044, FBGN0250876, FBGN0000042, FBGN0032840, FBGN0025680, FBGN0034417, FBGN0053346, FBGN0263593, FBGN0033942, FBGN0034709, FBGN0263456, FBGN0022160, FBGN0259110, FBGN0035281, FBGN0036945, FBGN0260933, FBGN0263390, FBGN0038901, FBGN0243512, FBGN0037140, FBGN0086519, FBGN0034972, FBGN0033958, FBGN0033448, FBGN0033447, FBGN0259246, FBGN0028518, FBGN0050361, FBGN0034162, FBGN0023179, FBGN00318…	486	5110	10996	1.07593	1	0.735502	70.7742
	GOTERM_BP_ALL	GO:0009653~anatomical structure morphogenesis	102	14.7826	0.117373	FBGN0031299, FBGN0045852, FBGN0250876, FBGN0000042, FBGN0263593, FBGN0011225, FBGN0029002, FBGN0033753, FBGN0038487, FBGN0052570, FBGN0260933, FBGN0053556, FBGN0033658, FBGN0038901, FBGN0243512, FBGN0037750, FBGN0030964, FBGN0014018, FBGN0243586, FBGN0038788, FBGN0261675, FBGN0033447, FBGN0000565, FBGN0036742, FBGN0019886, FBGN0263118, FBGN0031888, FBGN0036666, FBGN0027106, FBGN0027598, FBGN02596…	486	2051	10996	1.12521	1	0.825526	89.1294
	GOTERM_BP_ALL	GO:0048731~system development	116	16.8116	0.546409	FBGN0045852, FBGN0250876, FBGN0000044, FBGN0000042, FBGN0263593, FBGN0011225, FBGN0036411, FBGN0031097, FBGN0263456, FBGN0022160, FBGN0033753, FBGN0036945, FBGN0036318, FBGN0053556, FBGN0038901, FBGN0243512, FBGN0034972, FBGN0030964, FBGN0014018, FBGN0038788, FBGN0261675, FBGN0033447, FBGN0000565, FBGN0031285, FBGN0263118, FBGN0053547, FBGN0031888, FBGN0028544, FBGN0036666, FBGN0039816, FBGN00339…	486	2622	10996	1.00098	1	0.992117	99.9999
	GOTERM_BP_ALL	GO:0048869~cellular developmental process	96	13.913	0.995918	FBGN0031299, FBGN0045852, FBGN0038391, FBGN0250876, FBGN0000044, FBGN0053202, FBGN0000042, FBGN0011225, FBGN0036411, FBGN0030521, FBGN0037783, FBGN0261560, FBGN0022160, FBGN0020269, FBGN0038088, FBGN0036945, FBGN0260933, FBGN0037293, FBGN0001987, FBGN0038901, FBGN0243512, FBGN0051871, FBGN0037750, FBGN0030964, FBGN0014018, FBGN0259481, FBGN0038788, FBGN0024361, FBGN0033787, FBGN0015773, FBGN02627…	486	2686	10996	0.808656	1	1	100
	GOTERM_BP_ALL	GO:0030154~cell differentiation	88	12.7536	0.998595	FBGN0045852, FBGN0038391, FBGN0250876, FBGN0000044, FBGN0053202, FBGN0000042, FBGN0011225, FBGN0036411, FBGN0030521, FBGN0037783, FBGN0261560, FBGN0022160, FBGN0020269, FBGN0038088, FBGN0036945, FBGN0037293, FBGN0001987, FBGN0038901, FBGN0243512, FBGN0051871, FBGN0037750, FBGN0030964, FBGN0014018, FBGN0259481, FBGN0038788, FBGN0024361, FBGN0033787, FBGN0015773, FBGN0262716, FBGN0031304, FBGN00300…	486	2562	10996	0.777145	1	1	100
	Annotation Cluster 10	Enrichment Score: 1.395438493446772
	Category	Term	Count	%	PValue	Genes	List Total	Pop Hits	Pop Total	Fold Enrichment	Bonferroni	Benjamini	FDR
	GOTERM_BP_ALL	GO:0016042~lipid catabolic process	16	2.31884	0.000248347	FBGN0039476, FBGN0034628, FBGN0034629, FBGN0033999, FBGN0027572, FBGN0030884, FBGN0263593, FBGN0036367, FBGN0039473, FBGN0010591, FBGN0039769, FBGN0036449, FBGN0029831, FBGN0031092, FBGN0039774, FBGN0031813	486	120	10996	3.01674	0.484912	0.0382729	0.440488
	GOTERM_BP_ALL	GO:0044242~cellular lipid catabolic process	10	1.44928	0.00185965	FBGN0036449, FBGN0034628, FBGN0034629, FBGN0027572, FBGN0031092, FBGN0039774, FBGN0263593, FBGN0031813, FBGN0010591, FBGN0039769	486	64	10996	3.53524	0.993069	0.16818	3.25425
	GOTERM_BP_ALL	GO:0044712~single-organism catabolic process	26	3.76812	0.00387139	FBGN0027572, FBGN0030873, FBGN0263593, FBGN0029831, FBGN0031092, FBGN0039774, FBGN0039006, FBGN0034225, FBGN0000153, FBGN0039476, FBGN0034628, FBGN0015011, FBGN0034629, FBGN0033999, FBGN0004516, FBGN0030884, FBGN0019643, FBGN0030510, FBGN0036367, FBGN0039473, FBGN0010591, FBGN0039769, FBGN0036449, FBGN0036381, FBGN0031813, FBGN0013771	486	319	10996	1.84409	0.999968	0.238638	6.66199
	GOTERM_BP_ALL	GO:0033539~fatty acid beta-oxidation using acyl-CoA dehydrogenase	4	0.57971	0.0261153	FBGN0034628, FBGN0034629, FBGN0027572, FBGN0031813	486	15	10996	6.03347	1	0.560392	37.5208
	GOTERM_BP_ALL	GO:0016054~organic acid catabolic process	9	1.30435	0.0377085	FBGN0034628, FBGN0015011, FBGN0034629, FBGN0027572, FBGN0031092, FBGN0263593, FBGN0004516, FBGN0036381, FBGN0031813	486	87	10996	2.34057	1	0.634521	49.4995
	GOTERM_BP_ALL	GO:0009062~fatty acid catabolic process	6	0.869565	0.0469017	FBGN0034628, FBGN0034629, FBGN0027572, FBGN0031092, FBGN0263593, FBGN0031813	486	45	10996	3.01674	1	0.685233	57.4207
	GOTERM_BP_ALL	GO:0044255~cellular lipid metabolic process	22	3.18841	0.0472321	FBGN0035265, FBGN0086532, FBGN0034628, FBGN0034629, FBGN0027572, FBGN0026718, FBGN0038130, FBGN0263593, FBGN0037167, FBGN0015591, FBGN0010591, FBGN0037612, FBGN0039756, FBGN0039769, FBGN0261560, FBGN0036449, FBGN0015277, FBGN0031092, FBGN0039774, FBGN0031813, FBGN0050502, FBGN0035517	486	322	10996	1.54584	1	0.684586	57.6823
	GOTERM_BP_ALL	GO:0006629~lipid metabolic process	29	4.2029	0.0489576	FBGN0035265, FBGN0027572, FBGN0026718, FBGN0038130, FBGN0263593, FBGN0015591, FBGN0037612, FBGN0039756, FBGN0261560, FBGN0029831, FBGN0015277, FBGN0031092, FBGN0039774, FBGN0030592, FBGN0050502, FBGN0035517, FBGN0086532, FBGN0039476, FBGN0034628, FBGN0034629, FBGN0033999, FBGN0030884, FBGN0037167, FBGN0036367, FBGN0039473, FBGN0010591, FBGN0039769, FBGN0036449, FBGN0031813	486	457	10996	1.43575	1	0.69152	59.024
	GOTERM_BP_ALL	GO:0072329~monocarboxylic acid catabolic process	6	0.869565	0.0507968	FBGN0034628, FBGN0034629, FBGN0027572, FBGN0031092, FBGN0263593, FBGN0031813	486	46	10996	2.95115	1	0.695819	60.4098
	GOTERM_BP_ALL	GO:0046395~carboxylic acid catabolic process	8	1.15942	0.0527704	FBGN0034628, FBGN0034629, FBGN0027572, FBGN0031092, FBGN0263593, FBGN0004516, FBGN0036381, FBGN0031813	486	77	10996	2.3507	1	0.703838	61.8477
	GOTERM_BP_ALL	GO:0006082~organic acid metabolic process	26	3.76812	0.0536905	FBGN0039254, FBGN0040259, FBGN0000422, FBGN0027572, FBGN0263593, FBGN0038130, FBGN0039756, FBGN0038083, FBGN0031092, FBGN0000153, FBGN0005626, FBGN0050502, FBGN0001258, FBGN0034628, FBGN0029118, FBGN0015011, FBGN0034629, FBGN0004516, FBGN0032076, FBGN0010591, FBGN0000566, FBGN0000565, FBGN0042179, FBGN0036381, FBGN0031813, FBGN0026756	486	403	10996	1.45971	1	0.707222	62.501
	GOTERM_BP_ALL	GO:0006635~fatty acid beta-oxidation	5	0.724638	0.0724434	FBGN0034628, FBGN0034629, FBGN0027572, FBGN0031092, FBGN0031813	486	36	10996	3.14243	1	0.75696	73.7266
	GOTERM_BP_ALL	GO:0044282~small molecule catabolic process	10	1.44928	0.0830645	FBGN0034628, FBGN0015011, FBGN0034629, FBGN0027572, FBGN0031092, FBGN0263593, FBGN0004516, FBGN0019643, FBGN0036381, FBGN0031813	486	120	10996	1.88546	1	0.771293	78.5899
	GOTERM_BP_ALL	GO:0006631~fatty acid metabolic process	9	1.30435	0.0845138	FBGN0034628, FBGN0034629, FBGN0027572, FBGN0031092, FBGN0263593, FBGN0038130, FBGN0031813, FBGN0050502, FBGN0039756	486	103	10996	1.97699	1	0.773119	79.1835
	GOTERM_BP_ALL	GO:0055088~lipid homeostasis	7	1.01449	0.0877106	FBGN0036449, FBGN0034628, FBGN0034629, FBGN0027572, FBGN0263593, FBGN0031813, FBGN0037612	486	70	10996	2.26255	1	0.777816	80.4383
	GOTERM_BP_ALL	GO:0030258~lipid modification	8	1.15942	0.0931449	FBGN0034628, FBGN0034629, FBGN0015277, FBGN0027572, FBGN0031092, FBGN0037167, FBGN0031813, FBGN0037612	486	88	10996	2.05686	1	0.790656	82.4091
	GOTERM_BP_ALL	GO:0019752~carboxylic acid metabolic process	22	3.18841	0.0948366	FBGN0039254, FBGN0034628, FBGN0034629, FBGN0000422, FBGN0040259, FBGN0027572, FBGN0038130, FBGN0004516, FBGN0263593, FBGN0032076, FBGN0010591, FBGN0039756, FBGN0038083, FBGN0000566, FBGN0031092, FBGN0000153, FBGN0036381, FBGN0042179, FBGN0031813, FBGN0050502, FBGN0001258, FBGN0026756	486	350	10996	1.42218	1	0.792947	82.9833
	GOTERM_BP_ALL	GO:0043436~oxoacid metabolic process	22	3.18841	0.0966111	FBGN0039254, FBGN0034628, FBGN0034629, FBGN0000422, FBGN0040259, FBGN0027572, FBGN0038130, FBGN0004516, FBGN0263593, FBGN0032076, FBGN0010591, FBGN0039756, FBGN0038083, FBGN0000566, FBGN0031092, FBGN0000153, FBGN0036381, FBGN0042179, FBGN0031813, FBGN0050502, FBGN0001258, FBGN0026756	486	351	10996	1.41812	1	0.791677	83.5666
	GOTERM_BP_ALL	GO:0019395~fatty acid oxidation	5	0.724638	0.112541	FBGN0034628, FBGN0034629, FBGN0027572, FBGN0031092, FBGN0031813	486	42	10996	2.69351	1	0.819949	88.0217
	GOTERM_BP_ALL	GO:0032787~monocarboxylic acid metabolic process	13	1.88406	0.117022	FBGN0038083, FBGN0034628, FBGN0034629, FBGN0040259, FBGN0027572, FBGN0031092, FBGN0038130, FBGN0263593, FBGN0042179, FBGN0031813, FBGN0050502, FBGN0039756, FBGN0026756	486	185	10996	1.5899	1	0.826151	89.0522
	GOTERM_BP_ALL	GO:0034440~lipid oxidation	5	0.724638	0.120016	FBGN0034628, FBGN0034629, FBGN0027572, FBGN0031092, FBGN0031813	486	43	10996	2.63087	1	0.829563	89.6936
	GOTERM_BP_ALL	GO:0044281~small molecule metabolic process	46	6.66667	0.120757	FBGN0039254, FBGN0000422, FBGN0040259, FBGN0027572, FBGN0038130, FBGN0263593, FBGN0032067, FBGN0039756, FBGN0037612, FBGN0032066, FBGN0032068, FBGN0038083, FBGN0032069, FBGN0022160, FBGN0031092, FBGN0052626, FBGN0033190, FBGN0034225, FBGN0027843, FBGN0030592, FBGN0000153, FBGN0005626, FBGN0050502, FBGN0001258, FBGN0015011, FBGN0029118, FBGN0034628, FBGN0001089, FBGN0032253, FBGN0034629, FBGN00045…	486	855	10996	1.21728	1	0.828433	89.8468
Upregulated genes	Annotation Cluster 1	Enrichment Score: 9.573905296507803
	Category	Term	Count	%	PValue	Genes	List Total	Pop Hits	Pop Total	Fold Enrichment	Bonferroni	Benjamini	FDR
	GOTERM_BP_ALL	GO:0006810~transport	263	17.9891	2.04516e-11	FBGN0027287, FBGN0000043, FBGN0000044, FBGN0265187, FBGN0035944, FBGN0000042, FBGN0025680, FBGN0028665, FBGN0015622, FBGN0013342, FBGN0051636, FBGN0266346, FBGN0259111, FBGN0085284, FBGN0260933, FBGN0263390, FBGN0034156, FBGN0036493, FBGN0243512, FBGN0035400, FBGN0037140, FBGN0265190, FBGN0051116, FBGN0263776, FBGN0033447, FBGN0259246, FBGN0019886, FBGN0031012, FBGN0000038, FBGN0036666, FBGN00320…	1059	1883	10996	1.45025	7.62028e-08	2.54009e-08	3.77153e-08
	GOTERM_BP_ALL	GO:0044765~single-organism transport	214	14.6375	2.04587e-11	FBGN0000043, FBGN0000044, FBGN0265187, FBGN0035944, FBGN0000042, FBGN0025680, FBGN0028665, FBGN0015622, FBGN0013342, FBGN0266346, FBGN0260933, FBGN0259111, FBGN0263390, FBGN0034156, FBGN0036493, FBGN0243512, FBGN0037140, FBGN0035400, FBGN0051116, FBGN0263776, FBGN0033447, FBGN0259246, FBGN0019886, FBGN0031012, FBGN0000038, FBGN0032018, FBGN0027106, FBGN0013811, FBGN0041181, FBGN0020307, FBGN00345…	1059	1451	10996	1.53139	7.62289e-08	1.90572e-08	3.77282e-08
	GOTERM_BP_ALL	GO:1902578~single-organism localization	221	15.1163	8.85737e-11	FBGN0000043, FBGN0000044, FBGN0265187, FBGN0035944, FBGN0000042, FBGN0025680, FBGN0028665, FBGN0015622, FBGN0013342, FBGN0034709, FBGN0266346, FBGN0260933, FBGN0259111, FBGN0263390, FBGN0034156, FBGN0036493, FBGN0243512, FBGN0037140, FBGN0035400, FBGN0265190, FBGN0051116, FBGN0263776, FBGN0033447, FBGN0259246, FBGN0019886, FBGN0031012, FBGN0000038, FBGN0032018, FBGN0027106, FBGN0013811, FBGN00411…	1059	1534	10996	1.49591	3.30026e-07	6.60051e-08	1.63341e-07
	GOTERM_BP_ALL	GO:0051234~establishment of localization	265	18.1259	4.72833e-10	FBGN0027287, FBGN0000043, FBGN0000044, FBGN0265187, FBGN0035944, FBGN0000042, FBGN0025680, FBGN0028665, FBGN0015622, FBGN0013342, FBGN0034709, FBGN0051636, FBGN0266346, FBGN0259111, FBGN0085284, FBGN0260933, FBGN0263390, FBGN0034156, FBGN0036493, FBGN0243512, FBGN0035400, FBGN0037140, FBGN0265190, FBGN0051116, FBGN0263776, FBGN0033447, FBGN0259246, FBGN0019886, FBGN0031012, FBGN0000038, FBGN00366…	1059	1957	10996	1.40603	1.76177e-06	2.51682e-07	8.71962e-07
	GOTERM_BP_ALL	GO:0051179~localization	300	20.5198	7.70647e-08	FBGN0027287, FBGN0000043, FBGN0000044, FBGN0250876, FBGN0265187, FBGN0035944, FBGN0000042, FBGN0025680, FBGN0028665, FBGN0015622, FBGN0013342, FBGN0034709, FBGN0087007, FBGN0051636, FBGN0266346, FBGN0259111, FBGN0085284, FBGN0260933, FBGN0263390, FBGN0034156, FBGN0038901, FBGN0036493, FBGN0032935, FBGN0243512, FBGN0035400, FBGN0037140, FBGN0037750, FBGN0265190, FBGN0051116, FBGN0263776, FBGN00334…	1059	2388	10996	1.30444	0.000287102	2.051e-05	0.000142117
	Annotation Cluster 2	Enrichment Score: 7.966083312549527
	Category	Term	Count	%	PValue	Genes	List Total	Pop Hits	Pop Total	Fold Enrichment	Bonferroni	Benjamini	FDR
	GOTERM_BP_ALL	GO:0006030~chitin metabolic process	37	2.53078	1.18892e-09	FBGN0262854, FBGN0036940, FBGN0259192, FBGN0038422, FBGN0260393, FBGN0037487, FBGN0053265, FBGN0022770, FBGN0031097, FBGN0035845, FBGN0035844, FBGN0038180, FBGN0036947, FBGN0036948, FBGN0026415, FBGN0040950, FBGN0260026, FBGN0035412, FBGN0260653, FBGN0033668, FBGN0028675, FBGN0001321, FBGN0039454, FBGN0036951, FBGN0039453, FBGN0036950, FBGN0263132, FBGN0034582, FBGN0036362, FBGN0035398, FBGN02644…	1059	126	10996	3.04909	4.4299e-06	5.53738e-07	2.19251e-06
	GOTERM_BP_ALL	GO:0006040~amino sugar metabolic process	39	2.66758	1.31674e-09	FBGN0262854, FBGN0036940, FBGN0259192, FBGN0027538, FBGN0038422, FBGN0260393, FBGN0037487, FBGN0053265, FBGN0022770, FBGN0031097, FBGN0035845, FBGN0035844, FBGN0038180, FBGN0036947, FBGN0036948, FBGN0026415, FBGN0040950, FBGN0260026, FBGN0035412, FBGN0260653, FBGN0033668, FBGN0028675, FBGN0001321, FBGN0039454, FBGN0036951, FBGN0039453, FBGN0036950, FBGN0263132, FBGN0034582, FBGN0036362, FBGN00353…	1059	138	10996	2.93443	4.90614e-06	5.45128e-07	2.42822e-06
	GOTERM_BP_ALL	GO:1901071~glucosamine-containing compound metabolic process	38	2.59918	1.58997e-09	FBGN0262854, FBGN0036940, FBGN0259192, FBGN0027538, FBGN0038422, FBGN0260393, FBGN0037487, FBGN0053265, FBGN0022770, FBGN0031097, FBGN0035845, FBGN0035844, FBGN0038180, FBGN0036947, FBGN0036948, FBGN0026415, FBGN0040950, FBGN0260026, FBGN0035412, FBGN0260653, FBGN0033668, FBGN0028675, FBGN0001321, FBGN0039454, FBGN0036951, FBGN0039453, FBGN0036950, FBGN0263132, FBGN0034582, FBGN0036362, FBGN00353…	1059	133	10996	2.96668	5.92422e-06	5.92424e-07	2.93211e-06
	GOTERM_BP_ALL	GO:0006022~aminoglycan metabolic process	42	2.87278	2.54004e-09	FBGN0036940, FBGN0262854, FBGN0259192, FBGN0030695, FBGN0038422, FBGN0260393, FBGN0035094, FBGN0037487, FBGN0053265, FBGN0022770, FBGN0031097, FBGN0035845, FBGN0035844, FBGN0038180, FBGN0037906, FBGN0036947, FBGN0036948, FBGN0026415, FBGN0040950, FBGN0260026, FBGN0035412, FBGN0260653, FBGN0033668, FBGN0028675, FBGN0001321, FBGN0039454, FBGN0036951, FBGN0039453, FBGN0036950, FBGN0263132, FBGN00345…	1059	159	10996	2.74278	9.46415e-06	8.60381e-07	4.68415e-06
	GOTERM_BP_ALL	GO:1901135~carbohydrate derivative metabolic process	95	6.49795	2.33724e-05	FBGN0036940, FBGN0262854, FBGN0259192, FBGN0011676, FBGN0034988, FBGN0027538, FBGN0038295, FBGN0037487, FBGN0022770, FBGN0031097, FBGN0035845, FBGN0039738, FBGN0022160, FBGN0035844, FBGN0038180, FBGN0052626, FBGN0026315, FBGN0036947, FBGN0036948, FBGN0026415, FBGN0035412, FBGN0035517, FBGN0015011, FBGN0001321, FBGN0004514, FBGN0039454, FBGN0039453, FBGN0011336, FBGN0265190, FBGN0039596, FBGN00175…	1059	646	10996	1.52697	0.0834021	0.0031054	0.0430927
	Annotation Cluster 3	Enrichment Score: 4.169762454619739
	Category	Term	Count	%	PValue	Genes	List Total	Pop Hits	Pop Total	Fold Enrichment	Bonferroni	Benjamini	FDR
	GOTERM_BP_ALL	GO:0030001~metal ion transport	44	3.00958	6.85638e-08	FBGN0003710, FBGN0015622, FBGN0005564, FBGN0036279, FBGN0052557, FBGN0020307, FBGN0019947, FBGN0011589, FBGN0086693, FBGN0033097, FBGN0053289, FBGN0263006, FBGN0259111, FBGN0029762, FBGN0263390, FBGN0039714, FBGN0000535, FBGN0085419, FBGN0028704, FBGN0260499, FBGN0004620, FBGN0036770, FBGN0011286, FBGN0038412, FBGN0001991, FBGN0039747, FBGN0264753, FBGN0060296, FBGN0261698, FBGN0085425, FBGN00347…	1059	190	10996	2.40457	0.000255436	2.12888e-05	0.00012644
	GOTERM_BP_ALL	GO:0006812~cation transport	57	3.89877	7.34955e-07	FBGN0003710, FBGN0028665, FBGN0015622, FBGN0053289, FBGN0266346, FBGN0263006, FBGN0259111, FBGN0263390, FBGN0261612, FBGN0004620, FBGN0040377, FBGN0036770, FBGN0037140, FBGN0001991, FBGN0032151, FBGN0085425, FBGN0034730, FBGN0019886, FBGN0038376, FBGN0032451, FBGN0085426, FBGN0035504, FBGN0000038, FBGN0262515, FBGN0265262, FBGN0005564, FBGN0036279, FBGN0052557, FBGN0020307, FBGN0019947, FBGN00115…	1059	299	10996	1.97944	0.0027347	0.000152124	0.00135534
	GOTERM_BP_ALL	GO:0006811~ion transport	76	5.19836	1.06029e-06	FBGN0003710, FBGN0265187, FBGN0030529, FBGN0028665, FBGN0015622, FBGN0034094, FBGN0023549, FBGN0034783, FBGN0034782, FBGN0053289, FBGN0266346, FBGN0263006, FBGN0259111, FBGN0263390, FBGN0261612, FBGN0040377, FBGN0004620, FBGN0036770, FBGN0037140, FBGN0001991, FBGN0032151, FBGN0051116, FBGN0033234, FBGN0085425, FBGN0034730, FBGN0019886, FBGN0038376, FBGN0050272, FBGN0032451, FBGN0085426, FBGN00355…	1059	448	10996	1.76147	0.00394286	0.000197513	0.00195529
	GOTERM_BP_ALL	GO:0055085~transmembrane transport	84	5.74555	3.84668e-06	FBGN0035244, FBGN0028665, FBGN0036984, FBGN0030574, FBGN0265767, FBGN0023549, FBGN0034784, FBGN0034783, FBGN0034782, FBGN0266346, FBGN0263006, FBGN0025111, FBGN0263390, FBGN0261612, FBGN0034156, FBGN0052054, FBGN0036493, FBGN0040377, FBGN0036770, FBGN0038740, FBGN0035400, FBGN0037140, FBGN0025709, FBGN0001991, FBGN0051116, FBGN0033234, FBGN0085425, FBGN0028468, FBGN0263776, FBGN0019886, FBGN00383…	1059	528	10996	1.6519	0.0142305	0.00068228	0.00709352
	GOTERM_BP_ALL	GO:0072511~divalent inorganic cation transport	20	1.36799	6.27747e-05	FBGN0036770, FBGN0011286, FBGN0038412, FBGN0001991, FBGN0015622, FBGN0039747, FBGN0264753, FBGN0019947, FBGN0060296, FBGN0086693, FBGN0033097, FBGN0019886, FBGN0038376, FBGN0263006, FBGN0032451, FBGN0039714, FBGN0085419, FBGN0028704, FBGN0085426, FBGN0004620	1059	75	10996	2.7689	0.208564	0.00630184	0.115701
	GOTERM_BP_ALL	GO:0070838~divalent metal ion transport	20	1.36799	6.27747e-05	FBGN0036770, FBGN0011286, FBGN0038412, FBGN0001991, FBGN0015622, FBGN0039747, FBGN0264753, FBGN0019947, FBGN0060296, FBGN0086693, FBGN0033097, FBGN0019886, FBGN0038376, FBGN0263006, FBGN0032451, FBGN0039714, FBGN0085419, FBGN0028704, FBGN0085426, FBGN0004620	1059	75	10996	2.7689	0.208564	0.00630184	0.115701
	GOTERM_BP_ALL	GO:0098655~cation transmembrane transport	28	1.91518	0.000589997	FBGN0262515, FBGN0265262, FBGN0028665, FBGN0052557, FBGN0033097, FBGN0263006, FBGN0263390, FBGN0039714, FBGN0085419, FBGN0260499, FBGN0040377, FBGN0036770, FBGN0011286, FBGN0038412, FBGN0001991, FBGN0037671, FBGN0261698, FBGN0060296, FBGN0085425, FBGN0264753, FBGN0031261, FBGN0027779, FBGN0037098, FBGN0019886, FBGN0038376, FBGN0005671, FBGN0085426, FBGN0000038	1059	145	10996	2.00507	0.889083	0.0343023	1.08245
	GOTERM_BP_ALL	GO:0098662~inorganic cation transmembrane transport	26	1.77839	0.000803691	FBGN0262515, FBGN0265262, FBGN0028665, FBGN0052557, FBGN0033097, FBGN0263006, FBGN0263390, FBGN0039714, FBGN0085419, FBGN0260499, FBGN0040377, FBGN0036770, FBGN0011286, FBGN0038412, FBGN0001991, FBGN0037671, FBGN0060296, FBGN0261698, FBGN0264753, FBGN0085425, FBGN0027779, FBGN0037098, FBGN0038376, FBGN0019886, FBGN0005671, FBGN0085426	1059	133	10996	2.02983	0.950001	0.0424877	1.47176
	GOTERM_BP_ALL	GO:0006816~calcium ion transport	15	1.02599	0.000953658	FBGN0036770, FBGN0011286, FBGN0001991, FBGN0015622, FBGN0039747, FBGN0264753, FBGN0019947, FBGN0060296, FBGN0086693, FBGN0019886, FBGN0263006, FBGN0085419, FBGN0028704, FBGN0085426, FBGN0004620	1059	58	10996	2.68536	0.971419	0.0469052	1.74411
	GOTERM_BP_ALL	GO:0098660~inorganic ion transmembrane transport	28	1.91518	0.00151765	FBGN0262515, FBGN0265262, FBGN0028665, FBGN0052557, FBGN0033097, FBGN0013953, FBGN0263006, FBGN0263390, FBGN0039714, FBGN0085419, FBGN0260499, FBGN0040377, FBGN0036770, FBGN0011286, FBGN0038412, FBGN0001991, FBGN0037671, FBGN0051116, FBGN0060296, FBGN0261698, FBGN0085425, FBGN0264753, FBGN0027779, FBGN0037098, FBGN0019886, FBGN0038376, FBGN0005671, FBGN0085426	1059	154	10996	1.88789	0.996514	0.0644092	2.762
	GOTERM_BP_ALL	GO:0034220~ion transmembrane transport	31	2.12038	0.00276035	FBGN0262515, FBGN0265262, FBGN0028665, FBGN0264006, FBGN0052557, FBGN0033097, FBGN0013953, FBGN0263006, FBGN0263390, FBGN0039714, FBGN0085419, FBGN0260499, FBGN0040377, FBGN0036770, FBGN0011286, FBGN0038412, FBGN0001991, FBGN0037671, FBGN0051116, FBGN0264753, FBGN0060296, FBGN0261698, FBGN0085425, FBGN0031261, FBGN0027779, FBGN0037098, FBGN0019886, FBGN0038376, FBGN0005671, FBGN0085426, FBGN00000…	1059	184	10996	1.74937	0.999966	0.0960429	4.96972
	GOTERM_BP_ALL	GO:0070588~calcium ion transmembrane transport	8	0.547196	0.00598338	FBGN0036770, FBGN0264753, FBGN0060296, FBGN0011286, FBGN0001991, FBGN0263006, FBGN0085419, FBGN0085426	1059	24	10996	3.46113	1	0.17001	10.4768
	Annotation Cluster 4	Enrichment Score: 4.060919839255333
	Category	Term	Count	%	PValue	Genes	List Total	Pop Hits	Pop Total	Fold Enrichment	Bonferroni	Benjamini	FDR
	GOTERM_BP_ALL	GO:0007591~molting cycle, chitin-based cuticle	28	1.91518	3.96782e-07	FBGN0000422, FBGN0250871, FBGN0035199, FBGN0011225, FBGN0020638, FBGN0020637, FBGN0015765, FBGN0263782, FBGN0038180, FBGN0001297, FBGN0005626, FBGN0026415, FBGN0262125, FBGN0263930, FBGN0038901, FBGN0024320, FBGN0029118, FBGN0004870, FBGN0035612, FBGN0263132, FBGN0034582, FBGN0035398, FBGN0020521, FBGN0264672, FBGN0086367, FBGN0000568, FBGN0035049, FBGN0267339	1059	99	10996	2.93671	0.00147732	9.85557e-05	0.000731712
	GOTERM_BP_ALL	GO:0042303~molting cycle	29	1.98358	4.98801e-07	FBGN0000422, FBGN0250871, FBGN0035199, FBGN0011225, FBGN0020638, FBGN0020637, FBGN0015765, FBGN0263782, FBGN0038180, FBGN0001297, FBGN0005626, FBGN0026415, FBGN0262125, FBGN0263930, FBGN0038901, FBGN0024320, FBGN0029118, FBGN0004870, FBGN0035612, FBGN0263132, FBGN0034582, FBGN0035398, FBGN0020521, FBGN0264672, FBGN0086367, FBGN0000568, FBGN0259226, FBGN0035049, FBGN0267339	1059	106	10996	2.84074	0.00185681	0.000116151	0.000919846
	GOTERM_BP_ALL	GO:0022404~molting cycle process	22	1.50479	8.33178e-07	FBGN0029118, FBGN0000422, FBGN0250871, FBGN0035199, FBGN0035612, FBGN0004870, FBGN0263132, FBGN0034582, FBGN0035398, FBGN0015765, FBGN0020521, FBGN0263782, FBGN0086367, FBGN0000568, FBGN0259226, FBGN0038180, FBGN0267339, FBGN0001297, FBGN0026415, FBGN0005626, FBGN0263930, FBGN0038901	1059	68	10996	3.35933	0.00309961	0.000163377	0.00153647
	GOTERM_BP_ALL	GO:0007593~chitin-based cuticle sclerotization	12	0.820793	0.000650614	FBGN0086367, FBGN0029118, FBGN0000422, FBGN0267339, FBGN0035199, FBGN0004870, FBGN0035612, FBGN0001297, FBGN0005626, FBGN0263930, FBGN0015765, FBGN0038901	1059	38	10996	3.27896	0.91152	0.0371814	1.19303
	GOTERM_BP_ALL	GO:0048067~cuticle pigmentation	14	0.957592	0.00147213	FBGN0086367, FBGN0029118, FBGN0000422, FBGN0035199, FBGN0267339, FBGN0041713, FBGN0035612, FBGN0004870, FBGN0001297, FBGN0005626, FBGN0262125, FBGN0263930, FBGN0015765, FBGN0038901	1059	54	10996	2.69199	0.995869	0.0632581	2.68021
	GOTERM_BP_ALL	GO:0048085~adult chitin-containing cuticle pigmentation	9	0.615595	0.00230512	FBGN0086367, FBGN0029118, FBGN0000422, FBGN0035199, FBGN0004870, FBGN0035612, FBGN0001297, FBGN0005626, FBGN0263930	1059	26	10996	3.59425	0.999816	0.0865383	4.16655
	GOTERM_BP_ALL	GO:0048066~developmental pigmentation	23	1.57319	0.00278168	FBGN0025697, FBGN0029118, FBGN0000422, FBGN0035880, FBGN0035199, FBGN0041713, FBGN0004870, FBGN0035612, FBGN0019643, FBGN0015622, FBGN0015765, FBGN0004644, FBGN0086367, FBGN0267339, FBGN0041184, FBGN0000153, FBGN0001297, FBGN0000241, FBGN0005626, FBGN0262125, FBGN0263930, FBGN0001296, FBGN0038901	1059	122	10996	1.95752	0.999969	0.0958563	5.00721
	GOTERM_BP_ALL	GO:0043473~pigmentation	24	1.64159	0.0032148	FBGN0025697, FBGN0029118, FBGN0000422, FBGN0035880, FBGN0035199, FBGN0041713, FBGN0004870, FBGN0035612, FBGN0019643, FBGN0015622, FBGN0015765, FBGN0004644, FBGN0086367, FBGN0267339, FBGN0041184, FBGN0000153, FBGN0001297, FBGN0000241, FBGN0005626, FBGN0262125, FBGN0263930, FBGN0001296, FBGN0085408, FBGN0038901	1059	131	10996	1.9023	0.999994	0.107015	5.76517
	Annotation Cluster 5	Enrichment Score: 3.119419273227152
	Category	Term	Count	%	PValue	Genes	List Total	Pop Hits	Pop Total	Fold Enrichment	Bonferroni	Benjamini	FDR
	GOTERM_BP_ALL	GO:0032879~regulation of localization	65	4.44596	0.000119349	FBGN0003710, FBGN0250876, FBGN0030897, FBGN0000044, FBGN0011225, FBGN0005586, FBGN0264606, FBGN0015622, FBGN0033075, FBGN0035207, FBGN0040475, FBGN0038975, FBGN0263006, FBGN0031294, FBGN0262125, FBGN0003091, FBGN0003090, FBGN0004620, FBGN0243512, FBGN0261983, FBGN0008635, FBGN0024320, FBGN0004657, FBGN0265190, FBGN0267002, FBGN0052506, FBGN0015773, FBGN0003328, FBGN0053094, FBGN0267339, FBGN00116…	1059	419	10996	1.61079	0.358997	0.0107882	0.219865
	GOTERM_BP_ALL	GO:0051049~regulation of transport	47	3.21477	0.000121021	FBGN0003710, FBGN0264978, FBGN0000044, FBGN0030897, FBGN0027594, FBGN0011225, FBGN0264606, FBGN0005586, FBGN0015622, FBGN0069242, FBGN0027598, FBGN0264006, FBGN0004644, FBGN0033075, FBGN0040475, FBGN0040348, FBGN0038975, FBGN0263006, FBGN0031842, FBGN0085419, FBGN0262125, FBGN0031294, FBGN0003091, FBGN0260499, FBGN0004620, FBGN0003053, FBGN0261983, FBGN0024320, FBGN0004242, FBGN0264087, FBGN02651…	1059	274	10996	1.78109	0.362978	0.0106795	0.222942
	GOTERM_BP_ALL	GO:0051050~positive regulation of transport	23	1.57319	0.00250123	FBGN0000044, FBGN0004242, FBGN0027594, FBGN0011225, FBGN0264606, FBGN0267002, FBGN0069242, FBGN0027598, FBGN0264006, FBGN0004644, FBGN0033075, FBGN0040475, FBGN0032715, FBGN0037098, FBGN0038975, FBGN0030329, FBGN0263006, FBGN0031842, FBGN0262125, FBGN0003091, FBGN0011661, FBGN0034718, FBGN0260499	1059	121	10996	1.9737	0.999911	0.092626	4.51333
	GOTERM_BP_ALL	GO:0060627~regulation of vesicle-mediated transport	20	1.36799	0.00921488	FBGN0261983, FBGN0264978, FBGN0004242, FBGN0027594, FBGN0011225, FBGN0005586, FBGN0052506, FBGN0027598, FBGN0033075, FBGN0035879, FBGN0053094, FBGN0040348, FBGN0038975, FBGN0030329, FBGN0262125, FBGN0003091, FBGN0261089, FBGN0034718, FBGN0053547, FBGN0011661	1059	111	10996	1.87088	1	0.224022	15.6944
	Annotation Cluster 6	Enrichment Score: 2.6539014244768655
	Category	Term	Count	%	PValue	Genes	List Total	Pop Hits	Pop Total	Fold Enrichment	Bonferroni	Benjamini	FDR
	GOTERM_BP_ALL	GO:0006629~lipid metabolic process	68	4.65116	0.000284037	FBGN0001941, FBGN0032612, FBGN0027572, FBGN0027538, FBGN0026718, FBGN0263593, FBGN0033844, FBGN0015591, FBGN0037612, FBGN0261560, FBGN0031092, FBGN0039774, FBGN0037315, FBGN0030761, FBGN0263006, FBGN0045064, FBGN0035517, FBGN0025697, FBGN0086712, FBGN0034628, FBGN0024320, FBGN0033999, FBGN0034629, FBGN0265190, FBGN0036367, FBGN0039769, FBGN0037976, FBGN0000568, FBGN0038983, FBGN0030485, FBGN00352…	1059	457	10996	1.54501	0.653015	0.0201495	0.522504
	GOTERM_BP_ALL	GO:0044255~cellular lipid metabolic process	50	3.41997	0.000795172	FBGN0001941, FBGN0027572, FBGN0027538, FBGN0026718, FBGN0033844, FBGN0263593, FBGN0015591, FBGN0037612, FBGN0261560, FBGN0031092, FBGN0037315, FBGN0039774, FBGN0030761, FBGN0263006, FBGN0045064, FBGN0035517, FBGN0025697, FBGN0034628, FBGN0086712, FBGN0034629, FBGN0265190, FBGN0039769, FBGN0038983, FBGN0030485, FBGN0035265, FBGN0035266, FBGN0035195, FBGN0052699, FBGN0028841, FBGN0031948, FBGN00381…	1059	322	10996	1.61233	0.948387	0.0426518	1.45627
	GOTERM_BP_ALL	GO:0008610~lipid biosynthetic process	26	1.77839	0.048357	FBGN0035265, FBGN0001941, FBGN0027538, FBGN0026718, FBGN0052699, FBGN0031948, FBGN0033844, FBGN0263593, FBGN0028841, FBGN0038130, FBGN0015591, FBGN0039756, FBGN0039754, FBGN0263782, FBGN0263006, FBGN0032721, FBGN0050502, FBGN0086532, FBGN0024320, FBGN0265190, FBGN0032715, FBGN0038983, FBGN0261283, FBGN0025885, FBGN0030485, FBGN0001404	1059	184	10996	1.46722	1	0.515306	59.9101
	Annotation Cluster 7	Enrichment Score: 2.5748518898346426
	Category	Term	Count	%	PValue	Genes	List Total	Pop Hits	Pop Total	Fold Enrichment	Bonferroni	Benjamini	FDR
	GOTERM_BP_ALL	GO:0048511~rhythmic process	29	1.98358	0.000862353	FBGN0044050, FBGN0016694, FBGN0000422, FBGN0025680, FBGN0032840, FBGN0037174, FBGN0035802, FBGN0011205, FBGN0034136, FBGN0264006, FBGN0027109, FBGN0039203, FBGN0028622, FBGN0016076, FBGN0001297, FBGN0037290, FBGN0260499, FBGN0004168, FBGN0039536, FBGN0004244, FBGN0019643, FBGN0023076, FBGN0032495, FBGN0003380, FBGN0015801, FBGN0262580, FBGN0040071, FBGN0263220, FBGN0015221	1059	156	10996	1.93024	0.959825	0.0436641	1.57838
	GOTERM_BP_ALL	GO:0007623~circadian rhythm	28	1.91518	0.00124254	FBGN0044050, FBGN0016694, FBGN0000422, FBGN0032840, FBGN0025680, FBGN0037174, FBGN0035802, FBGN0011205, FBGN0034136, FBGN0264006, FBGN0027109, FBGN0039203, FBGN0028622, FBGN0016076, FBGN0001297, FBGN0037290, FBGN0260499, FBGN0004168, FBGN0039536, FBGN0004244, FBGN0019643, FBGN0023076, FBGN0003380, FBGN0032495, FBGN0262580, FBGN0040071, FBGN0263220, FBGN0015221	1059	152	10996	1.91273	0.990271	0.0562627	2.26674
	GOTERM_BP_ALL	GO:0048512~circadian behavior	20	1.36799	0.00154769	FBGN0044050, FBGN0039536, FBGN0000422, FBGN0025680, FBGN0019643, FBGN0011205, FBGN0034136, FBGN0264006, FBGN0023076, FBGN0027109, FBGN0028622, FBGN0003380, FBGN0016076, FBGN0001297, FBGN0263220, FBGN0040071, FBGN0260499, FBGN0262580, FBGN0004168, FBGN0015221	1059	95	10996	2.18597	0.996884	0.0649045	2.81594
	GOTERM_BP_ALL	GO:0007622~rhythmic behavior	20	1.36799	0.00199579	FBGN0044050, FBGN0039536, FBGN0000422, FBGN0025680, FBGN0019643, FBGN0011205, FBGN0034136, FBGN0264006, FBGN0023076, FBGN0027109, FBGN0028622, FBGN0003380, FBGN0016076, FBGN0001297, FBGN0263220, FBGN0040071, FBGN0260499, FBGN0262580, FBGN0004168, FBGN0015221	1059	97	10996	2.1409	0.999415	0.0777235	3.61712
	GOTERM_BP_ALL	GO:0045475~locomotor rhythm	12	0.820793	0.0403594	FBGN0044050, FBGN0027109, FBGN0039536, FBGN0028622, FBGN0025680, FBGN0016076, FBGN0001297, FBGN0011205, FBGN0264006, FBGN0040071, FBGN0023076, FBGN0015221	1059	64	10996	1.94688	1	0.48399	53.2199
	Annotation Cluster 8	Enrichment Score: 2.568265772740373
	Category	Term	Count	%	PValue	Genes	List Total	Pop Hits	Pop Total	Fold Enrichment	Bonferroni	Benjamini	FDR
	GOTERM_BP_ALL	GO:0023052~signaling	249	17.0315	6.15211e-06	FBGN0041707, FBGN0250876, FBGN0265082, FBGN0025680, FBGN0032840, FBGN0037546, FBGN0263593, FBGN0028665, FBGN0035802, FBGN0032694, FBGN0013342, FBGN0034709, FBGN0263456, FBGN0266346, FBGN0043070, FBGN0029507, FBGN0037754, FBGN0263873, FBGN0243512, FBGN0025697, FBGN0037140, FBGN0034972, FBGN0027794, FBGN0259246, FBGN0019886, FBGN0050361, FBGN0028515, FBGN0000037, FBGN0023179, FBGN0031888, FBGN00344…	1059	2013	10996	1.28438	0.0226621	0.0010414	0.0113446
	GOTERM_BP_ALL	GO:0044700~single organism signaling	243	16.6211	8.37224e-06	FBGN0041707, FBGN0250876, FBGN0265082, FBGN0025680, FBGN0032840, FBGN0037546, FBGN0263593, FBGN0028665, FBGN0035802, FBGN0032694, FBGN0013342, FBGN0034709, FBGN0263456, FBGN0266346, FBGN0043070, FBGN0029507, FBGN0037754, FBGN0263873, FBGN0243512, FBGN0025697, FBGN0037140, FBGN0027794, FBGN0259246, FBGN0019886, FBGN0050361, FBGN0028515, FBGN0000037, FBGN0023179, FBGN0031888, FBGN0034420, FBGN00000…	1059	1966	10996	1.2834	0.0307135	0.00135539	0.0154383
	GOTERM_BP_ALL	GO:0007154~cell communication	253	17.3051	1.9246e-05	FBGN0041707, FBGN0250876, FBGN0265082, FBGN0025680, FBGN0032840, FBGN0037546, FBGN0263593, FBGN0028665, FBGN0035802, FBGN0032694, FBGN0013342, FBGN0034709, FBGN0263456, FBGN0266346, FBGN0043070, FBGN0029507, FBGN0037754, FBGN0263873, FBGN0243512, FBGN0025697, FBGN0037140, FBGN0034972, FBGN0027794, FBGN0259246, FBGN0019886, FBGN0050361, FBGN0028515, FBGN0000037, FBGN0023179, FBGN0031888, FBGN00344…	1059	2082	10996	1.26177	0.0692003	0.00265245	0.035486
	GOTERM_BP_ALL	GO:0007165~signal transduction	197	13.4747	8.40473e-05	FBGN0041707, FBGN0250876, FBGN0265082, FBGN0032840, FBGN0025680, FBGN0037546, FBGN0263593, FBGN0028665, FBGN0035802, FBGN0032694, FBGN0034709, FBGN0263456, FBGN0266346, FBGN0043070, FBGN0029507, FBGN0263873, FBGN0243512, FBGN0037754, FBGN0025697, FBGN0027794, FBGN0050361, FBGN0028515, FBGN0000037, FBGN0023179, FBGN0034420, FBGN0031888, FBGN0000038, FBGN0044050, FBGN0263782, FBGN0027109, FBGN00334…	1059	1594	10996	1.28327	0.268877	0.00799793	0.15488
	GOTERM_BP_ALL	GO:0050896~response to stimulus	346	23.6662	0.00634556	FBGN0041707, FBGN0250876, FBGN0037546, FBGN0025680, FBGN0032840, FBGN0265082, FBGN0263593, FBGN0028665, FBGN0035802, FBGN0032694, FBGN0263456, FBGN0034709, FBGN0266448, FBGN0087007, FBGN0034296, FBGN0266346, FBGN0043070, FBGN0029507, FBGN0032935, FBGN0037754, FBGN0243512, FBGN0263873, FBGN0001168, FBGN0025697, FBGN0033958, FBGN0031689, FBGN0027794, FBGN0050263, FBGN0019886, FBGN0050361, FBGN00285…	1059	3215	10996	1.11746	1	0.1741	11.0764
	GOTERM_BP_ALL	GO:0051716~cellular response to stimulus	225	15.3899	0.0610637	FBGN0041707, FBGN0250876, FBGN0265082, FBGN0032840, FBGN0025680, FBGN0037546, FBGN0263593, FBGN0028665, FBGN0035802, FBGN0032694, FBGN0034709, FBGN0263456, FBGN0266346, FBGN0043070, FBGN0029507, FBGN0032935, FBGN0037754, FBGN0263873, FBGN0243512, FBGN0025697, FBGN0031689, FBGN0027794, FBGN0019886, FBGN0050361, FBGN0028515, FBGN0000037, FBGN0023179, FBGN0034420, FBGN0031888, FBGN0000038, FBGN00440…	1059	2127	10996	1.09838	1	0.56376	68.7121
	GOTERM_BP_ALL	GO:0065007~biological regulation	420	28.7278	0.309932	FBGN0250876, FBGN0000044, FBGN0041707, FBGN0000042, FBGN0265082, FBGN0028665, FBGN0035802, FBGN0032694, FBGN0013342, FBGN0052121, FBGN0029507, FBGN0001168, FBGN0263873, FBGN0243512, FBGN0033540, FBGN0265190, FBGN0027794, FBGN0033447, FBGN0019886, FBGN0028515, FBGN0000037, FBGN0023179, FBGN0034420, FBGN0000038, FBGN0036666, FBGN0039084, FBGN0263782, FBGN0033438, FBGN0020307, FBGN0034577, FBGN00296…	1059	4274	10996	1.02036	1	0.937684	99.8931
	GOTERM_BP_ALL	GO:0050789~regulation of biological process	359	24.5554	0.833292	FBGN0034985, FBGN0000044, FBGN0041707, FBGN0250876, FBGN0037546, FBGN0265082, FBGN0025680, FBGN0032840, FBGN0263593, FBGN0028665, FBGN0035802, FBGN0032694, FBGN0015622, FBGN0052121, FBGN0263456, FBGN0034709, FBGN0266346, FBGN0043070, FBGN0029507, FBGN0038901, FBGN0037754, FBGN0243512, FBGN0263873, FBGN0001168, FBGN0025697, FBGN0037140, FBGN0033540, FBGN0034972, FBGN0037750, FBGN0265190, FBGN00277…	1059	3864	10996	0.964708	1	0.999791	100
	GOTERM_BP_ALL	GO:0050794~regulation of cellular process	327	22.3666	0.921642	FBGN0034985, FBGN0000044, FBGN0041707, FBGN0250876, FBGN0037546, FBGN0265082, FBGN0025680, FBGN0032840, FBGN0263593, FBGN0028665, FBGN0035802, FBGN0032694, FBGN0015622, FBGN0052121, FBGN0263456, FBGN0034709, FBGN0266346, FBGN0043070, FBGN0029507, FBGN0038901, FBGN0037754, FBGN0243512, FBGN0263873, FBGN0001168, FBGN0025697, FBGN0037140, FBGN0033540, FBGN0034972, FBGN0037750, FBGN0265190, FBGN00277…	1059	3596	10996	0.944206	1	0.999983	100
	Annotation Cluster 9	Enrichment Score: 2.4762239066721503
	Category	Term	Count	%	PValue	Genes	List Total	Pop Hits	Pop Total	Fold Enrichment	Bonferroni	Benjamini	FDR
	GOTERM_BP_ALL	GO:0022404~molting cycle process	22	1.50479	8.33178e-07	FBGN0029118, FBGN0000422, FBGN0250871, FBGN0035199, FBGN0035612, FBGN0004870, FBGN0263132, FBGN0034582, FBGN0035398, FBGN0015765, FBGN0020521, FBGN0263782, FBGN0086367, FBGN0000568, FBGN0259226, FBGN0038180, FBGN0267339, FBGN0001297, FBGN0026415, FBGN0005626, FBGN0263930, FBGN0038901	1059	68	10996	3.35933	0.00309961	0.000163377	0.00153647
	GOTERM_BP_ALL	GO:0007593~chitin-based cuticle sclerotization	12	0.820793	0.000650614	FBGN0086367, FBGN0029118, FBGN0000422, FBGN0267339, FBGN0035199, FBGN0004870, FBGN0035612, FBGN0001297, FBGN0005626, FBGN0263930, FBGN0015765, FBGN0038901	1059	38	10996	3.27896	0.91152	0.0371814	1.19303
	GOTERM_BP_ALL	GO:0048067~cuticle pigmentation	14	0.957592	0.00147213	FBGN0086367, FBGN0029118, FBGN0000422, FBGN0035199, FBGN0267339, FBGN0041713, FBGN0035612, FBGN0004870, FBGN0001297, FBGN0005626, FBGN0262125, FBGN0263930, FBGN0015765, FBGN0038901	1059	54	10996	2.69199	0.995869	0.0632581	2.68021
	GOTERM_BP_ALL	GO:0007564~regulation of chitin-based cuticle tanning	6	0.410397	0.00780148	FBGN0000422, FBGN0267339, FBGN0005626, FBGN0003255, FBGN0015765, FBGN0038901	1059	14	10996	4.45002	1	0.198346	13.4487
	GOTERM_BP_ALL	GO:0048079~regulation of cuticle pigmentation	6	0.410397	0.0144736	FBGN0000422, FBGN0267339, FBGN0005626, FBGN0262125, FBGN0015765, FBGN0038901	1059	16	10996	3.89377	1	0.295643	23.5751
	GOTERM_BP_ALL	GO:0048082~regulation of adult chitin-containing cuticle pigmentation	5	0.341997	0.0300405	FBGN0000422, FBGN0267339, FBGN0005626, FBGN0015765, FBGN0038901	1059	13	10996	3.99361	1	0.42402	43.0203
	GOTERM_BP_ALL	GO:0048070~regulation of developmental pigmentation	7	0.478796	0.0398733	FBGN0000422, FBGN0267339, FBGN0004870, FBGN0005626, FBGN0262125, FBGN0015765, FBGN0038901	1059	27	10996	2.69199	1	0.482724	52.781
	GOTERM_BP_ALL	GO:0021700~developmental maturation	31	2.12038	0.143568	FBGN0036666, FBGN0035195, FBGN0000422, FBGN0035199, FBGN0031985, FBGN0027594, FBGN0015765, FBGN0037375, FBGN0015277, FBGN0250789, FBGN0001297, FBGN0000229, FBGN0005626, FBGN0263930, FBGN0004620, FBGN0038901, FBGN0004574, FBGN0005612, FBGN0029118, FBGN0004242, FBGN0001991, FBGN0004870, FBGN0035612, FBGN0015797, FBGN0267002, FBGN0086367, FBGN0267339, FBGN0261797, FBGN0011661, FBGN0053547, FBGN00014…	1059	255	10996	1.26229	1	0.777715	94.2618
	Annotation Cluster 10	Enrichment Score: 2.470258866528273
	Category	Term	Count	%	PValue	Genes	List Total	Pop Hits	Pop Total	Fold Enrichment	Bonferroni	Benjamini	FDR
	GOTERM_BP_ALL	GO:0008038~neuron recognition	22	1.50479	0.00102124	FBGN0262509, FBGN0035195, FBGN0030887, FBGN0250871, FBGN0266599, FBGN0001250, FBGN0032666, FBGN0052373, FBGN0024273, FBGN0262716, FBGN0036899, FBGN0033438, FBGN0263934, FBGN0000636, FBGN0035049, FBGN0250789, FBGN0085414, FBGN0035101, FBGN0250788, FBGN0001987, FBGN0001961, FBGN0034718	1059	106	10996	2.15504	0.977787	0.0494942	1.86661
	GOTERM_BP_ALL	GO:0008037~cell recognition	22	1.50479	0.00131048	FBGN0262509, FBGN0035195, FBGN0030887, FBGN0250871, FBGN0266599, FBGN0001250, FBGN0032666, FBGN0052373, FBGN0024273, FBGN0262716, FBGN0036899, FBGN0033438, FBGN0263934, FBGN0000636, FBGN0035049, FBGN0250789, FBGN0085414, FBGN0035101, FBGN0250788, FBGN0001987, FBGN0001961, FBGN0034718	1059	108	10996	2.11513	0.992449	0.0585385	2.38927
	GOTERM_BP_ALL	GO:0008039~synaptic target recognition	10	0.683995	0.0290179	FBGN0262509, FBGN0036899, FBGN0000636, FBGN0030887, FBGN0250871, FBGN0085414, FBGN0032666, FBGN0052373, FBGN0001987, FBGN0034718	1059	46	10996	2.25726	1	0.41754	41.9022
	Annotation Cluster 11	Enrichment Score: 2.322311678646641
	Category	Term	Count	%	PValue	Genes	List Total	Pop Hits	Pop Total	Fold Enrichment	Bonferroni	Benjamini	FDR
	GOTERM_BP_ALL	GO:0006026~aminoglycan catabolic process	13	0.889193	0.000333158	FBGN0030695, FBGN0259192, FBGN0263132, FBGN0035094, FBGN0034582, FBGN0035398, FBGN0261341, FBGN0037906, FBGN0038180, FBGN0026415, FBGN0035976, FBGN0035975, FBGN0260653	1059	41	10996	3.29229	0.711065	0.0227294	0.612603
	GOTERM_BP_ALL	GO:1901136~carbohydrate derivative catabolic process	17	1.16279	0.00269661	FBGN0030695, FBGN0259192, FBGN0015011, FBGN0034988, FBGN0263132, FBGN0035094, FBGN0034582, FBGN0035398, FBGN0030510, FBGN0261341, FBGN0037906, FBGN0038180, FBGN0026415, FBGN0035976, FBGN0036752, FBGN0035975, FBGN0260653	1059	78	10996	2.26304	0.999957	0.0957155	4.85764
	GOTERM_BP_ALL	GO:0006032~chitin catabolic process	8	0.547196	0.00763335	FBGN0259192, FBGN0261341, FBGN0038180, FBGN0263132, FBGN0034582, FBGN0035398, FBGN0026415, FBGN0260653	1059	25	10996	3.32268	1	0.198544	13.1778
	GOTERM_BP_ALL	GO:1901072~glucosamine-containing compound catabolic process	8	0.547196	0.0119038	FBGN0259192, FBGN0261341, FBGN0038180, FBGN0263132, FBGN0034582, FBGN0035398, FBGN0026415, FBGN0260653	1059	27	10996	3.07656	1	0.268038	19.8154
	GOTERM_BP_ALL	GO:0046348~amino sugar catabolic process	8	0.547196	0.0119038	FBGN0259192, FBGN0261341, FBGN0038180, FBGN0263132, FBGN0034582, FBGN0035398, FBGN0026415, FBGN0260653	1059	27	10996	3.07656	1	0.268038	19.8154
	GOTERM_BP_ALL	GO:0018990~ecdysis, chitin-based cuticle	7	0.478796	0.0119832	FBGN0000568, FBGN0038180, FBGN0263132, FBGN0034582, FBGN0035398, FBGN0026415, FBGN0263782	1059	21	10996	3.46113	1	0.267974	19.9341
	Annotation Cluster 12	Enrichment Score: 2.1530416423440792
	Category	Term	Count	%	PValue	Genes	List Total	Pop Hits	Pop Total	Fold Enrichment	Bonferroni	Benjamini	FDR
	GOTERM_BP_ALL	GO:0043269~regulation of ion transport	13	0.889193	0.000197657	FBGN0039747, FBGN0264753, FBGN0003710, FBGN0033289, FBGN0037098, FBGN0264087, FBGN0263006, FBGN0015622, FBGN0085419, FBGN0260499, FBGN0085426, FBGN0264006, FBGN0035504	1059	39	10996	3.46113	0.521235	0.015549	0.363877
	GOTERM_BP_ALL	GO:0032409~regulation of transporter activity	7	0.478796	0.000236252	FBGN0264753, FBGN0037098, FBGN0263006, FBGN0085419, FBGN0260499, FBGN0085426, FBGN0264006	1059	11	10996	6.60761	0.585374	0.0178065	0.434781
	GOTERM_BP_ALL	GO:0032412~regulation of ion transmembrane transporter activity	7	0.478796	0.000236252	FBGN0264753, FBGN0037098, FBGN0263006, FBGN0085419, FBGN0260499, FBGN0085426, FBGN0264006	1059	11	10996	6.60761	0.585374	0.0178065	0.434781
	GOTERM_BP_ALL	GO:0022898~regulation of transmembrane transporter activity	7	0.478796	0.000236252	FBGN0264753, FBGN0037098, FBGN0263006, FBGN0085419, FBGN0260499, FBGN0085426, FBGN0264006	1059	11	10996	6.60761	0.585374	0.0178065	0.434781
	GOTERM_BP_ALL	GO:0010959~regulation of metal ion transport	11	0.752394	0.000236781	FBGN0039747, FBGN0264753, FBGN0003710, FBGN0033289, FBGN0037098, FBGN0263006, FBGN0015622, FBGN0085419, FBGN0260499, FBGN0085426, FBGN0035504	1059	29	10996	3.93852	0.586191	0.0174922	0.435753
	GOTERM_BP_ALL	GO:0043271~negative regulation of ion transport	6	0.410397	0.000356938	FBGN0039747, FBGN0264753, FBGN0264087, FBGN0085419, FBGN0260499, FBGN0085426	1059	8	10996	7.78754	0.735573	0.0238951	0.656193
	GOTERM_BP_ALL	GO:0034765~regulation of ion transmembrane transport	7	0.478796	0.000740767	FBGN0264753, FBGN0037098, FBGN0263006, FBGN0085419, FBGN0260499, FBGN0085426, FBGN0264006	1059	13	10996	5.59105	0.936779	0.0409721	1.35728
	GOTERM_BP_ALL	GO:0034762~regulation of transmembrane transport	7	0.478796	0.000740767	FBGN0264753, FBGN0037098, FBGN0263006, FBGN0085419, FBGN0260499, FBGN0085426, FBGN0264006	1059	13	10996	5.59105	0.936779	0.0409721	1.35728
	GOTERM_BP_ALL	GO:1904062~regulation of cation transmembrane transport	6	0.410397	0.00230015	FBGN0264753, FBGN0037098, FBGN0263006, FBGN0085419, FBGN0260499, FBGN0085426	1059	11	10996	5.66366	0.999812	0.0872371	4.15774
	GOTERM_BP_ALL	GO:0032410~negative regulation of transporter activity	4	0.273598	0.00329805	FBGN0264753, FBGN0085419, FBGN0260499, FBGN0085426	1059	4	10996	10.3834	0.999995	0.108666	5.91021
	GOTERM_BP_ALL	GO:0032413~negative regulation of ion transmembrane transporter activity	4	0.273598	0.00329805	FBGN0264753, FBGN0085419, FBGN0260499, FBGN0085426	1059	4	10996	10.3834	0.999995	0.108666	5.91021
	GOTERM_BP_ALL	GO:0034763~negative regulation of transmembrane transport	4	0.273598	0.00329805	FBGN0264753, FBGN0085419, FBGN0260499, FBGN0085426	1059	4	10996	10.3834	0.999995	0.108666	5.91021
	GOTERM_BP_ALL	GO:0034766~negative regulation of ion transmembrane transport	4	0.273598	0.00329805	FBGN0264753, FBGN0085419, FBGN0260499, FBGN0085426	1059	4	10996	10.3834	0.999995	0.108666	5.91021
	GOTERM_BP_ALL	GO:0070588~calcium ion transmembrane transport	8	0.547196	0.00598338	FBGN0036770, FBGN0264753, FBGN0060296, FBGN0011286, FBGN0001991, FBGN0263006, FBGN0085419, FBGN0085426	1059	24	10996	3.46113	1	0.17001	10.4768
	GOTERM_BP_ALL	GO:1901019~regulation of calcium ion transmembrane transporter activity	4	0.273598	0.00765469	FBGN0264753, FBGN0263006, FBGN0085419, FBGN0085426	1059	5	10996	8.3067	1	0.196323	13.2123
	GOTERM_BP_ALL	GO:1903169~regulation of calcium ion transmembrane transport	4	0.273598	0.00765469	FBGN0264753, FBGN0263006, FBGN0085419, FBGN0085426	1059	5	10996	8.3067	1	0.196323	13.2123
	GOTERM_BP_ALL	GO:0051926~negative regulation of calcium ion transport	4	0.273598	0.00765469	FBGN0039747, FBGN0264753, FBGN0085419, FBGN0085426	1059	5	10996	8.3067	1	0.196323	13.2123
	GOTERM_BP_ALL	GO:0051924~regulation of calcium ion transport	6	0.410397	0.0107896	FBGN0039747, FBGN0264753, FBGN0263006, FBGN0015622, FBGN0085419, FBGN0085426	1059	15	10996	4.15335	1	0.249241	18.1315
	GOTERM_BP_ALL	GO:0032411~positive regulation of transporter activity	4	0.273598	0.0231197	FBGN0037098, FBGN0263006, FBGN0260499, FBGN0264006	1059	7	10996	5.93336	1	0.375692	35.0376
	GOTERM_BP_ALL	GO:0032414~positive regulation of ion transmembrane transporter activity	4	0.273598	0.0231197	FBGN0037098, FBGN0263006, FBGN0260499, FBGN0264006	1059	7	10996	5.93336	1	0.375692	35.0376
	GOTERM_BP_ALL	GO:2001257~regulation of cation channel activity	4	0.273598	0.0231197	FBGN0264753, FBGN0085419, FBGN0260499, FBGN0085426	1059	7	10996	5.93336	1	0.375692	35.0376
	GOTERM_BP_ALL	GO:1901020~negative regulation of calcium ion transmembrane transporter activity	3	0.205198	0.0259724	FBGN0264753, FBGN0085419, FBGN0085426	1059	3	10996	10.3834	1	0.396749	38.4483
	GOTERM_BP_ALL	GO:1904063~negative regulation of cation transmembrane transport	3	0.205198	0.0259724	FBGN0264753, FBGN0085419, FBGN0085426	1059	3	10996	10.3834	1	0.396749	38.4483
	GOTERM_BP_ALL	GO:1901385~regulation of voltage-gated calcium channel activity	3	0.205198	0.0259724	FBGN0264753, FBGN0085419, FBGN0085426	1059	3	10996	10.3834	1	0.396749	38.4483
	GOTERM_BP_ALL	GO:1901386~negative regulation of voltage-gated calcium channel activity	3	0.205198	0.0259724	FBGN0264753, FBGN0085419, FBGN0085426	1059	3	10996	10.3834	1	0.396749	38.4483
	GOTERM_BP_ALL	GO:1903170~negative regulation of calcium ion transmembrane transport	3	0.205198	0.0259724	FBGN0264753, FBGN0085419, FBGN0085426	1059	3	10996	10.3834	1	0.396749	38.4483
	GOTERM_BP_ALL	GO:2001258~negative regulation of cation channel activity	3	0.205198	0.0259724	FBGN0264753, FBGN0085419, FBGN0085426	1059	3	10996	10.3834	1	0.396749	38.4483
	GOTERM_BP_ALL	GO:0034764~positive regulation of transmembrane transport	4	0.273598	0.0479625	FBGN0037098, FBGN0263006, FBGN0260499, FBGN0264006	1059	9	10996	4.61484	1	0.515122	59.6025
	GOTERM_BP_ALL	GO:0034767~positive regulation of ion transmembrane transport	4	0.273598	0.0479625	FBGN0037098, FBGN0263006, FBGN0260499, FBGN0264006	1059	9	10996	4.61484	1	0.515122	59.6025
	GOTERM_BP_ALL	GO:0043270~positive regulation of ion transport	4	0.273598	0.122647	FBGN0037098, FBGN0263006, FBGN0260499, FBGN0264006	1059	13	10996	3.19489	1	0.737991	91.0451
	GOTERM_BP_ALL	GO:0051051~negative regulation of transport	7	0.478796	0.126912	FBGN0039747, FBGN0264753, FBGN0003053, FBGN0264087, FBGN0085419, FBGN0260499, FBGN0085426	1059	36	10996	2.01899	1	0.74506	91.8147
	GOTERM_BP_ALL	GO:1904064~positive regulation of cation transmembrane transport	3	0.205198	0.175666	FBGN0037098, FBGN0263006, FBGN0260499	1059	8	10996	3.89377	1	0.822761	97.1631
	GOTERM_BP_ALL	GO:0044092~negative regulation of molecular function	11	0.752394	0.391825	FBGN0264753, FBGN0260446, FBGN0264087, FBGN0041184, FBGN0000229, FBGN0028515, FBGN0085419, FBGN0034718, FBGN0264750, FBGN0260499, FBGN0085426	1059	92	10996	1.24149	1	0.966621	99.9896
	Annotation Cluster 13	Enrichment Score: 2.074353371668927
	Category	Term	Count	%	PValue	Genes	List Total	Pop Hits	Pop Total	Fold Enrichment	Bonferroni	Benjamini	FDR
	GOTERM_BP_ALL	GO:0042592~homeostatic process	73	4.99316	8.40533e-06	FBGN0001941, FBGN0010387, FBGN0038391, FBGN0035880, FBGN0027572, FBGN0035244, FBGN0263593, FBGN0028665, FBGN0015622, FBGN0265767, FBGN0037612, FBGN0034094, FBGN0039774, FBGN0263006, FBGN0259111, FBGN0038901, FBGN0036770, FBGN0263873, FBGN0086712, FBGN0034628, FBGN0034629, FBGN0032006, FBGN0028550, FBGN0004657, FBGN0032151, FBGN0032210, FBGN0051116, FBGN0026369, FBGN0019886, FBGN0036742, FBGN00535…	1059	449	10996	1.68817	0.0308331	0.00130408	0.0154993
	GOTERM_BP_ALL	GO:0048878~chemical homeostasis	44	3.00958	2.54858e-05	FBGN0010387, FBGN0027572, FBGN0035244, FBGN0265262, FBGN0263593, FBGN0028665, FBGN0011205, FBGN0015622, FBGN0034136, FBGN0037612, FBGN0265767, FBGN0052557, FBGN0034094, FBGN0032775, FBGN0035868, FBGN0013953, FBGN0038790, FBGN0263006, FBGN0259111, FBGN0039714, FBGN0028704, FBGN0040305, FBGN0001186, FBGN0036770, FBGN0039536, FBGN0034628, FBGN0086712, FBGN0034629, FBGN0028550, FBGN0011286, FBGN00322…	1059	235	10996	1.94412	0.0905919	0.00326917	0.0469885
	GOTERM_BP_ALL	GO:0055080~cation homeostasis	25	1.70999	0.0014661	FBGN0036770, FBGN0039536, FBGN0011286, FBGN0035244, FBGN0265262, FBGN0028665, FBGN0034136, FBGN0265767, FBGN0052557, FBGN0034094, FBGN0035868, FBGN0019886, FBGN0038376, FBGN0036742, FBGN0038790, FBGN0013953, FBGN0263006, FBGN0023458, FBGN0005671, FBGN0259111, FBGN0039714, FBGN0028704, FBGN0015222, FBGN0040305, FBGN0015221	1059	131	10996	1.98156	0.995775	0.0637418	2.66938
	GOTERM_BP_ALL	GO:0050801~ion homeostasis	26	1.77839	0.00255656	FBGN0035244, FBGN0265262, FBGN0028665, FBGN0015622, FBGN0034136, FBGN0265767, FBGN0052557, FBGN0034094, FBGN0035868, FBGN0013953, FBGN0038790, FBGN0263006, FBGN0259111, FBGN0039714, FBGN0028704, FBGN0040305, FBGN0036770, FBGN0039536, FBGN0011286, FBGN0036742, FBGN0038376, FBGN0019886, FBGN0023458, FBGN0005671, FBGN0015222, FBGN0015221	1059	144	10996	1.87478	0.999928	0.0936496	4.61096
	GOTERM_BP_ALL	GO:0030003~cellular cation homeostasis	21	1.43639	0.00275626	FBGN0036770, FBGN0011286, FBGN0035244, FBGN0265262, FBGN0028665, FBGN0034136, FBGN0265767, FBGN0052557, FBGN0019886, FBGN0038376, FBGN0013953, FBGN0036742, FBGN0263006, FBGN0023458, FBGN0005671, FBGN0259111, FBGN0039714, FBGN0028704, FBGN0015222, FBGN0040305, FBGN0015221	1059	107	10996	2.03786	0.999966	0.0968097	4.96254
	GOTERM_BP_ALL	GO:0098771~inorganic ion homeostasis	24	1.64159	0.00472927	FBGN0036770, FBGN0011286, FBGN0035244, FBGN0265262, FBGN0028665, FBGN0034136, FBGN0265767, FBGN0052557, FBGN0034094, FBGN0035868, FBGN0019886, FBGN0038376, FBGN0036742, FBGN0038790, FBGN0013953, FBGN0263006, FBGN0023458, FBGN0005671, FBGN0259111, FBGN0039714, FBGN0028704, FBGN0015222, FBGN0040305, FBGN0015221	1059	135	10996	1.84593	1	0.142378	8.37082
	GOTERM_BP_ALL	GO:0006873~cellular ion homeostasis	21	1.43639	0.0052586	FBGN0036770, FBGN0011286, FBGN0035244, FBGN0265262, FBGN0028665, FBGN0034136, FBGN0265767, FBGN0052557, FBGN0019886, FBGN0038376, FBGN0013953, FBGN0036742, FBGN0263006, FBGN0023458, FBGN0005671, FBGN0259111, FBGN0039714, FBGN0028704, FBGN0015222, FBGN0040305, FBGN0015221	1059	113	10996	1.92965	1	0.154569	9.26536
	GOTERM_BP_ALL	GO:0055082~cellular chemical homeostasis	23	1.57319	0.005583	FBGN0036770, FBGN0001186, FBGN0010387, FBGN0011286, FBGN0035244, FBGN0265262, FBGN0028665, FBGN0034136, FBGN0265767, FBGN0052557, FBGN0019886, FBGN0038376, FBGN0013953, FBGN0036742, FBGN0263006, FBGN0023458, FBGN0005671, FBGN0259111, FBGN0039714, FBGN0028704, FBGN0015222, FBGN0040305, FBGN0015221	1059	129	10996	1.8513	1	0.160794	9.80949
	GOTERM_BP_ALL	GO:0055065~metal ion homeostasis	17	1.16279	0.0138704	FBGN0011286, FBGN0035244, FBGN0034136, FBGN0265767, FBGN0052557, FBGN0034094, FBGN0035868, FBGN0019886, FBGN0038790, FBGN0036742, FBGN0038376, FBGN0263006, FBGN0039714, FBGN0028704, FBGN0015222, FBGN0040305, FBGN0015221	1059	92	10996	1.91867	1	0.293161	22.7078
	GOTERM_BP_ALL	GO:0006875~cellular metal ion homeostasis	14	0.957592	0.0167989	FBGN0011286, FBGN0035244, FBGN0034136, FBGN0265767, FBGN0052557, FBGN0036742, FBGN0038376, FBGN0019886, FBGN0263006, FBGN0039714, FBGN0028704, FBGN0015222, FBGN0040305, FBGN0015221	1059	71	10996	2.04743	1	0.314762	26.8328
	GOTERM_BP_ALL	GO:0019725~cellular homeostasis	31	2.12038	0.0602302	FBGN0010387, FBGN0010395, FBGN0035244, FBGN0265262, FBGN0028665, FBGN0034136, FBGN0265767, FBGN0264006, FBGN0052557, FBGN0029662, FBGN0013953, FBGN0263006, FBGN0259111, FBGN0039714, FBGN0028704, FBGN0040305, FBGN0036770, FBGN0001186, FBGN0011286, FBGN0032151, FBGN0033814, FBGN0030329, FBGN0019886, FBGN0038376, FBGN0036742, FBGN0023458, FBGN0005671, FBGN0030941, FBGN0015222, FBGN0265356, FBGN00152…	1059	233	10996	1.38148	1	0.561196	68.1959
	GOTERM_BP_ALL	GO:0072507~divalent inorganic cation homeostasis	8	0.547196	0.291117	FBGN0011286, FBGN0036742, FBGN0263006, FBGN0039714, FBGN0034136, FBGN0028704, FBGN0265767, FBGN0040305	1059	56	10996	1.48334	1	0.928484	99.8244
	GOTERM_BP_ALL	GO:0072503~cellular divalent inorganic cation homeostasis	7	0.478796	0.348897	FBGN0011286, FBGN0036742, FBGN0263006, FBGN0039714, FBGN0034136, FBGN0028704, FBGN0265767	1059	50	10996	1.45367	1	0.953791	99.9634
	GOTERM_BP_ALL	GO:0006874~cellular calcium ion homeostasis	6	0.410397	0.399215	FBGN0011286, FBGN0036742, FBGN0263006, FBGN0034136, FBGN0028704, FBGN0265767	1059	43	10996	1.44884	1	0.968509	99.9917
	GOTERM_BP_ALL	GO:0055074~calcium ion homeostasis	6	0.410397	0.438549	FBGN0011286, FBGN0036742, FBGN0263006, FBGN0034136, FBGN0028704, FBGN0265767	1059	45	10996	1.38445	1	0.976565	99.9976
	Annotation Cluster 14	Enrichment Score: 2.069697870540797
	Category	Term	Count	%	PValue	Genes	List Total	Pop Hits	Pop Total	Fold Enrichment	Bonferroni	Benjamini	FDR
	GOTERM_BP_ALL	GO:1901565~organonitrogen compound catabolic process	39	2.66758	7.3513e-08	FBGN0259192, FBGN0030695, FBGN0034988, FBGN0035094, FBGN0038135, FBGN0038136, FBGN0038326, FBGN0038180, FBGN0037906, FBGN0051198, FBGN0039774, FBGN0030914, FBGN0259237, FBGN0000153, FBGN0032721, FBGN0026415, FBGN0045064, FBGN0260653, FBGN0259979, FBGN0036752, FBGN0030411, FBGN0015011, FBGN0004516, FBGN0263132, FBGN0019643, FBGN0034582, FBGN0035398, FBGN0030510, FBGN0010591, FBGN0039769, FBGN00383…	1059	158	10996	2.56299	0.000273872	2.10697e-05	0.000135567
	GOTERM_BP_ALL	GO:0044712~single-organism catabolic process	44	3.00958	0.0143546	FBGN0032612, FBGN0034988, FBGN0030873, FBGN0027572, FBGN0263593, FBGN0033302, FBGN0038326, FBGN0029831, FBGN0032775, FBGN0031092, FBGN0039006, FBGN0039774, FBGN0034225, FBGN0039655, FBGN0263006, FBGN0000153, FBGN0003748, FBGN0045064, FBGN0016031, FBGN0036752, FBGN0001186, FBGN0039476, FBGN0015011, FBGN0034628, FBGN0086712, FBGN0033999, FBGN0034629, FBGN0031689, FBGN0004516, FBGN0030884, FBGN00196…	1059	319	10996	1.43219	1	0.296797	23.4047
	GOTERM_BP_ALL	GO:0009056~catabolic process	89	6.08755	0.213503	FBGN0052221, FBGN0051821, FBGN0259192, FBGN0037683, FBGN0032612, FBGN0051823, FBGN0034988, FBGN0027572, FBGN0263593, FBGN0036196, FBGN0030521, FBGN0035207, FBGN0038180, FBGN0031092, FBGN0039774, FBGN0030914, FBGN0034225, FBGN0263006, FBGN0003748, FBGN0045064, FBGN0026415, FBGN0003231, FBGN0030411, FBGN0261983, FBGN0086712, FBGN0034628, FBGN0015011, FBGN0034629, FBGN0033999, FBGN0031689, FBGN00045…	1059	841	10996	1.09884	1	0.868555	98.8073
	GOTERM_BP_ALL	GO:1901575~organic substance catabolic process	82	5.60876	0.281153	FBGN0052221, FBGN0051821, FBGN0259192, FBGN0032612, FBGN0051823, FBGN0034988, FBGN0027572, FBGN0263593, FBGN0036196, FBGN0030521, FBGN0035207, FBGN0038180, FBGN0031092, FBGN0039774, FBGN0030914, FBGN0034225, FBGN0263006, FBGN0003748, FBGN0045064, FBGN0026415, FBGN0003231, FBGN0030411, FBGN0261983, FBGN0086712, FBGN0034628, FBGN0015011, FBGN0034629, FBGN0033999, FBGN0004516, FBGN0019643, FBGN00353…	1059	787	10996	1.08188	1	0.922885	99.7729
	GOTERM_BP_ALL	GO:0044248~cellular catabolic process	61	4.17237	0.707633	FBGN0052221, FBGN0051821, FBGN0051823, FBGN0034988, FBGN0027572, FBGN0263593, FBGN0036196, FBGN0030521, FBGN0035207, FBGN0031092, FBGN0039774, FBGN0030914, FBGN0034225, FBGN0263006, FBGN0003748, FBGN0045064, FBGN0003231, FBGN0030411, FBGN0015011, FBGN0034628, FBGN0086712, FBGN0034629, FBGN0031689, FBGN0004516, FBGN0019643, FBGN0033337, FBGN0030510, FBGN0039769, FBGN0086346, FBGN0262871, FBGN00155…	1059	661	10996	0.958224	1	0.998425	100
	Annotation Cluster 15	Enrichment Score: 2.001222957733905
	Category	Term	Count	%	PValue	Genes	List Total	Pop Hits	Pop Total	Fold Enrichment	Bonferroni	Benjamini	FDR
	GOTERM_BP_ALL	GO:0007015~actin filament organization	36	2.46238	6.19271e-07	FBGN0010397, FBGN0001250, FBGN0014141, FBGN0011225, FBGN0082582, FBGN0259678, FBGN0027598, FBGN0024238, FBGN0266465, FBGN0011202, FBGN0024273, FBGN0034577, FBGN0263456, FBGN0250789, FBGN0010341, FBGN0036985, FBGN0250788, FBGN0040068, FBGN0001961, FBGN0005666, FBGN0243512, FBGN0263873, FBGN0030887, FBGN0032006, FBGN0037750, FBGN0004657, FBGN0051374, FBGN0011829, FBGN0263973, FBGN0262716, FBGN00863…	1059	151	10996	2.47551	0.00230475	0.000135721	0.00114201
	GOTERM_BP_ALL	GO:0030036~actin cytoskeleton organization	49	3.35157	1.04618e-05	FBGN0011225, FBGN0082582, FBGN0263456, FBGN0010341, FBGN0036985, FBGN0263873, FBGN0243512, FBGN0035917, FBGN0037750, FBGN0032006, FBGN0010434, FBGN0004657, FBGN0011829, FBGN0263973, FBGN0262716, FBGN0086346, FBGN0036742, FBGN0011661, FBGN0265356, FBGN0265434, FBGN0014011, FBGN0010397, FBGN0031985, FBGN0001250, FBGN0014141, FBGN0004133, FBGN0259678, FBGN0003514, FBGN0027598, FBGN0024238, FBGN02664…	1059	264	10996	1.92722	0.0382309	0.00155802	0.0192911
	GOTERM_BP_ALL	GO:0030029~actin filament-based process	50	3.41997	2.9673e-05	FBGN0011225, FBGN0082582, FBGN0263456, FBGN0010341, FBGN0036985, FBGN0243512, FBGN0263873, FBGN0035917, FBGN0037750, FBGN0032006, FBGN0010434, FBGN0004657, FBGN0011829, FBGN0263973, FBGN0262716, FBGN0086346, FBGN0036742, FBGN0011661, FBGN0265356, FBGN0265434, FBGN0014011, FBGN0010397, FBGN0031985, FBGN0001250, FBGN0014141, FBGN0004133, FBGN0040299, FBGN0259678, FBGN0003514, FBGN0027598, FBGN00242…	1059	282	10996	1.84102	0.10467	0.0035602	0.0547064
	GOTERM_BP_ALL	GO:0032970~regulation of actin filament-based process	21	1.43639	3.35879e-05	FBGN0030887, FBGN0037750, FBGN0010397, FBGN0001250, FBGN0011225, FBGN0082582, FBGN0004657, FBGN0051374, FBGN0003514, FBGN0011202, FBGN0024273, FBGN0262716, FBGN0011742, FBGN0034577, FBGN0263456, FBGN0250789, FBGN0010341, FBGN0250788, FBGN0001961, FBGN0052082, FBGN0011661	1059	78	10996	2.79553	0.117636	0.00390331	0.061922
	GOTERM_BP_ALL	GO:0032956~regulation of actin cytoskeleton organization	21	1.43639	3.35879e-05	FBGN0030887, FBGN0037750, FBGN0010397, FBGN0001250, FBGN0011225, FBGN0082582, FBGN0004657, FBGN0051374, FBGN0003514, FBGN0011202, FBGN0024273, FBGN0262716, FBGN0011742, FBGN0034577, FBGN0263456, FBGN0250789, FBGN0010341, FBGN0250788, FBGN0001961, FBGN0052082, FBGN0011661	1059	78	10996	2.79553	0.117636	0.00390331	0.061922
	GOTERM_BP_ALL	GO:0030833~regulation of actin filament polymerization	15	1.02599	3.88079e-05	FBGN0037750, FBGN0010397, FBGN0082582, FBGN0051374, FBGN0024273, FBGN0011202, FBGN0262716, FBGN0011742, FBGN0034577, FBGN0263456, FBGN0250789, FBGN0010341, FBGN0250788, FBGN0001961, FBGN0052082	1059	44	10996	3.53979	0.134632	0.00424394	0.0715423
	GOTERM_BP_ALL	GO:0008154~actin polymerization or depolymerization	16	1.09439	4.49901e-05	FBGN0037750, FBGN0010397, FBGN0082582, FBGN0051374, FBGN0024273, FBGN0011202, FBGN0262716, FBGN0086346, FBGN0011742, FBGN0034577, FBGN0263456, FBGN0250789, FBGN0010341, FBGN0250788, FBGN0001961, FBGN0052082	1059	50	10996	3.32268	0.154339	0.00477817	0.0829347
	GOTERM_BP_ALL	GO:0030041~actin filament polymerization	14	0.957592	7.61753e-05	FBGN0262716, FBGN0086346, FBGN0034577, FBGN0011742, FBGN0037750, FBGN0250789, FBGN0010341, FBGN0082582, FBGN0250788, FBGN0051374, FBGN0001961, FBGN0052082, FBGN0011202, FBGN0024273	1059	41	10996	3.54554	0.247113	0.00744165	0.140383
	GOTERM_BP_ALL	GO:0030832~regulation of actin filament length	15	1.02599	8.76209e-05	FBGN0037750, FBGN0010397, FBGN0082582, FBGN0051374, FBGN0024273, FBGN0011202, FBGN0262716, FBGN0011742, FBGN0034577, FBGN0263456, FBGN0250789, FBGN0010341, FBGN0250788, FBGN0001961, FBGN0052082	1059	47	10996	3.31384	0.278548	0.00812903	0.16146
	GOTERM_BP_ALL	GO:0008064~regulation of actin polymerization or depolymerization	15	1.02599	8.76209e-05	FBGN0037750, FBGN0010397, FBGN0082582, FBGN0051374, FBGN0024273, FBGN0011202, FBGN0262716, FBGN0011742, FBGN0034577, FBGN0263456, FBGN0250789, FBGN0010341, FBGN0250788, FBGN0001961, FBGN0052082	1059	47	10996	3.31384	0.278548	0.00812903	0.16146
	GOTERM_BP_ALL	GO:0032271~regulation of protein polymerization	15	1.02599	0.000144226	FBGN0037750, FBGN0010397, FBGN0082582, FBGN0051374, FBGN0024273, FBGN0011202, FBGN0262716, FBGN0011742, FBGN0034577, FBGN0263456, FBGN0250789, FBGN0010341, FBGN0250788, FBGN0001961, FBGN0052082	1059	49	10996	3.17859	0.415748	0.0124204	0.265635
	GOTERM_BP_ALL	GO:0051493~regulation of cytoskeleton organization	26	1.77839	0.000444687	FBGN0010397, FBGN0014141, FBGN0001250, FBGN0082582, FBGN0011225, FBGN0003514, FBGN0024273, FBGN0011202, FBGN0034577, FBGN0263456, FBGN0250789, FBGN0010341, FBGN0250788, FBGN0001961, FBGN0030887, FBGN0037750, FBGN0004657, FBGN0051374, FBGN0262716, FBGN0011742, FBGN0039213, FBGN0033447, FBGN0261797, FBGN0011661, FBGN0052082, FBGN0265512	1059	128	10996	2.10912	0.809342	0.0276985	0.816886
	GOTERM_BP_ALL	GO:0051495~positive regulation of cytoskeleton organization	12	0.820793	0.001045	FBGN0262716, FBGN0011742, FBGN0037750, FBGN0014141, FBGN0051374, FBGN0001961, FBGN0261797, FBGN0265512, FBGN0052082, FBGN0011661, FBGN0024273, FBGN0011202	1059	40	10996	3.11501	0.979671	0.0499678	1.90965
	GOTERM_BP_ALL	GO:0090066~regulation of anatomical structure size	37	2.53078	0.00197082	FBGN0250876, FBGN0032840, FBGN0010397, FBGN0082582, FBGN0003514, FBGN0015765, FBGN0011202, FBGN0024273, FBGN0261560, FBGN0019948, FBGN0031097, FBGN0034577, FBGN0031571, FBGN0263456, FBGN0250789, FBGN0035227, FBGN0263980, FBGN0010341, FBGN0004167, FBGN0250788, FBGN0001987, FBGN0001961, FBGN0000083, FBGN0260653, FBGN0003090, FBGN0001321, FBGN0037750, FBGN0010434, FBGN0051374, FBGN0262716, FBGN02613…	1059	228	10996	1.68502	0.999358	0.0784263	3.57264
	GOTERM_BP_ALL	GO:0030838~positive regulation of actin filament polymerization	8	0.547196	0.00763335	FBGN0262716, FBGN0011742, FBGN0037750, FBGN0051374, FBGN0001961, FBGN0052082, FBGN0024273, FBGN0011202	1059	25	10996	3.32268	1	0.198544	13.1778
	GOTERM_BP_ALL	GO:0051258~protein polymerization	16	1.09439	0.00764704	FBGN0037750, FBGN0010397, FBGN0082582, FBGN0051374, FBGN0024273, FBGN0011202, FBGN0262716, FBGN0086346, FBGN0011742, FBGN0034577, FBGN0263456, FBGN0250789, FBGN0010341, FBGN0250788, FBGN0001961, FBGN0052082	1059	79	10996	2.10296	1	0.197496	13.1999
	GOTERM_BP_ALL	GO:0031532~actin cytoskeleton reorganization	8	0.547196	0.0119038	FBGN0262716, FBGN0031985, FBGN0010341, FBGN0040068, FBGN0001961, FBGN0052082, FBGN0014011, FBGN0011202	1059	27	10996	3.07656	1	0.268038	19.8154
	GOTERM_BP_ALL	GO:0032273~positive regulation of protein polymerization	8	0.547196	0.0176732	FBGN0262716, FBGN0011742, FBGN0037750, FBGN0051374, FBGN0001961, FBGN0052082, FBGN0024273, FBGN0011202	1059	29	10996	2.86438	1	0.323497	28.0234
	GOTERM_BP_ALL	GO:0043254~regulation of protein complex assembly	16	1.09439	0.0241427	FBGN0037750, FBGN0010397, FBGN0082582, FBGN0051374, FBGN0024273, FBGN0011202, FBGN0262716, FBGN0011742, FBGN0034577, FBGN0263456, FBGN0250789, FBGN0010341, FBGN0250788, FBGN0262125, FBGN0001961, FBGN0052082	1059	90	10996	1.84593	1	0.382327	36.2808
	GOTERM_BP_ALL	GO:0032535~regulation of cellular component size	24	1.64159	0.0269419	FBGN0250876, FBGN0037750, FBGN0032840, FBGN0010397, FBGN0082582, FBGN0051374, FBGN0015765, FBGN0011202, FBGN0024273, FBGN0261560, FBGN0262716, FBGN0011742, FBGN0034577, FBGN0263456, FBGN0250789, FBGN0035227, FBGN0263980, FBGN0010341, FBGN0004167, FBGN0250788, FBGN0001961, FBGN0052082, FBGN0000083, FBGN0003090	1059	157	10996	1.58727	1	0.405001	39.5683
	GOTERM_BP_ALL	GO:0051489~regulation of filopodium assembly	7	0.478796	0.0336579	FBGN0262716, FBGN0010223, FBGN0034577, FBGN0011742, FBGN0010341, FBGN0001961, FBGN0011202	1059	26	10996	2.79553	1	0.447521	46.8142
	GOTERM_BP_ALL	GO:0007010~cytoskeleton organization	76	5.19836	0.0528373	FBGN0011674, FBGN0001941, FBGN0000043, FBGN0000044, FBGN0000042, FBGN0082582, FBGN0011225, FBGN0005586, FBGN0037012, FBGN0263456, FBGN0010341, FBGN0036985, FBGN0019968, FBGN0003090, FBGN0243512, FBGN0263873, FBGN0035917, FBGN0037750, FBGN0032006, FBGN0010434, FBGN0004657, FBGN0011829, FBGN0263973, FBGN0262716, FBGN0086346, FBGN0039213, FBGN0053094, FBGN0033447, FBGN0262717, FBGN0259246, FBGN00367…	1059	649	10996	1.21593	1	0.529856	63.2515
	GOTERM_BP_ALL	GO:0045010~actin nucleation	6	0.410397	0.0539752	FBGN0262716, FBGN0011742, FBGN0037750, FBGN0001961, FBGN0024273, FBGN0011202	1059	22	10996	2.83183	1	0.532373	64.0571
	GOTERM_BP_ALL	GO:0030588~pseudocleavage	4	0.273598	0.0637435	FBGN0262716, FBGN0011225, FBGN0001961, FBGN0011202	1059	10	10996	4.15335	1	0.56849	70.3185
	GOTERM_BP_ALL	GO:0030589~pseudocleavage involved in syncytial blastoderm formation	4	0.273598	0.0637435	FBGN0262716, FBGN0011225, FBGN0001961, FBGN0011202	1059	10	10996	4.15335	1	0.56849	70.3185
	GOTERM_BP_ALL	GO:0060491~regulation of cell projection assembly	7	0.478796	0.102804	FBGN0262716, FBGN0010223, FBGN0034577, FBGN0011742, FBGN0010341, FBGN0001961, FBGN0011202	1059	34	10996	2.13775	1	0.692238	86.4736
	GOTERM_BP_ALL	GO:0044087~regulation of cellular component biogenesis	34	2.32558	0.11166	FBGN0010395, FBGN0010397, FBGN0001250, FBGN0082582, FBGN0264006, FBGN0011202, FBGN0024273, FBGN0037130, FBGN0034577, FBGN0263456, FBGN0250789, FBGN0010341, FBGN0250788, FBGN0001961, FBGN0262125, FBGN0032252, FBGN0086532, FBGN0004574, FBGN0030887, FBGN0037750, FBGN0004242, FBGN0050021, FBGN0259481, FBGN0004657, FBGN0267002, FBGN0051374, FBGN0010223, FBGN0262716, FBGN0003328, FBGN0011742, FBGN00392…	1059	276	10996	1.27911	1	0.710388	88.7348
	GOTERM_BP_ALL	GO:0034314~Arp2/3 complex-mediated actin nucleation	4	0.273598	0.122647	FBGN0262716, FBGN0011742, FBGN0001961, FBGN0024273	1059	13	10996	3.19489	1	0.737991	91.0451
	GOTERM_BP_ALL	GO:0031334~positive regulation of protein complex assembly	8	0.547196	0.16142	FBGN0262716, FBGN0011742, FBGN0037750, FBGN0051374, FBGN0001961, FBGN0052082, FBGN0024273, FBGN0011202	1059	47	10996	1.76738	1	0.803611	96.109
	GOTERM_BP_ALL	GO:0051130~positive regulation of cellular component organization	28	1.91518	0.276495	FBGN0014141, FBGN0027594, FBGN0027598, FBGN0024273, FBGN0011202, FBGN0033075, FBGN0037375, FBGN0035207, FBGN0038975, FBGN0010341, FBGN0001961, FBGN0003091, FBGN0262125, FBGN0003090, FBGN0032252, FBGN0004574, FBGN0037750, FBGN0004242, FBGN0051374, FBGN0262716, FBGN0011742, FBGN0053094, FBGN0030329, FBGN0261797, FBGN0034718, FBGN0011661, FBGN0052082, FBGN0265512	1059	248	10996	1.17232	1	0.921036	99.7442
	GOTERM_BP_ALL	GO:0010638~positive regulation of organelle organization	14	0.957592	0.369133	FBGN0037750, FBGN0004242, FBGN0014141, FBGN0051374, FBGN0024273, FBGN0011202, FBGN0262716, FBGN0033075, FBGN0011742, FBGN0001961, FBGN0261797, FBGN0265512, FBGN0011661, FBGN0052082	1059	120	10996	1.21139	1	0.961018	99.9796
	GOTERM_BP_ALL	GO:1902589~single-organism organelle organization	89	6.08755	0.377952	FBGN0011674, FBGN0001941, FBGN0000044, FBGN0082582, FBGN0011225, FBGN0005586, FBGN0037012, FBGN0013342, FBGN0033075, FBGN0040475, FBGN0263456, FBGN0034110, FBGN0039774, FBGN0036985, FBGN0010341, FBGN0260933, FBGN0019968, FBGN0003090, FBGN0032935, FBGN0243512, FBGN0263873, FBGN0035917, FBGN0032006, FBGN0037750, FBGN0010434, FBGN0004657, FBGN0267002, FBGN0011829, FBGN0263973, FBGN0001220, FBGN02627…	1059	880	10996	1.05014	1	0.963801	99.9842
	GOTERM_BP_ALL	GO:0043623~cellular protein complex assembly	24	1.64159	0.403238	FBGN0004574, FBGN0033540, FBGN0010812, FBGN0037750, FBGN0051648, FBGN0010397, FBGN0082582, FBGN0035756, FBGN0051374, FBGN0003514, FBGN0032679, FBGN0011202, FBGN0024273, FBGN0262716, FBGN0086346, FBGN0011742, FBGN0034577, FBGN0263456, FBGN0250789, FBGN0010341, FBGN0250788, FBGN0001961, FBGN0052082, FBGN0265434	1059	224	10996	1.11251	1	0.96914	99.9927
	GOTERM_BP_ALL	GO:0033043~regulation of organelle organization	38	2.59918	0.499695	FBGN0010397, FBGN0014141, FBGN0001250, FBGN0011225, FBGN0082582, FBGN0005586, FBGN0003514, FBGN0032679, FBGN0011202, FBGN0024273, FBGN0261560, FBGN0033075, FBGN0034577, FBGN0263456, FBGN0250789, FBGN0040348, FBGN0010341, FBGN0250788, FBGN0262125, FBGN0001961, FBGN0037750, FBGN0030887, FBGN0004242, FBGN0004657, FBGN0051374, FBGN0052506, FBGN0027794, FBGN0262716, FBGN0032330, FBGN0011742, FBGN00392…	1059	381	10996	1.03561	1	0.986634	99.9997
	GOTERM_BP_ALL	GO:0044089~positive regulation of cellular component biogenesis	11	0.752394	0.611223	FBGN0032252, FBGN0262716, FBGN0011742, FBGN0037750, FBGN0053094, FBGN0010341, FBGN0051374, FBGN0001961, FBGN0052082, FBGN0024273, FBGN0011202	1059	109	10996	1.04786	1	0.995095	100
	GOTERM_BP_ALL	GO:0006461~protein complex assembly	34	2.32558	0.954628	FBGN0010397, FBGN0082582, FBGN0003514, FBGN0005564, FBGN0032679, FBGN0011202, FBGN0024273, FBGN0038839, FBGN0034577, FBGN0263456, FBGN0250789, FBGN0010341, FBGN0250788, FBGN0000535, FBGN0262125, FBGN0001961, FBGN0265140, FBGN0004574, FBGN0033540, FBGN0010812, FBGN0037750, FBGN0051648, FBGN0032076, FBGN0035756, FBGN0051374, FBGN0262716, FBGN0086346, FBGN0003380, FBGN0011742, FBGN0039213, FBGN00520…	1059	442	10996	0.798722	1	0.999997	100
	GOTERM_BP_ALL	GO:0070271~protein complex biogenesis	34	2.32558	0.954628	FBGN0010397, FBGN0082582, FBGN0003514, FBGN0005564, FBGN0032679, FBGN0011202, FBGN0024273, FBGN0038839, FBGN0034577, FBGN0263456, FBGN0250789, FBGN0010341, FBGN0250788, FBGN0000535, FBGN0262125, FBGN0001961, FBGN0265140, FBGN0004574, FBGN0033540, FBGN0010812, FBGN0037750, FBGN0051648, FBGN0032076, FBGN0035756, FBGN0051374, FBGN0262716, FBGN0086346, FBGN0003380, FBGN0011742, FBGN0039213, FBGN00520…	1059	442	10996	0.798722	1	0.999997	100
	GOTERM_BP_ALL	GO:0071822~protein complex subunit organization	35	2.39398	0.993786	FBGN0010397, FBGN0082582, FBGN0003514, FBGN0005564, FBGN0032679, FBGN0011202, FBGN0024273, FBGN0038839, FBGN0034577, FBGN0263456, FBGN0250789, FBGN0010341, FBGN0250788, FBGN0000535, FBGN0262125, FBGN0001961, FBGN0265140, FBGN0004574, FBGN0033540, FBGN0010812, FBGN0037750, FBGN0051648, FBGN0032076, FBGN0035756, FBGN0051374, FBGN0262716, FBGN0086346, FBGN0003380, FBGN0011742, FBGN0039213, FBGN02655…	1059	510	10996	0.712585	1	1	100
	GOTERM_BP_ALL	GO:0065003~macromolecular complex assembly	37	2.53078	0.999877	FBGN0010397, FBGN0082582, FBGN0003514, FBGN0005564, FBGN0032679, FBGN0011202, FBGN0024273, FBGN0038839, FBGN0034577, FBGN0263456, FBGN0250789, FBGN0010341, FBGN0250788, FBGN0000535, FBGN0262125, FBGN0001961, FBGN0265140, FBGN0004574, FBGN0033540, FBGN0010812, FBGN0037750, FBGN0051648, FBGN0032076, FBGN0053158, FBGN0035756, FBGN0051374, FBGN0087035, FBGN0262716, FBGN0086346, FBGN0003380, FBGN00117…	1059	625	10996	0.614696	1	1	100
	GOTERM_BP_ALL	GO:0034622~cellular macromolecular complex assembly	27	1.84679	0.999995	FBGN0010397, FBGN0082582, FBGN0003514, FBGN0032679, FBGN0024273, FBGN0011202, FBGN0034577, FBGN0263456, FBGN0250789, FBGN0010341, FBGN0250788, FBGN0001961, FBGN0004574, FBGN0033540, FBGN0010812, FBGN0037750, FBGN0051648, FBGN0053158, FBGN0035756, FBGN0051374, FBGN0087035, FBGN0262716, FBGN0086346, FBGN0011742, FBGN0261797, FBGN0052082, FBGN0265434	1059	548	10996	0.51159	1	1	100
	GOTERM_BP_ALL	GO:0043933~macromolecular complex subunit organization	46	3.14637	1	FBGN0000042, FBGN0010397, FBGN0265623, FBGN0082582, FBGN0003514, FBGN0005564, FBGN0032679, FBGN0011202, FBGN0036470, FBGN0024273, FBGN0038839, FBGN0034577, FBGN0263456, FBGN0250789, FBGN0010341, FBGN0250788, FBGN0000535, FBGN0262125, FBGN0001961, FBGN0265140, FBGN0004574, FBGN0033540, FBGN0010812, FBGN0037750, FBGN0051648, FBGN0032076, FBGN0053158, FBGN0035756, FBGN0051374, FBGN0038788, FBGN00870…	1059	1039	10996	0.459707	1	1	100
	Annotation Cluster 16	Enrichment Score: 1.9343848062367108
	Category	Term	Count	%	PValue	Genes	List Total	Pop Hits	Pop Total	Fold Enrichment	Bonferroni	Benjamini	FDR
	GOTERM_BP_ALL	GO:0006813~potassium ion transport	13	0.889193	0.000540078	FBGN0005564, FBGN0036279, FBGN0011589, FBGN0261698, FBGN0085425, FBGN0003380, FBGN0037098, FBGN0019886, FBGN0263390, FBGN0000535, FBGN0003386, FBGN0263220, FBGN0260499	1059	43	10996	3.13916	0.866396	0.0329914	0.991293
	GOTERM_BP_ALL	GO:0071804~cellular potassium ion transport	6	0.410397	0.0539752	FBGN0085425, FBGN0261698, FBGN0037098, FBGN0019886, FBGN0263390, FBGN0260499	1059	22	10996	2.83183	1	0.532373	64.0571
	GOTERM_BP_ALL	GO:0071805~potassium ion transmembrane transport	6	0.410397	0.0539752	FBGN0085425, FBGN0261698, FBGN0037098, FBGN0019886, FBGN0263390, FBGN0260499	1059	22	10996	2.83183	1	0.532373	64.0571
	Annotation Cluster 17	Enrichment Score: 1.9272892290282861
	Category	Term	Count	%	PValue	Genes	List Total	Pop Hits	Pop Total	Fold Enrichment	Bonferroni	Benjamini	FDR
	GOTERM_BP_ALL	GO:0006665~sphingolipid metabolic process	11	0.752394	0.00309148	FBGN0086532, FBGN0001941, FBGN0000416, FBGN0027538, FBGN0039774, FBGN0037315, FBGN0025335, FBGN0045064, FBGN0010591, FBGN0001404, FBGN0039769	1059	39	10996	2.92865	0.99999	0.104053	5.54995
	GOTERM_BP_ALL	GO:0030149~sphingolipid catabolic process	4	0.273598	0.0231197	FBGN0039774, FBGN0045064, FBGN0010591, FBGN0039769	1059	7	10996	5.93336	1	0.375692	35.0376
	GOTERM_BP_ALL	GO:0046466~membrane lipid catabolic process	4	0.273598	0.0231197	FBGN0039774, FBGN0045064, FBGN0010591, FBGN0039769	1059	7	10996	5.93336	1	0.375692	35.0376
	Annotation Cluster 18	Enrichment Score: 1.894918599986389
	Category	Term	Count	%	PValue	Genes	List Total	Pop Hits	Pop Total	Fold Enrichment	Bonferroni	Benjamini	FDR
	GOTERM_BP_ALL	GO:0048871~multicellular organismal homeostasis	16	1.09439	0.00267873	FBGN0263873, FBGN0039254, FBGN0003053, FBGN0001941, FBGN0035880, FBGN0001250, FBGN0015797, FBGN0004657, FBGN0015622, FBGN0051116, FBGN0020307, FBGN0039774, FBGN0053542, FBGN0039714, FBGN0034718, FBGN0027079	1059	71	10996	2.33992	0.999954	0.0960243	4.82618
	GOTERM_BP_ALL	GO:0001894~tissue homeostasis	14	0.957592	0.00464269	FBGN0263873, FBGN0039254, FBGN0003053, FBGN0001941, FBGN0035880, FBGN0001250, FBGN0015797, FBGN0004657, FBGN0015622, FBGN0020307, FBGN0039774, FBGN0053542, FBGN0034718, FBGN0027079	1059	61	10996	2.38307	1	0.141094	8.22372
	GOTERM_BP_ALL	GO:0001895~retina homeostasis	9	0.615595	0.0134407	FBGN0263873, FBGN0039254, FBGN0001941, FBGN0020307, FBGN0035880, FBGN0039774, FBGN0015797, FBGN0015622, FBGN0027079	1059	34	10996	2.74854	1	0.287081	22.0844
	GOTERM_BP_ALL	GO:0045494~photoreceptor cell maintenance	8	0.547196	0.0296289	FBGN0263873, FBGN0039254, FBGN0001941, FBGN0020307, FBGN0035880, FBGN0039774, FBGN0015797, FBGN0027079	1059	32	10996	2.59585	1	0.42267	42.5727
	GOTERM_BP_ALL	GO:0060249~anatomical structure homeostasis	22	1.50479	0.0676973	FBGN0263873, FBGN0039254, FBGN0003053, FBGN0001941, FBGN0035880, FBGN0010395, FBGN0001250, FBGN0015797, FBGN0004657, FBGN0032151, FBGN0015622, FBGN0034136, FBGN0264006, FBGN0020307, FBGN0039774, FBGN0053542, FBGN0030941, FBGN0028515, FBGN0027079, FBGN0015541, FBGN0034718, FBGN0265356	1059	155	10996	1.47377	1	0.586203	72.5468
	Annotation Cluster 19	Enrichment Score: 1.8814981121165044
	Category	Term	Count	%	PValue	Genes	List Total	Pop Hits	Pop Total	Fold Enrichment	Bonferroni	Benjamini	FDR
	GOTERM_BP_ALL	GO:0007160~cell-matrix adhesion	8	0.547196	0.00133536	FBGN0003328, FBGN0010395, FBGN0026403, FBGN0051004, FBGN0036985, FBGN0001250, FBGN0004657, FBGN0011829	1059	19	10996	4.37195	0.993118	0.0589115	2.4341
	GOTERM_BP_ALL	GO:0031589~cell-substrate adhesion	9	0.615595	0.00611019	FBGN0003328, FBGN0030887, FBGN0010395, FBGN0026403, FBGN0051004, FBGN0036985, FBGN0001250, FBGN0004657, FBGN0011829	1059	30	10996	3.11501	1	0.170709	10.6872
	GOTERM_BP_ALL	GO:0033627~cell adhesion mediated by integrin	7	0.478796	0.0151659	FBGN0003328, FBGN0010395, FBGN0001250, FBGN0004657, FBGN0263118, FBGN0001961, FBGN0031850	1059	22	10996	3.3038	1	0.297894	24.5591
	GOTERM_BP_ALL	GO:0007229~integrin-mediated signaling pathway	5	0.341997	0.0224713	FBGN0003328, FBGN0010395, FBGN0001250, FBGN0004657, FBGN0260660	1059	12	10996	4.32641	1	0.37045	34.2379
	GOTERM_BP_ALL	GO:0007157~heterophilic cell-cell adhesion via plasma membrane cell adhesion molecules	6	0.410397	0.140721	FBGN0003328, FBGN0000636, FBGN0010395, FBGN0038084, FBGN0001250, FBGN0004657	1059	29	10996	2.14829	1	0.77132	93.8997
	Annotation Cluster 20	Enrichment Score: 1.8621697133621977
	Category	Term	Count	%	PValue	Genes	List Total	Pop Hits	Pop Total	Fold Enrichment	Bonferroni	Benjamini	FDR
	GOTERM_BP_ALL	GO:0003013~circulatory system process	13	0.889193	0.00156383	FBGN0060296, FBGN0019947, FBGN0011676, FBGN0001291, FBGN0011286, FBGN0010434, FBGN0016076, FBGN0011581, FBGN0263006, FBGN0045038, FBGN0000535, FBGN0051665, FBGN0023076	1059	48	10996	2.81217	0.997066	0.064118	2.8449
	GOTERM_BP_ALL	GO:0008015~blood circulation	11	0.752394	0.00202161	FBGN0060296, FBGN0019947, FBGN0011676, FBGN0001291, FBGN0011286, FBGN0016076, FBGN0011581, FBGN0263006, FBGN0045038, FBGN0000535, FBGN0023076	1059	37	10996	3.08695	0.999469	0.077877	3.66309
	GOTERM_BP_ALL	GO:0003015~heart process	11	0.752394	0.00456966	FBGN0019947, FBGN0011676, FBGN0001291, FBGN0011286, FBGN0010434, FBGN0016076, FBGN0011581, FBGN0263006, FBGN0045038, FBGN0051665, FBGN0023076	1059	41	10996	2.78579	1	0.140172	8.09946
	GOTERM_BP_ALL	GO:0060047~heart contraction	9	0.615595	0.00611019	FBGN0019947, FBGN0011676, FBGN0001291, FBGN0011286, FBGN0016076, FBGN0011581, FBGN0263006, FBGN0045038, FBGN0023076	1059	30	10996	3.11501	1	0.170709	10.6872
	GOTERM_BP_ALL	GO:0008016~regulation of heart contraction	9	0.615595	0.009244	FBGN0060296, FBGN0019947, FBGN0011676, FBGN0001291, FBGN0016076, FBGN0011581, FBGN0045038, FBGN0000535, FBGN0023076	1059	32	10996	2.92033	1	0.223205	15.74
	GOTERM_BP_ALL	GO:1903522~regulation of blood circulation	9	0.615595	0.009244	FBGN0060296, FBGN0019947, FBGN0011676, FBGN0001291, FBGN0016076, FBGN0011581, FBGN0045038, FBGN0000535, FBGN0023076	1059	32	10996	2.92033	1	0.223205	15.74
	GOTERM_BP_ALL	GO:0044057~regulation of system process	12	0.820793	0.0208772	FBGN0060296, FBGN0019947, FBGN0011676, FBGN0037976, FBGN0001291, FBGN0033289, FBGN0004244, FBGN0016076, FBGN0011581, FBGN0045038, FBGN0000535, FBGN0023076	1059	58	10996	2.14829	1	0.35543	32.2317
	GOTERM_BP_ALL	GO:0002027~regulation of heart rate	5	0.341997	0.0491711	FBGN0019947, FBGN0011676, FBGN0011581, FBGN0045038, FBGN0023076	1059	15	10996	3.46113	1	0.515852	60.5379
	GOTERM_BP_ALL	GO:1903524~positive regulation of blood circulation	3	0.205198	0.175666	FBGN0001291, FBGN0016076, FBGN0045038	1059	8	10996	3.89377	1	0.822761	97.1631
	GOTERM_BP_ALL	GO:0045823~positive regulation of heart contraction	3	0.205198	0.175666	FBGN0001291, FBGN0016076, FBGN0045038	1059	8	10996	3.89377	1	0.822761	97.1631
	Annotation Cluster 21	Enrichment Score: 1.7661496246090584
	Category	Term	Count	%	PValue	Genes	List Total	Pop Hits	Pop Total	Fold Enrichment	Bonferroni	Benjamini	FDR
	GOTERM_BP_ALL	GO:0044707~single-multicellular organism process	431	29.4802	3.63987e-05	FBGN0250876, FBGN0000044, FBGN0000042, FBGN0250871, FBGN0028665, FBGN0035802, FBGN0033942, FBGN0087007, FBGN0033033, FBGN0001168, FBGN0263873, FBGN0243512, FBGN0041713, FBGN0265190, FBGN0263973, FBGN0033448, FBGN0033447, FBGN0028515, FBGN0023179, FBGN0028544, FBGN0036666, FBGN0033968, FBGN0052243, FBGN0003046, FBGN0039084, FBGN0263782, FBGN0033438, FBGN0020307, FBGN0034577, FBGN0051619, FBGN00400…	1059	3850	10996	1.1624	0.126829	0.00410139	0.0671024
	GOTERM_BP_ALL	GO:0030030~cell projection organization	106	7.25034	0.000194488	FBGN0045852, FBGN0250876, FBGN0035802, FBGN0262636, FBGN0260933, FBGN0262125, FBGN0263873, FBGN0005612, FBGN0265296, FBGN0020294, FBGN0030964, FBGN0014018, FBGN0011829, FBGN0038788, FBGN0260745, FBGN0004360, FBGN0033447, FBGN0000565, FBGN0028515, FBGN0014011, FBGN0265434, FBGN0035195, FBGN0001250, FBGN0264006, FBGN0024273, FBGN0011202, FBGN0033438, FBGN0019947, FBGN0037375, FBGN0034577, FBGN00400…	1059	780	10996	1.41107	0.515547	0.0156316	0.358053
	GOTERM_BP_ALL	GO:0044699~single-organism process	790	54.0356	0.000233826	FBGN0000043, FBGN0265187, FBGN0250876, FBGN0000044, FBGN0035944, FBGN0000042, FBGN0250871, FBGN0028665, FBGN0032694, FBGN0033942, FBGN0013342, FBGN0052626, FBGN0029507, FBGN0001168, FBGN0263873, FBGN0243512, FBGN0265190, FBGN0027794, FBGN0019886, FBGN0000037, FBGN0034420, FBGN0000038, FBGN0033968, FBGN0003046, FBGN0039084, FBGN0039086, FBGN0013811, FBGN0020307, FBGN0020300, FBGN0029762, FBGN00335…	1059	7686	10996	1.06725	0.581608	0.0179891	0.430326
	GOTERM_BP_ALL	GO:0048666~neuron development	103	7.04514	0.000433497	FBGN0045852, FBGN0250876, FBGN0250871, FBGN0035802, FBGN0262636, FBGN0262125, FBGN0263873, FBGN0005612, FBGN0265296, FBGN0020294, FBGN0014018, FBGN0265190, FBGN0011829, FBGN0038788, FBGN0260745, FBGN0004360, FBGN0033447, FBGN0000565, FBGN0028515, FBGN0053547, FBGN0014011, FBGN0262509, FBGN0036666, FBGN0035195, FBGN0001250, FBGN0027594, FBGN0264006, FBGN0024273, FBGN0033438, FBGN0019947, FBGN00373…	1059	770	10996	1.38895	0.801221	0.0279453	0.796407
	GOTERM_BP_ALL	GO:0030182~neuron differentiation	114	7.79754	0.000829428	FBGN0045852, FBGN0250876, FBGN0250871, FBGN0035802, FBGN0262636, FBGN0262125, FBGN0001168, FBGN0263873, FBGN0005612, FBGN0265296, FBGN0020294, FBGN0014018, FBGN0265190, FBGN0011829, FBGN0038788, FBGN0260745, FBGN0004360, FBGN0033447, FBGN0000565, FBGN0028515, FBGN0053547, FBGN0014011, FBGN0265434, FBGN0262509, FBGN0036666, FBGN0035195, FBGN0001250, FBGN0027594, FBGN0264006, FBGN0024273, FBGN00334…	1059	884	10996	1.33903	0.954577	0.042611	1.51855
	GOTERM_BP_ALL	GO:0007275~multicellular organism development	379	25.9234	0.00113892	FBGN0000044, FBGN0250876, FBGN0000042, FBGN0032840, FBGN0250871, FBGN0263593, FBGN0028665, FBGN0035802, FBGN0033942, FBGN0263258, FBGN0022160, FBGN0263456, FBGN0035281, FBGN0035280, FBGN0036945, FBGN0033033, FBGN0038901, FBGN0243512, FBGN0263873, FBGN0001168, FBGN0025697, FBGN0086519, FBGN0034972, FBGN0041713, FBGN0265190, FBGN0263973, FBGN0033448, FBGN0033447, FBGN0028515, FBGN0023179, FBGN00318…	1059	3465	10996	1.13573	0.985679	0.0536505	2.07958
	GOTERM_BP_ALL	GO:0048856~anatomical structure development	424	29.0014	0.00171284	FBGN0250876, FBGN0000044, FBGN0000042, FBGN0250871, FBGN0028665, FBGN0035802, FBGN0033942, FBGN0265180, FBGN0087007, FBGN0033033, FBGN0001168, FBGN0263873, FBGN0243512, FBGN0041713, FBGN0265190, FBGN0263973, FBGN0033448, FBGN0033447, FBGN0019886, FBGN0028515, FBGN0023179, FBGN0028544, FBGN0036666, FBGN0033968, FBGN0003046, FBGN0028543, FBGN0039084, FBGN0263782, FBGN0033438, FBGN0020307, FBGN00345…	1059	3939	10996	1.11768	0.998318	0.0692548	3.11194
	GOTERM_BP_ALL	GO:0031175~neuron projection development	83	5.67715	0.00199422	FBGN0003888, FBGN0045852, FBGN0033987, FBGN0250876, FBGN0053202, FBGN0035802, FBGN0262636, FBGN0010341, FBGN0024985, FBGN0262125, FBGN0003090, FBGN0263873, FBGN0051871, FBGN0265296, FBGN0035798, FBGN0005612, FBGN0020294, FBGN0014018, FBGN0050021, FBGN0004657, FBGN0267002, FBGN0011829, FBGN0038788, FBGN0015773, FBGN0262716, FBGN0260745, FBGN0004360, FBGN0003328, FBGN0016061, FBGN0000565, FBGN00285…	1059	624	10996	1.38112	0.999411	0.078484	3.61433
	GOTERM_BP_ALL	GO:0061564~axon development	50	3.41997	0.00306768	FBGN0003888, FBGN0033987, FBGN0250876, FBGN0053202, FBGN0010341, FBGN0003090, FBGN0263873, FBGN0035798, FBGN0020294, FBGN0004657, FBGN0267002, FBGN0015773, FBGN0260745, FBGN0262716, FBGN0003328, FBGN0004360, FBGN0016061, FBGN0028515, FBGN0011661, FBGN0035195, FBGN0001250, FBGN0014141, FBGN0264006, FBGN0024273, FBGN0004644, FBGN0033438, FBGN0000636, FBGN0250789, FBGN0051352, FBGN0001297, FBGN00002…	1059	343	10996	1.51361	0.999989	0.104233	5.50836
	GOTERM_BP_ALL	GO:0000902~cell morphogenesis	106	7.25034	0.0033621	FBGN0031299, FBGN0045852, FBGN0250876, FBGN0035802, FBGN0260933, FBGN0262125, FBGN0001168, FBGN0263873, FBGN0243512, FBGN0005612, FBGN0265296, FBGN0020294, FBGN0014018, FBGN0038788, FBGN0260745, FBGN0004360, FBGN0033447, FBGN0000565, FBGN0036742, FBGN0028515, FBGN0014011, FBGN0035195, FBGN0264978, FBGN0001250, FBGN0259678, FBGN0264006, FBGN0024273, FBGN0011202, FBGN0033438, FBGN0019947, FBGN00373…	1059	846	10996	1.30099	0.999996	0.109692	6.02164
	GOTERM_BP_ALL	GO:0032989~cellular component morphogenesis	119	8.13953	0.00400508	FBGN0031299, FBGN0045852, FBGN0250876, FBGN0035802, FBGN0260933, FBGN0262125, FBGN0001168, FBGN0263873, FBGN0243512, FBGN0265296, FBGN0005612, FBGN0020294, FBGN0014018, FBGN0038788, FBGN0260745, FBGN0004360, FBGN0033447, FBGN0000565, FBGN0036742, FBGN0019886, FBGN0028515, FBGN0014011, FBGN0265434, FBGN0035195, FBGN0264978, FBGN0001250, FBGN0259678, FBGN0264006, FBGN0024273, FBGN0011202, FBGN00334…	1059	972	10996	1.27122	1	0.127101	7.13348
	GOTERM_BP_ALL	GO:0032502~developmental process	427	29.2066	0.00426179	FBGN0250876, FBGN0000044, FBGN0000042, FBGN0250871, FBGN0028665, FBGN0035802, FBGN0033942, FBGN0265180, FBGN0087007, FBGN0033033, FBGN0001168, FBGN0263873, FBGN0243512, FBGN0041713, FBGN0265190, FBGN0263973, FBGN0033448, FBGN0033447, FBGN0019886, FBGN0028515, FBGN0023179, FBGN0028544, FBGN0036666, FBGN0033968, FBGN0003046, FBGN0028543, FBGN0039084, FBGN0263782, FBGN0033438, FBGN0020307, FBGN00345…	1059	4013	10996	1.10484	1	0.133561	7.57389
	GOTERM_BP_ALL	GO:0007409~axonogenesis	47	3.21477	0.00610479	FBGN0003888, FBGN0033987, FBGN0035195, FBGN0250876, FBGN0053202, FBGN0001250, FBGN0014141, FBGN0264006, FBGN0024273, FBGN0004644, FBGN0033438, FBGN0000636, FBGN0250789, FBGN0010341, FBGN0051352, FBGN0001297, FBGN0250788, FBGN0000229, FBGN0040068, FBGN0001961, FBGN0263930, FBGN0003090, FBGN0263873, FBGN0003053, FBGN0035798, FBGN0020294, FBGN0030887, FBGN0266599, FBGN0015797, FBGN0004657, FBGN02670…	1059	329	10996	1.48334	1	0.171852	10.6782
	GOTERM_BP_ALL	GO:0048699~generation of neurons	117	8.00274	0.00672446	FBGN0045852, FBGN0250876, FBGN0250871, FBGN0011225, FBGN0035802, FBGN0262636, FBGN0262125, FBGN0001168, FBGN0263873, FBGN0265296, FBGN0005612, FBGN0020294, FBGN0014018, FBGN0265190, FBGN0011829, FBGN0038788, FBGN0260745, FBGN0004360, FBGN0033649, FBGN0033447, FBGN0000565, FBGN0028515, FBGN0053547, FBGN0014011, FBGN0265434, FBGN0262509, FBGN0036666, FBGN0035195, FBGN0001250, FBGN0027594, FBGN02640…	1059	969	10996	1.25372	1	0.182185	11.6996
	GOTERM_BP_ALL	GO:0044767~single-organism developmental process	419	28.6594	0.00688534	FBGN0250876, FBGN0000044, FBGN0000042, FBGN0250871, FBGN0028665, FBGN0035802, FBGN0033942, FBGN0087007, FBGN0033033, FBGN0001168, FBGN0263873, FBGN0243512, FBGN0041713, FBGN0265190, FBGN0263973, FBGN0033448, FBGN0033447, FBGN0019886, FBGN0028515, FBGN0023179, FBGN0028544, FBGN0036666, FBGN0033968, FBGN0003046, FBGN0039084, FBGN0263782, FBGN0033438, FBGN0020307, FBGN0034577, FBGN0003149, FBGN00516…	1059	3958	10996	1.0992	1	0.184793	11.963
	GOTERM_BP_ALL	GO:0048812~neuron projection morphogenesis	75	5.12996	0.00951787	FBGN0003888, FBGN0045852, FBGN0033987, FBGN0250876, FBGN0053202, FBGN0035802, FBGN0010341, FBGN0024985, FBGN0262125, FBGN0003090, FBGN0263873, FBGN0051871, FBGN0265296, FBGN0035798, FBGN0005612, FBGN0020294, FBGN0014018, FBGN0050021, FBGN0004657, FBGN0267002, FBGN0038788, FBGN0015773, FBGN0260745, FBGN0004360, FBGN0003328, FBGN0016061, FBGN0000565, FBGN0028515, FBGN0011661, FBGN0035195, FBGN00012…	1059	588	10996	1.32441	1	0.22757	16.1685
	GOTERM_BP_ALL	GO:0009653~anatomical structure morphogenesis	225	15.3899	0.0157056	FBGN0250876, FBGN0000042, FBGN0250871, FBGN0263593, FBGN0028665, FBGN0035802, FBGN0263258, FBGN0260933, FBGN0033033, FBGN0038901, FBGN0263873, FBGN0001168, FBGN0243512, FBGN0025697, FBGN0037750, FBGN0265190, FBGN0263973, FBGN0033447, FBGN0019886, FBGN0028515, FBGN0031888, FBGN0036666, FBGN0027106, FBGN0266465, FBGN0024273, FBGN0020307, FBGN0033438, FBGN0037375, FBGN0034577, FBGN0003149, FBGN00411…	1059	2051	10996	1.13908	1	0.305175	25.3178
	GOTERM_BP_ALL	GO:0042330~taxis	48	3.28317	0.0157518	FBGN0003888, FBGN0033987, FBGN0035195, FBGN0250876, FBGN0000422, FBGN0053202, FBGN0025680, FBGN0030529, FBGN0001250, FBGN0014141, FBGN0264006, FBGN0263782, FBGN0004644, FBGN0033438, FBGN0000636, FBGN0086693, FBGN0250789, FBGN0010341, FBGN0051352, FBGN0250788, FBGN0000229, FBGN0040068, FBGN0005626, FBGN0085382, FBGN0263930, FBGN0003090, FBGN0025697, FBGN0003053, FBGN0020294, FBGN0030887, FBGN02665…	1059	356	10996	1.40001	1	0.304368	25.3824
	GOTERM_BP_ALL	GO:0032990~cell part morphogenesis	83	5.67715	0.0170187	FBGN0003888, FBGN0045852, FBGN0033987, FBGN0250876, FBGN0053202, FBGN0035802, FBGN0010341, FBGN0260933, FBGN0024985, FBGN0262125, FBGN0003090, FBGN0263873, FBGN0051871, FBGN0265296, FBGN0035798, FBGN0005612, FBGN0020294, FBGN0014018, FBGN0050021, FBGN0004657, FBGN0267002, FBGN0038788, FBGN0001220, FBGN0015773, FBGN0260745, FBGN0004360, FBGN0003328, FBGN0033447, FBGN0016061, FBGN0000565, FBGN00198…	1059	678	10996	1.27112	1	0.316617	27.134
	GOTERM_BP_ALL	GO:0048858~cell projection morphogenesis	81	5.54036	0.0210399	FBGN0003888, FBGN0045852, FBGN0033987, FBGN0250876, FBGN0053202, FBGN0035802, FBGN0010341, FBGN0260933, FBGN0024985, FBGN0262125, FBGN0003090, FBGN0263873, FBGN0051871, FBGN0265296, FBGN0035798, FBGN0005612, FBGN0020294, FBGN0014018, FBGN0050021, FBGN0004657, FBGN0267002, FBGN0038788, FBGN0015773, FBGN0260745, FBGN0004360, FBGN0003328, FBGN0033447, FBGN0016061, FBGN0000565, FBGN0037280, FBGN00285…	1059	666	10996	1.26284	1	0.356075	32.4391
	GOTERM_BP_ALL	GO:0007411~axon guidance	36	2.46238	0.0329688	FBGN0003888, FBGN0035195, FBGN0033987, FBGN0250876, FBGN0053202, FBGN0014141, FBGN0001250, FBGN0264006, FBGN0033438, FBGN0000636, FBGN0250789, FBGN0010341, FBGN0051352, FBGN0250788, FBGN0000229, FBGN0040068, FBGN0263930, FBGN0003090, FBGN0003053, FBGN0030887, FBGN0020294, FBGN0266599, FBGN0015797, FBGN0004657, FBGN0267002, FBGN0015773, FBGN0003328, FBGN0035379, FBGN0016061, FBGN0037098, FBGN00340…	1059	265	10996	1.41057	1	0.442171	46.1104
	GOTERM_BP_ALL	GO:0006935~chemotaxis	38	2.59918	0.0363896	FBGN0003888, FBGN0035195, FBGN0033987, FBGN0250876, FBGN0053202, FBGN0014141, FBGN0001250, FBGN0264006, FBGN0263782, FBGN0004644, FBGN0033438, FBGN0000636, FBGN0250789, FBGN0010341, FBGN0051352, FBGN0250788, FBGN0000229, FBGN0040068, FBGN0263930, FBGN0003090, FBGN0003053, FBGN0030887, FBGN0020294, FBGN0266599, FBGN0015797, FBGN0004657, FBGN0267002, FBGN0015773, FBGN0003328, FBGN0035379, FBGN00160…	1059	285	10996	1.38445	1	0.457265	49.5195
	GOTERM_BP_ALL	GO:0097485~neuron projection guidance	36	2.46238	0.0477209	FBGN0003888, FBGN0035195, FBGN0033987, FBGN0250876, FBGN0053202, FBGN0014141, FBGN0001250, FBGN0264006, FBGN0033438, FBGN0000636, FBGN0250789, FBGN0010341, FBGN0051352, FBGN0250788, FBGN0000229, FBGN0040068, FBGN0263930, FBGN0003090, FBGN0003053, FBGN0030887, FBGN0020294, FBGN0266599, FBGN0015797, FBGN0004657, FBGN0267002, FBGN0015773, FBGN0003328, FBGN0035379, FBGN0016061, FBGN0037098, FBGN00340…	1059	273	10996	1.36924	1	0.516091	59.413
	GOTERM_BP_ALL	GO:0040011~locomotion	78	5.33516	0.0499089	FBGN0003888, FBGN0033987, FBGN0250876, FBGN0053202, FBGN0025680, FBGN0030529, FBGN0011225, FBGN0038839, FBGN0037315, FBGN0087007, FBGN0038975, FBGN0010341, FBGN0001987, FBGN0085382, FBGN0003090, FBGN0038901, FBGN0243512, FBGN0025697, FBGN0020294, FBGN0032006, FBGN0037750, FBGN0030964, FBGN0004657, FBGN0267002, FBGN0015773, FBGN0033649, FBGN0031304, FBGN0003328, FBGN0016061, FBGN0050263, FBGN00285…	1059	666	10996	1.21607	1	0.51987	61.0987
	GOTERM_BP_ALL	GO:0048731~system development	273	18.6731	0.0742876	FBGN0000044, FBGN0250876, FBGN0000042, FBGN0250871, FBGN0263593, FBGN0028665, FBGN0035802, FBGN0263258, FBGN0263456, FBGN0022160, FBGN0036945, FBGN0033033, FBGN0038901, FBGN0263873, FBGN0001168, FBGN0243512, FBGN0025697, FBGN0034972, FBGN0265190, FBGN0263973, FBGN0033447, FBGN0028515, FBGN0031888, FBGN0262509, FBGN0028544, FBGN0036666, FBGN0033968, FBGN0039084, FBGN0027106, FBGN0266465, FBGN02637…	1059	2622	10996	1.08111	1	0.610544	75.9133
	GOTERM_BP_ALL	GO:0032501~multicellular organismal process	515	35.2257	0.0778089	FBGN0250876, FBGN0000044, FBGN0034417, FBGN0000042, FBGN0250871, FBGN0028665, FBGN0035802, FBGN0033942, FBGN0087007, FBGN0033033, FBGN0243512, FBGN0001168, FBGN0263873, FBGN0033958, FBGN0041713, FBGN0265190, FBGN0263973, FBGN0033448, FBGN0033447, FBGN0028518, FBGN0028515, FBGN0023179, FBGN0028544, FBGN0036666, FBGN0033968, FBGN0040060, FBGN0052243, FBGN0003046, FBGN0039084, FBGN0263782, FBGN00334…	1059	5110	10996	1.04647	1	0.621096	77.548
	GOTERM_BP_ALL	GO:0000904~cell morphogenesis involved in differentiation	64	4.37756	0.102332	FBGN0003888, FBGN0045852, FBGN0033987, FBGN0250876, FBGN0053202, FBGN0036985, FBGN0010341, FBGN0262125, FBGN0003090, FBGN0263873, FBGN0005612, FBGN0035798, FBGN0020294, FBGN0014018, FBGN0004657, FBGN0267002, FBGN0029881, FBGN0038788, FBGN0015773, FBGN0262716, FBGN0260745, FBGN0004360, FBGN0003328, FBGN0016061, FBGN0028515, FBGN0011661, FBGN0014011, FBGN0035195, FBGN0001250, FBGN0014141, FBGN00305…	1059	559	10996	1.18879	1	0.692594	86.3416
	GOTERM_BP_ALL	GO:0048667~cell morphogenesis involved in neuron differentiation	57	3.89877	0.125106	FBGN0045852, FBGN0003888, FBGN0033987, FBGN0250876, FBGN0053202, FBGN0010341, FBGN0262125, FBGN0003090, FBGN0263873, FBGN0005612, FBGN0035798, FBGN0020294, FBGN0014018, FBGN0004657, FBGN0267002, FBGN0038788, FBGN0015773, FBGN0260745, FBGN0003328, FBGN0004360, FBGN0016061, FBGN0028515, FBGN0011661, FBGN0035195, FBGN0001250, FBGN0014141, FBGN0030541, FBGN0264006, FBGN0024273, FBGN0004644, FBGN00334…	1059	499	10996	1.18608	1	0.741597	91.4968
	GOTERM_BP_ALL	GO:0007399~nervous system development	181	12.3803	0.208676	FBGN0045852, FBGN0250876, FBGN0000042, FBGN0250871, FBGN0011225, FBGN0035802, FBGN0262636, FBGN0263456, FBGN0022160, FBGN0038975, FBGN0045064, FBGN0262125, FBGN0004620, FBGN0001168, FBGN0243512, FBGN0263873, FBGN0265296, FBGN0005612, FBGN0034972, FBGN0020294, FBGN0014018, FBGN0265190, FBGN0038788, FBGN0011829, FBGN0260745, FBGN0033649, FBGN0004360, FBGN0261675, FBGN0039213, FBGN0033447, FBGN00389…	1059	1767	10996	1.06361	1	0.865925	98.6648
	GOTERM_BP_ALL	GO:0006928~movement of cell or subcellular component	74	5.06156	0.225487	FBGN0003888, FBGN0033987, FBGN0250876, FBGN0053202, FBGN0011225, FBGN0037315, FBGN0036985, FBGN0087007, FBGN0010341, FBGN0260933, FBGN0001987, FBGN0019968, FBGN0003090, FBGN0038901, FBGN0243512, FBGN0020294, FBGN0032006, FBGN0037750, FBGN0030964, FBGN0004657, FBGN0267002, FBGN0015773, FBGN0031304, FBGN0003328, FBGN0033649, FBGN0033447, FBGN0016061, FBGN0028515, FBGN0011661, FBGN0031888, FBGN00140…	1059	695	10996	1.10557	1	0.880019	99.1014
	GOTERM_BP_ALL	GO:0022008~neurogenesis	145	9.91792	0.516498	FBGN0045852, FBGN0250876, FBGN0250871, FBGN0011225, FBGN0035802, FBGN0262636, FBGN0022160, FBGN0262125, FBGN0001168, FBGN0263873, FBGN0265296, FBGN0005612, FBGN0020294, FBGN0014018, FBGN0265190, FBGN0038788, FBGN0011829, FBGN0260745, FBGN0033649, FBGN0004360, FBGN0033447, FBGN0038983, FBGN0000565, FBGN0028515, FBGN0053547, FBGN0014011, FBGN0265434, FBGN0020762, FBGN0262509, FBGN0036666, FBGN00398…	1059	1497	10996	1.00574	1	0.98819	99.9998
	GOTERM_BP_ALL	GO:0048468~cell development	169	11.5595	0.578035	FBGN0045852, FBGN0250876, FBGN0000044, FBGN0000042, FBGN0250871, FBGN0011225, FBGN0035802, FBGN0263510, FBGN0262636, FBGN0087007, FBGN0036945, FBGN0262125, FBGN0038901, FBGN0263873, FBGN0243512, FBGN0265296, FBGN0005612, FBGN0025697, FBGN0020294, FBGN0014018, FBGN0030964, FBGN0265190, FBGN0038788, FBGN0011829, FBGN0024361, FBGN0260745, FBGN0028468, FBGN0086346, FBGN0033649, FBGN0004360, FBGN00005…	1059	1765	10996	0.994216	1	0.993209	100
	GOTERM_BP_ALL	GO:0048869~cellular developmental process	240	16.4159	0.934163	FBGN0000044, FBGN0250876, FBGN0000042, FBGN0250871, FBGN0035802, FBGN0022160, FBGN0087007, FBGN0036945, FBGN0260933, FBGN0038901, FBGN0263873, FBGN0001168, FBGN0243512, FBGN0025697, FBGN0037750, FBGN0265190, FBGN0033447, FBGN0019886, FBGN0028515, FBGN0260943, FBGN0262509, FBGN0036666, FBGN0024273, FBGN0033438, FBGN0037375, FBGN0034577, FBGN0263980, FBGN0003149, FBGN0041184, FBGN0004167, FBGN00400…	1059	2686	10996	0.927778	1	0.99999	100
	GOTERM_BP_ALL	GO:0030154~cell differentiation	223	15.2531	0.973108	FBGN0000044, FBGN0250876, FBGN0000042, FBGN0250871, FBGN0035802, FBGN0022160, FBGN0087007, FBGN0036945, FBGN0038901, FBGN0263873, FBGN0001168, FBGN0243512, FBGN0025697, FBGN0037750, FBGN0265190, FBGN0033447, FBGN0028515, FBGN0260943, FBGN0262509, FBGN0036666, FBGN0024273, FBGN0033438, FBGN0037375, FBGN0034577, FBGN0003149, FBGN0263980, FBGN0041184, FBGN0004167, FBGN0040068, FBGN0040950, FBGN00030…	1059	2562	10996	0.903784	1	0.999999	100
	GOTERM_BP_ALL	GO:0016043~cellular component organization	275	18.8098	0.999631	FBGN0027287, FBGN0000043, FBGN0000044, FBGN0250876, FBGN0000042, FBGN0032840, FBGN0027538, FBGN0035802, FBGN0013342, FBGN0263456, FBGN0036945, FBGN0260933, FBGN0032935, FBGN0263873, FBGN0001168, FBGN0243512, FBGN0033540, FBGN0034972, FBGN0037750, FBGN0051259, FBGN0265190, FBGN0263973, FBGN0027794, FBGN0033447, FBGN0259246, FBGN0019886, FBGN0028515, FBGN0036666, FBGN0039084, FBGN0266465, FBGN00320…	1059	3335	10996	0.856201	1	1	100
	GOTERM_BP_ALL	GO:0071840~cellular component organization or biogenesis	279	19.0834	0.999958	FBGN0027287, FBGN0000043, FBGN0000044, FBGN0250876, FBGN0000042, FBGN0032840, FBGN0027538, FBGN0035802, FBGN0013342, FBGN0263456, FBGN0036945, FBGN0260933, FBGN0032935, FBGN0263873, FBGN0001168, FBGN0243512, FBGN0033540, FBGN0034972, FBGN0037750, FBGN0051259, FBGN0265190, FBGN0263973, FBGN0027794, FBGN0033447, FBGN0259246, FBGN0019886, FBGN0028515, FBGN0036666, FBGN0039084, FBGN0266465, FBGN00320…	1059	3463	10996	0.836547	1	1	100
	Annotation Cluster 22	Enrichment Score: 1.7655144390792474
	Category	Term	Count	%	PValue	Genes	List Total	Pop Hits	Pop Total	Fold Enrichment	Bonferroni	Benjamini	FDR
	GOTERM_BP_ALL	GO:0055072~iron ion homeostasis	7	0.478796	0.00119138	FBGN0034094, FBGN0035244, FBGN0038376, FBGN0039714, FBGN0015222, FBGN0015221, FBGN0052557	1059	14	10996	5.19169	0.988224	0.0553541	2.17437
	GOTERM_BP_ALL	GO:0055065~metal ion homeostasis	17	1.16279	0.0138704	FBGN0011286, FBGN0035244, FBGN0034136, FBGN0265767, FBGN0052557, FBGN0034094, FBGN0035868, FBGN0019886, FBGN0038790, FBGN0036742, FBGN0038376, FBGN0263006, FBGN0039714, FBGN0028704, FBGN0015222, FBGN0040305, FBGN0015221	1059	92	10996	1.91867	1	0.293161	22.7078
	GOTERM_BP_ALL	GO:0000041~transition metal ion transport	9	0.615595	0.0159943	FBGN0020307, FBGN0019947, FBGN0033097, FBGN0038412, FBGN0038376, FBGN0039714, FBGN0015222, FBGN0015221, FBGN0052557	1059	35	10996	2.67001	1	0.306719	25.7207
	GOTERM_BP_ALL	GO:0006879~cellular iron ion homeostasis	5	0.341997	0.0161919	FBGN0035244, FBGN0038376, FBGN0015222, FBGN0015221, FBGN0052557	1059	11	10996	4.71972	1	0.308322	25.9954
	GOTERM_BP_ALL	GO:0006875~cellular metal ion homeostasis	14	0.957592	0.0167989	FBGN0011286, FBGN0035244, FBGN0034136, FBGN0265767, FBGN0052557, FBGN0036742, FBGN0038376, FBGN0019886, FBGN0263006, FBGN0039714, FBGN0028704, FBGN0015222, FBGN0040305, FBGN0015221	1059	71	10996	2.04743	1	0.314762	26.8328
	GOTERM_BP_ALL	GO:0055076~transition metal ion homeostasis	9	0.615595	0.0257327	FBGN0034094, FBGN0035244, FBGN0035868, FBGN0038376, FBGN0039714, FBGN0015222, FBGN0040305, FBGN0015221, FBGN0052557	1059	38	10996	2.45922	1	0.395462	38.1684
	GOTERM_BP_ALL	GO:0046916~cellular transition metal ion homeostasis	6	0.410397	0.0637212	FBGN0035244, FBGN0038376, FBGN0039714, FBGN0015222, FBGN0015221, FBGN0052557	1059	23	10996	2.70871	1	0.569604	70.3055
	GOTERM_BP_ALL	GO:0006826~iron ion transport	4	0.273598	0.0637435	FBGN0039714, FBGN0015222, FBGN0015221, FBGN0052557	1059	10	10996	4.15335	1	0.56849	70.3185
	Annotation Cluster 23	Enrichment Score: 1.7176637964035566
	Category	Term	Count	%	PValue	Genes	List Total	Pop Hits	Pop Total	Fold Enrichment	Bonferroni	Benjamini	FDR
	GOTERM_BP_ALL	GO:0006013~mannose metabolic process	6	0.410397	0.000739462	FBGN0032068, FBGN0032253, FBGN0032069, FBGN0027611, FBGN0032067, FBGN0032066	1059	9	10996	6.92225	0.936471	0.0415175	1.3549
	GOTERM_BP_ALL	GO:0006517~protein deglycosylation	6	0.410397	0.00780148	FBGN0032068, FBGN0032253, FBGN0032069, FBGN0027611, FBGN0032067, FBGN0032066	1059	14	10996	4.45002	1	0.198346	13.4487
	GOTERM_BP_ALL	GO:0019318~hexose metabolic process	9	0.615595	0.122433	FBGN0032068, FBGN0001089, FBGN0032253, FBGN0032069, FBGN0034356, FBGN0027611, FBGN0032067, FBGN0032066, FBGN0015240	1059	52	10996	1.79712	1	0.738302	91.0047
	GOTERM_BP_ALL	GO:0005996~monosaccharide metabolic process	9	0.615595	0.190701	FBGN0032068, FBGN0001089, FBGN0032253, FBGN0032069, FBGN0034356, FBGN0027611, FBGN0032067, FBGN0032066, FBGN0015240	1059	58	10996	1.61121	1	0.845595	97.9797
	Annotation Cluster 24	Enrichment Score: 1.705134505186225
	Category	Term	Count	%	PValue	Genes	List Total	Pop Hits	Pop Total	Fold Enrichment	Bonferroni	Benjamini	FDR
	GOTERM_BP_ALL	GO:0003333~amino acid transmembrane transport	10	0.683995	0.0102168	FBGN0039255, FBGN0263776, FBGN0030574, FBGN0036984, FBGN0261794, FBGN0051547, FBGN0029762, FBGN0036279, FBGN0033760, FBGN0036493	1059	39	10996	2.66241	1	0.239144	17.2527
	GOTERM_BP_ALL	GO:1905039~carboxylic acid transmembrane transport	10	0.683995	0.0120874	FBGN0039255, FBGN0263776, FBGN0030574, FBGN0036984, FBGN0261794, FBGN0051547, FBGN0029762, FBGN0036279, FBGN0033760, FBGN0036493	1059	40	10996	2.59585	1	0.268382	20.0896
	GOTERM_BP_ALL	GO:1903825~organic acid transmembrane transport	10	0.683995	0.0120874	FBGN0039255, FBGN0263776, FBGN0030574, FBGN0036984, FBGN0261794, FBGN0051547, FBGN0029762, FBGN0036279, FBGN0033760, FBGN0036493	1059	40	10996	2.59585	1	0.268382	20.0896
	GOTERM_BP_ALL	GO:0015849~organic acid transport	10	0.683995	0.022178	FBGN0039255, FBGN0263776, FBGN0030574, FBGN0036984, FBGN0261794, FBGN0051547, FBGN0029762, FBGN0036279, FBGN0033760, FBGN0036493	1059	44	10996	2.35986	1	0.368179	33.873
	GOTERM_BP_ALL	GO:0071705~nitrogen compound transport	29	1.98358	0.0900384	FBGN0039255, FBGN0035244, FBGN0036984, FBGN0030574, FBGN0038135, FBGN0034136, FBGN0036279, FBGN0015277, FBGN0025111, FBGN0029762, FBGN0028491, FBGN0036493, FBGN0037140, FBGN0000416, FBGN0025709, FBGN0267002, FBGN0034911, FBGN0051547, FBGN0033760, FBGN0039882, FBGN0087035, FBGN0263776, FBGN0027779, FBGN0038376, FBGN0261794, FBGN0028426, FBGN0261797, FBGN0261089, FBGN0001404	1059	224	10996	1.34428	1	0.657617	82.4477
	Annotation Cluster 25	Enrichment Score: 1.6744334728373176
	Category	Term	Count	%	PValue	Genes	List Total	Pop Hits	Pop Total	Fold Enrichment	Bonferroni	Benjamini	FDR
	GOTERM_BP_ALL	GO:0015914~phospholipid transport	5	0.341997	0.0111404	FBGN0259221, FBGN0032715, FBGN0037989, FBGN0030747, FBGN0030746	1059	10	10996	5.19169	1	0.254692	18.6651
	GOTERM_BP_ALL	GO:0045332~phospholipid translocation	4	0.273598	0.0142188	FBGN0259221, FBGN0037989, FBGN0030747, FBGN0030746	1059	6	10996	6.92225	1	0.296051	23.2099
	GOTERM_BP_ALL	GO:0034204~lipid translocation	4	0.273598	0.0231197	FBGN0259221, FBGN0037989, FBGN0030747, FBGN0030746	1059	7	10996	5.93336	1	0.375692	35.0376
	GOTERM_BP_ALL	GO:0015748~organophosphate ester transport	6	0.410397	0.024165	FBGN0259221, FBGN0032715, FBGN0037989, FBGN0025111, FBGN0030747, FBGN0030746	1059	18	10996	3.46113	1	0.381036	36.3076
	GOTERM_BP_ALL	GO:0097035~regulation of membrane lipid distribution	4	0.273598	0.0479625	FBGN0259221, FBGN0037989, FBGN0030747, FBGN0030746	1059	9	10996	4.61484	1	0.515122	59.6025
	Annotation Cluster 26	Enrichment Score: 1.659141409778594
	Category	Term	Count	%	PValue	Genes	List Total	Pop Hits	Pop Total	Fold Enrichment	Bonferroni	Benjamini	FDR
	GOTERM_BP_ALL	GO:0035152~regulation of tube architecture, open tracheal system	16	1.09439	0.0133816	FBGN0003053, FBGN0001321, FBGN0010434, FBGN0001250, FBGN0004657, FBGN0003514, FBGN0261341, FBGN0031097, FBGN0031571, FBGN0035049, FBGN0023458, FBGN0262125, FBGN0001987, FBGN0011661, FBGN0260653, FBGN0265434	1059	84	10996	1.97779	1	0.287634	21.9982
	GOTERM_BP_ALL	GO:0060541~respiratory system development	36	2.46238	0.0219998	FBGN0036666, FBGN0035195, FBGN0001250, FBGN0028665, FBGN0003514, FBGN0266465, FBGN0011202, FBGN0004644, FBGN0033438, FBGN0031097, FBGN0031571, FBGN0016076, FBGN0010341, FBGN0040068, FBGN0001987, FBGN0262125, FBGN0053556, FBGN0260653, FBGN0033668, FBGN0001168, FBGN0003053, FBGN0001321, FBGN0010434, FBGN0004657, FBGN0020521, FBGN0003328, FBGN0004360, FBGN0261341, FBGN0004858, FBGN0035049, FBGN00234…	1059	257	10996	1.45448	1	0.367412	33.6504
	GOTERM_BP_ALL	GO:0007424~open tracheal system development	33	2.25718	0.0357808	FBGN0036666, FBGN0001250, FBGN0028665, FBGN0003514, FBGN0266465, FBGN0011202, FBGN0004644, FBGN0033438, FBGN0031097, FBGN0031571, FBGN0010341, FBGN0016076, FBGN0040068, FBGN0001987, FBGN0262125, FBGN0053556, FBGN0260653, FBGN0001168, FBGN0003053, FBGN0001321, FBGN0010434, FBGN0004657, FBGN0020521, FBGN0003328, FBGN0004360, FBGN0261341, FBGN0004858, FBGN0035049, FBGN0023458, FBGN0011661, FBGN00307…	1059	240	10996	1.42771	1	0.454518	48.9282
	Annotation Cluster 27	Enrichment Score: 1.6475602297408354
	Category	Term	Count	%	PValue	Genes	List Total	Pop Hits	Pop Total	Fold Enrichment	Bonferroni	Benjamini	FDR
	GOTERM_BP_ALL	GO:0016042~lipid catabolic process	27	1.84679	5.83516e-05	FBGN0032612, FBGN0027572, FBGN0263593, FBGN0038326, FBGN0029831, FBGN0032775, FBGN0031092, FBGN0039774, FBGN0039655, FBGN0263006, FBGN0045064, FBGN0016031, FBGN0039476, FBGN0086712, FBGN0034628, FBGN0034629, FBGN0033999, FBGN0030884, FBGN0036367, FBGN0039473, FBGN0039472, FBGN0010591, FBGN0039471, FBGN0039470, FBGN0039769, FBGN0036449, FBGN0031813	1059	120	10996	2.33626	0.195411	0.00602136	0.107553
	GOTERM_BP_ALL	GO:0044242~cellular lipid catabolic process	15	1.02599	0.00261082	FBGN0034628, FBGN0086712, FBGN0034629, FBGN0027572, FBGN0263593, FBGN0010591, FBGN0039769, FBGN0036449, FBGN0038326, FBGN0032775, FBGN0031092, FBGN0039774, FBGN0263006, FBGN0045064, FBGN0031813	1059	64	10996	2.4336	0.999941	0.0946142	4.7066
	GOTERM_BP_ALL	GO:0033539~fatty acid beta-oxidation using acyl-CoA dehydrogenase	6	0.410397	0.0107896	FBGN0034628, FBGN0086712, FBGN0034629, FBGN0032775, FBGN0027572, FBGN0031813	1059	15	10996	4.15335	1	0.249241	18.1315
	GOTERM_BP_ALL	GO:0055088~lipid homeostasis	14	0.957592	0.0150011	FBGN0086712, FBGN0034628, FBGN0034629, FBGN0028550, FBGN0027572, FBGN0263593, FBGN0011205, FBGN0032210, FBGN0037612, FBGN0036449, FBGN0032775, FBGN0261283, FBGN0031813, FBGN0015240	1059	70	10996	2.07668	1	0.298265	24.326
	GOTERM_BP_ALL	GO:0006631~fatty acid metabolic process	18	1.23119	0.0187148	FBGN0086712, FBGN0034628, FBGN0034629, FBGN0027572, FBGN0038130, FBGN0263593, FBGN0039756, FBGN0039754, FBGN0038326, FBGN0032775, FBGN0031092, FBGN0038983, FBGN0261283, FBGN0263006, FBGN0032721, FBGN0031813, FBGN0050502, FBGN0030485	1059	103	10996	1.81457	1	0.335857	29.418
	GOTERM_BP_ALL	GO:0006635~fatty acid beta-oxidation	9	0.615595	0.0188804	FBGN0034628, FBGN0038326, FBGN0086712, FBGN0034629, FBGN0032775, FBGN0027572, FBGN0031092, FBGN0263006, FBGN0031813	1059	36	10996	2.59585	1	0.336699	29.6373
	GOTERM_BP_ALL	GO:0009062~fatty acid catabolic process	10	0.683995	0.0254355	FBGN0034628, FBGN0038326, FBGN0086712, FBGN0034629, FBGN0032775, FBGN0027572, FBGN0031092, FBGN0263593, FBGN0263006, FBGN0031813	1059	45	10996	2.30742	1	0.393466	37.8196
	GOTERM_BP_ALL	GO:0072329~monocarboxylic acid catabolic process	10	0.683995	0.0290179	FBGN0034628, FBGN0038326, FBGN0086712, FBGN0034629, FBGN0032775, FBGN0027572, FBGN0031092, FBGN0263593, FBGN0263006, FBGN0031813	1059	46	10996	2.25726	1	0.41754	41.9022
	GOTERM_BP_ALL	GO:0032787~monocarboxylic acid metabolic process	27	1.84679	0.0312727	FBGN0040259, FBGN0027572, FBGN0263593, FBGN0038130, FBGN0039086, FBGN0039756, FBGN0039754, FBGN0038083, FBGN0038326, FBGN0032775, FBGN0031092, FBGN0026315, FBGN0263006, FBGN0032721, FBGN0050502, FBGN0040251, FBGN0001186, FBGN0086712, FBGN0034628, FBGN0034629, FBGN0032684, FBGN0038983, FBGN0261283, FBGN0042179, FBGN0031813, FBGN0030485, FBGN0026756	1059	185	10996	1.51541	1	0.430917	44.3405
	GOTERM_BP_ALL	GO:0019395~fatty acid oxidation	9	0.615595	0.0442573	FBGN0034628, FBGN0038326, FBGN0086712, FBGN0034629, FBGN0032775, FBGN0027572, FBGN0031092, FBGN0263006, FBGN0031813	1059	42	10996	2.22501	1	0.506239	56.6026
	GOTERM_BP_ALL	GO:0034440~lipid oxidation	9	0.615595	0.0499778	FBGN0034628, FBGN0038326, FBGN0086712, FBGN0034629, FBGN0032775, FBGN0027572, FBGN0031092, FBGN0263006, FBGN0031813	1059	43	10996	2.17327	1	0.517671	61.1507
	GOTERM_BP_ALL	GO:0030258~lipid modification	14	0.957592	0.0775018	FBGN0034628, FBGN0086712, FBGN0034629, FBGN0027572, FBGN0052699, FBGN0037167, FBGN0037612, FBGN0038326, FBGN0032775, FBGN0015277, FBGN0031092, FBGN0030761, FBGN0263006, FBGN0031813	1059	88	10996	1.6519	1	0.620765	77.4097
	GOTERM_BP_ALL	GO:0046395~carboxylic acid catabolic process	12	0.820793	0.118225	FBGN0034628, FBGN0038326, FBGN0086712, FBGN0034629, FBGN0032775, FBGN0027572, FBGN0031092, FBGN0263593, FBGN0004516, FBGN0263006, FBGN0036381, FBGN0031813	1059	77	10996	1.61819	1	0.727089	90.175
	GOTERM_BP_ALL	GO:0016054~organic acid catabolic process	13	0.889193	0.128588	FBGN0034628, FBGN0015011, FBGN0038326, FBGN0086712, FBGN0034629, FBGN0032775, FBGN0027572, FBGN0031092, FBGN0263593, FBGN0004516, FBGN0263006, FBGN0036381, FBGN0031813	1059	87	10996	1.55154	1	0.74901	92.0997
	GOTERM_BP_ALL	GO:0044282~small molecule catabolic process	14	0.957592	0.369133	FBGN0034628, FBGN0015011, FBGN0038326, FBGN0086712, FBGN0034629, FBGN0032775, FBGN0027572, FBGN0031092, FBGN0263593, FBGN0004516, FBGN0019643, FBGN0263006, FBGN0036381, FBGN0031813	1059	120	10996	1.21139	1	0.961018	99.9796
	Annotation Cluster 28	Enrichment Score: 1.632587531265567
	Category	Term	Count	%	PValue	Genes	List Total	Pop Hits	Pop Total	Fold Enrichment	Bonferroni	Benjamini	FDR
	GOTERM_BP_ALL	GO:0007155~cell adhesion	42	2.87278	0.000541142	FBGN0031299, FBGN0010395, FBGN0001250, FBGN0261053, FBGN0039084, FBGN0263219, FBGN0019947, FBGN0000636, FBGN0034709, FBGN0038084, FBGN0036985, FBGN0040068, FBGN0037293, FBGN0001987, FBGN0262125, FBGN0001961, FBGN0003255, FBGN0038901, FBGN0003053, FBGN0265296, FBGN0034972, FBGN0030887, FBGN0010434, FBGN0032131, FBGN0024992, FBGN0053532, FBGN0004657, FBGN0032666, FBGN0004397, FBGN0011829, FBGN00285…	1059	252	10996	1.73056	0.866925	0.0325224	0.993238
	GOTERM_BP_ALL	GO:0022610~biological adhesion	42	2.87278	0.000748439	FBGN0031299, FBGN0010395, FBGN0001250, FBGN0261053, FBGN0039084, FBGN0263219, FBGN0019947, FBGN0000636, FBGN0034709, FBGN0038084, FBGN0036985, FBGN0040068, FBGN0037293, FBGN0001987, FBGN0262125, FBGN0001961, FBGN0003255, FBGN0038901, FBGN0003053, FBGN0265296, FBGN0034972, FBGN0030887, FBGN0010434, FBGN0032131, FBGN0024992, FBGN0053532, FBGN0004657, FBGN0032666, FBGN0004397, FBGN0011829, FBGN00285…	1059	256	10996	1.70352	0.938562	0.0407828	1.37124
	GOTERM_BP_ALL	GO:0098609~cell-cell adhesion	21	1.43639	0.0528721	FBGN0265296, FBGN0003053, FBGN0034972, FBGN0010395, FBGN0001250, FBGN0032131, FBGN0053532, FBGN0261053, FBGN0004657, FBGN0039084, FBGN0019947, FBGN0003328, FBGN0000636, FBGN0034736, FBGN0038084, FBGN0035101, FBGN0262125, FBGN0001987, FBGN0003255, FBGN0001404, FBGN0038901	1059	142	10996	1.53557	1	0.528775	63.2763
	GOTERM_BP_ALL	GO:0098602~single organism cell adhesion	15	1.02599	0.130915	FBGN0003053, FBGN0034972, FBGN0001250, FBGN0032131, FBGN0261053, FBGN0004657, FBGN0039084, FBGN0019947, FBGN0034736, FBGN0035101, FBGN0262125, FBGN0001987, FBGN0003255, FBGN0001404, FBGN0038901	1059	105	10996	1.48334	1	0.752882	92.4797
	GOTERM_BP_ALL	GO:0016337~single organismal cell-cell adhesion	14	0.957592	0.153892	FBGN0003053, FBGN0034972, FBGN0001250, FBGN0032131, FBGN0261053, FBGN0039084, FBGN0019947, FBGN0034736, FBGN0035101, FBGN0262125, FBGN0001987, FBGN0003255, FBGN0001404, FBGN0038901	1059	99	10996	1.46836	1	0.79409	95.4118
	GOTERM_BP_ALL	GO:0007158~neuron cell-cell adhesion	5	0.341997	0.371172	FBGN0034972, FBGN0034736, FBGN0032131, FBGN0039084, FBGN0001987	1059	32	10996	1.6224	1	0.961188	99.9807
	Annotation Cluster 29	Enrichment Score: 1.6068380571819232
	Category	Term	Count	%	PValue	Genes	List Total	Pop Hits	Pop Total	Fold Enrichment	Bonferroni	Benjamini	FDR
	GOTERM_BP_ALL	GO:1990709~presynaptic active zone organization	5	0.341997	0.0111404	FBGN0040475, FBGN0250789, FBGN0259246, FBGN0005586, FBGN0250788	1059	10	10996	5.19169	1	0.254692	18.6651
	GOTERM_BP_ALL	GO:0043954~cellular component maintenance	8	0.547196	0.0145863	FBGN0039254, FBGN0031571, FBGN0250789, FBGN0259246, FBGN0011225, FBGN0005586, FBGN0250788, FBGN0014011	1059	28	10996	2.96668	1	0.292849	23.7361
	GOTERM_BP_ALL	GO:0048790~maintenance of presynaptic active zone structure	4	0.273598	0.0479625	FBGN0250789, FBGN0259246, FBGN0005586, FBGN0250788	1059	9	10996	4.61484	1	0.515122	59.6025
	GOTERM_BP_ALL	GO:0099558~maintenance of synapse structure	4	0.273598	0.0479625	FBGN0250789, FBGN0259246, FBGN0005586, FBGN0250788	1059	9	10996	4.61484	1	0.515122	59.6025
	Annotation Cluster 30	Enrichment Score: 1.596505835928196
	Category	Term	Count	%	PValue	Genes	List Total	Pop Hits	Pop Total	Fold Enrichment	Bonferroni	Benjamini	FDR
	GOTERM_BP_ALL	GO:0051146~striated muscle cell differentiation	21	1.43639	0.00275626	FBGN0035917, FBGN0000044, FBGN0053519, FBGN0037750, FBGN0001250, FBGN0004133, FBGN0082582, FBGN0004657, FBGN0051374, FBGN0024273, FBGN0261560, FBGN0262716, FBGN0041096, FBGN0020269, FBGN0003149, FBGN0040068, FBGN0005666, FBGN0265356, FBGN0001258, FBGN0265434, FBGN0014011	1059	107	10996	2.03786	0.999966	0.0968097	4.96254
	GOTERM_BP_ALL	GO:0042692~muscle cell differentiation	21	1.43639	0.0145458	FBGN0035917, FBGN0000044, FBGN0053519, FBGN0037750, FBGN0001250, FBGN0004133, FBGN0082582, FBGN0004657, FBGN0051374, FBGN0024273, FBGN0261560, FBGN0262716, FBGN0041096, FBGN0020269, FBGN0003149, FBGN0040068, FBGN0005666, FBGN0265356, FBGN0001258, FBGN0265434, FBGN0014011	1059	124	10996	1.75848	1	0.29372	23.6783
	GOTERM_BP_ALL	GO:0014902~myotube differentiation	12	0.820793	0.0162748	FBGN0041096, FBGN0261560, FBGN0262716, FBGN0000044, FBGN0037750, FBGN0020269, FBGN0004133, FBGN0040068, FBGN0001258, FBGN0024273, FBGN0265434, FBGN0014011	1059	56	10996	2.22501	1	0.308095	26.1103
	GOTERM_BP_ALL	GO:0000768~syncytium formation by plasma membrane fusion	11	0.752394	0.0278242	FBGN0041096, FBGN0261560, FBGN0262716, FBGN0037750, FBGN0020269, FBGN0004133, FBGN0040068, FBGN0001258, FBGN0024273, FBGN0265434, FBGN0014011	1059	53	10996	2.15504	1	0.410426	40.571
	GOTERM_BP_ALL	GO:0006949~syncytium formation	11	0.752394	0.0278242	FBGN0041096, FBGN0261560, FBGN0262716, FBGN0037750, FBGN0020269, FBGN0004133, FBGN0040068, FBGN0001258, FBGN0024273, FBGN0265434, FBGN0014011	1059	53	10996	2.15504	1	0.410426	40.571
	GOTERM_BP_ALL	GO:0007520~myoblast fusion	9	0.615595	0.0774929	FBGN0041096, FBGN0261560, FBGN0262716, FBGN0037750, FBGN0004133, FBGN0040068, FBGN0001258, FBGN0024273, FBGN0014011	1059	47	10996	1.98831	1	0.621909	77.4057
	GOTERM_BP_ALL	GO:0061061~muscle structure development	34	2.32558	0.17052	FBGN0011674, FBGN0000044, FBGN0010397, FBGN0001250, FBGN0082582, FBGN0004133, FBGN0024273, FBGN0261560, FBGN0029830, FBGN0020269, FBGN0003149, FBGN0040068, FBGN0262125, FBGN0005666, FBGN0038042, FBGN0001258, FBGN0035917, FBGN0053519, FBGN0010812, FBGN0037750, FBGN0010434, FBGN0004657, FBGN0051374, FBGN0010591, FBGN0041096, FBGN0262716, FBGN0033649, FBGN0004360, FBGN0039213, FBGN0263118, FBGN02653…	1059	289	10996	1.22157	1	0.817138	96.8181
	Annotation Cluster 31	Enrichment Score: 1.5146058445878026
	Category	Term	Count	%	PValue	Genes	List Total	Pop Hits	Pop Total	Fold Enrichment	Bonferroni	Benjamini	FDR
	GOTERM_BP_ALL	GO:0016192~vesicle-mediated transport	77	5.26676	0.0185402	FBGN0027287, FBGN0051072, FBGN0000043, FBGN0035944, FBGN0035880, FBGN0000042, FBGN0011225, FBGN0005586, FBGN0036411, FBGN0013342, FBGN0033075, FBGN0032167, FBGN0040475, FBGN0032361, FBGN0039774, FBGN0010341, FBGN0038975, FBGN0003091, FBGN0262125, FBGN0261983, FBGN0008635, FBGN0038881, FBGN0035165, FBGN0035756, FBGN0267002, FBGN0052506, FBGN0030114, FBGN0262716, FBGN0086346, FBGN0031304, FBGN00033…	1059	625	10996	1.27923	1	0.33487	29.186
	GOTERM_BP_ALL	GO:0006909~phagocytosis	32	2.18878	0.0337291	FBGN0000043, FBGN0264978, FBGN0010395, FBGN0000042, FBGN0031948, FBGN0027594, FBGN0036411, FBGN0260658, FBGN0041181, FBGN0032167, FBGN0039758, FBGN0034577, FBGN0001291, FBGN0040475, FBGN0010341, FBGN0000229, FBGN0008635, FBGN0039808, FBGN0004577, FBGN0038881, FBGN0025725, FBGN0004397, FBGN0030114, FBGN0262716, FBGN0003328, FBGN0031304, FBGN0030329, FBGN0043792, FBGN0261283, FBGN0031813, FBGN00359…	1059	230	10996	1.44464	1	0.446706	46.8864
	GOTERM_BP_ALL	GO:0006897~endocytosis	45	3.07798	0.0457155	FBGN0000043, FBGN0264978, FBGN0016693, FBGN0010395, FBGN0035880, FBGN0000042, FBGN0031948, FBGN0027594, FBGN0036411, FBGN0027598, FBGN0024273, FBGN0041181, FBGN0260658, FBGN0032167, FBGN0039758, FBGN0034577, FBGN0001291, FBGN0040475, FBGN0015277, FBGN0038975, FBGN0010341, FBGN0004167, FBGN0000229, FBGN0003091, FBGN0008635, FBGN0039808, FBGN0004577, FBGN0004242, FBGN0038881, FBGN0025725, FBGN00043…	1059	354	10996	1.31992	1	0.509163	57.8076
	Annotation Cluster 32	Enrichment Score: 1.4385592359076549
	Category	Term	Count	%	PValue	Genes	List Total	Pop Hits	Pop Total	Fold Enrichment	Bonferroni	Benjamini	FDR
	GOTERM_BP_ALL	GO:0051705~multi-organism behavior	13	0.889193	0.0275678	FBGN0261446, FBGN0027109, FBGN0034897, FBGN0038839, FBGN0037976, FBGN0000042, FBGN0004244, FBGN0026760, FBGN0013272, FBGN0069242, FBGN0016031, FBGN0004168, FBGN0014011	1059	68	10996	1.98506	1	0.409071	40.2812
	GOTERM_BP_ALL	GO:0002118~aggressive behavior	12	0.820793	0.0328405	FBGN0261446, FBGN0034897, FBGN0037976, FBGN0038839, FBGN0000042, FBGN0004244, FBGN0026760, FBGN0013272, FBGN0069242, FBGN0016031, FBGN0004168, FBGN0014011	1059	62	10996	2.00969	1	0.442405	45.9784
	GOTERM_BP_ALL	GO:0002121~inter-male aggressive behavior	11	0.752394	0.0533963	FBGN0261446, FBGN0034897, FBGN0037976, FBGN0038839, FBGN0000042, FBGN0004244, FBGN0026760, FBGN0013272, FBGN0069242, FBGN0016031, FBGN0004168	1059	59	10996	1.93588	1	0.529744	63.6494
	Annotation Cluster 33	Enrichment Score: 1.4121235067763096
	Category	Term	Count	%	PValue	Genes	List Total	Pop Hits	Pop Total	Fold Enrichment	Bonferroni	Benjamini	FDR
	GOTERM_BP_ALL	GO:0006026~aminoglycan catabolic process	13	0.889193	0.000333158	FBGN0030695, FBGN0259192, FBGN0263132, FBGN0035094, FBGN0034582, FBGN0035398, FBGN0261341, FBGN0037906, FBGN0038180, FBGN0026415, FBGN0035976, FBGN0035975, FBGN0260653	1059	41	10996	3.29229	0.711065	0.0227294	0.612603
	GOTERM_BP_ALL	GO:0009253~peptidoglycan catabolic process	5	0.341997	0.0491711	FBGN0030695, FBGN0037906, FBGN0035094, FBGN0035976, FBGN0035975	1059	15	10996	3.46113	1	0.515852	60.5379
	GOTERM_BP_ALL	GO:0000270~peptidoglycan metabolic process	5	0.341997	0.0491711	FBGN0030695, FBGN0037906, FBGN0035094, FBGN0035976, FBGN0035975	1059	15	10996	3.46113	1	0.515852	60.5379
	GOTERM_BP_ALL	GO:0006027~glycosaminoglycan catabolic process	5	0.341997	0.060737	FBGN0030695, FBGN0037906, FBGN0035094, FBGN0035976, FBGN0035975	1059	16	10996	3.24481	1	0.563038	68.5107
	GOTERM_BP_ALL	GO:0061057~peptidoglycan recognition protein signaling pathway	5	0.341997	0.174759	FBGN0030695, FBGN0014018, FBGN0037906, FBGN0051410, FBGN0035976	1059	23	10996	2.25726	1	0.822488	97.105
	GOTERM_BP_ALL	GO:0030203~glycosaminoglycan metabolic process	5	0.341997	0.393818	FBGN0030695, FBGN0037906, FBGN0035094, FBGN0035976, FBGN0035975	1059	33	10996	1.57324	1	0.967157	99.9902
	Annotation Cluster 34	Enrichment Score: 1.3877986140080707
	Category	Term	Count	%	PValue	Genes	List Total	Pop Hits	Pop Total	Fold Enrichment	Bonferroni	Benjamini	FDR
	GOTERM_BP_ALL	GO:0035152~regulation of tube architecture, open tracheal system	16	1.09439	0.0133816	FBGN0003053, FBGN0001321, FBGN0010434, FBGN0001250, FBGN0004657, FBGN0003514, FBGN0261341, FBGN0031097, FBGN0031571, FBGN0035049, FBGN0023458, FBGN0262125, FBGN0001987, FBGN0011661, FBGN0260653, FBGN0265434	1059	84	10996	1.97779	1	0.287634	21.9982
	GOTERM_BP_ALL	GO:0035150~regulation of tube size	11	0.752394	0.035097	FBGN0261341, FBGN0031097, FBGN0001321, FBGN0031571, FBGN0035049, FBGN0010434, FBGN0003514, FBGN0003209, FBGN0001987, FBGN0260653, FBGN0265434	1059	55	10996	2.07668	1	0.450994	48.2561
	GOTERM_BP_ALL	GO:0035151~regulation of tube size, open tracheal system	10	0.683995	0.0522495	FBGN0261341, FBGN0031097, FBGN0001321, FBGN0031571, FBGN0035049, FBGN0010434, FBGN0003514, FBGN0001987, FBGN0260653, FBGN0265434	1059	51	10996	2.03596	1	0.528435	62.8286
	GOTERM_BP_ALL	GO:0035159~regulation of tube length, open tracheal system	7	0.478796	0.114537	FBGN0261341, FBGN0001321, FBGN0031571, FBGN0035049, FBGN0003514, FBGN0260653, FBGN0265434	1059	35	10996	2.07668	1	0.716069	89.389
	Annotation Cluster 35	Enrichment Score: 1.385798812298487
	Category	Term	Count	%	PValue	Genes	List Total	Pop Hits	Pop Total	Fold Enrichment	Bonferroni	Benjamini	FDR
	GOTERM_BP_ALL	GO:0006869~lipid transport	16	1.09439	0.00123886	FBGN0031170, FBGN0024320, FBGN0033463, FBGN0265187, FBGN0034951, FBGN0037989, FBGN0037782, FBGN0037783, FBGN0259221, FBGN0261675, FBGN0032715, FBGN0038975, FBGN0051410, FBGN0039655, FBGN0030747, FBGN0030746	1059	66	10996	2.51718	0.990136	0.0567903	2.2601
	GOTERM_BP_ALL	GO:0015850~organic hydroxy compound transport	8	0.547196	0.00959638	FBGN0028468, FBGN0024320, FBGN0032715, FBGN0261675, FBGN0051410, FBGN0034136, FBGN0037782, FBGN0037783	1059	26	10996	3.19489	1	0.227776	16.291
	GOTERM_BP_ALL	GO:0015918~sterol transport	6	0.410397	0.0107896	FBGN0024320, FBGN0032715, FBGN0261675, FBGN0051410, FBGN0037782, FBGN0037783	1059	15	10996	4.15335	1	0.249241	18.1315
	GOTERM_BP_ALL	GO:0030301~cholesterol transport	4	0.273598	0.0815753	FBGN0032715, FBGN0261675, FBGN0037782, FBGN0037783	1059	11	10996	3.77577	1	0.635694	79.1801
	GOTERM_BP_ALL	GO:0032367~intracellular cholesterol transport	3	0.205198	0.212153	FBGN0032715, FBGN0037782, FBGN0037783	1059	9	10996	3.46113	1	0.869072	98.769
	GOTERM_BP_ALL	GO:0032366~intracellular sterol transport	3	0.205198	0.249255	FBGN0032715, FBGN0037782, FBGN0037783	1059	10	10996	3.11501	1	0.901941	99.4943
	GOTERM_BP_ALL	GO:0032365~intracellular lipid transport	3	0.205198	0.360096	FBGN0032715, FBGN0037782, FBGN0037783	1059	13	10996	2.39616	1	0.95793	99.9734
	Annotation Cluster 36	Enrichment Score: 1.3643784693884289
	Category	Term	Count	%	PValue	Genes	List Total	Pop Hits	Pop Total	Fold Enrichment	Bonferroni	Benjamini	FDR
	GOTERM_BP_ALL	GO:0010259~multicellular organism aging	26	1.77839	0.025338	FBGN0243512, FBGN0030695, FBGN0034897, FBGN0028956, FBGN0032840, FBGN0034312, FBGN0014141, FBGN0001230, FBGN0004657, FBGN0032210, FBGN0038788, FBGN0261545, FBGN0015765, FBGN0261560, FBGN0036449, FBGN0031263, FBGN0001291, FBGN0029002, FBGN0033448, FBGN0027779, FBGN0000565, FBGN0016076, FBGN0043792, FBGN0001247, FBGN0035132, FBGN0035131	1059	173	10996	1.56051	1	0.39387	37.7048
	GOTERM_BP_ALL	GO:0007568~aging	26	1.77839	0.0344335	FBGN0243512, FBGN0030695, FBGN0034897, FBGN0028956, FBGN0032840, FBGN0034312, FBGN0014141, FBGN0001230, FBGN0004657, FBGN0032210, FBGN0038788, FBGN0261545, FBGN0015765, FBGN0261560, FBGN0036449, FBGN0031263, FBGN0001291, FBGN0029002, FBGN0033448, FBGN0027779, FBGN0000565, FBGN0016076, FBGN0043792, FBGN0001247, FBGN0035132, FBGN0035131	1059	178	10996	1.51667	1	0.447585	47.596
	GOTERM_BP_ALL	GO:0008340~determination of adult lifespan	23	1.57319	0.0924933	FBGN0243512, FBGN0030695, FBGN0028956, FBGN0032840, FBGN0034312, FBGN0014141, FBGN0001230, FBGN0004657, FBGN0032210, FBGN0038788, FBGN0261545, FBGN0015765, FBGN0261560, FBGN0031263, FBGN0036449, FBGN0029002, FBGN0033448, FBGN0027779, FBGN0000565, FBGN0043792, FBGN0001247, FBGN0035132, FBGN0035131	1059	170	10996	1.40481	1	0.662422	83.3007

## Sheet: C) GOs_SE-Sto_down&up
Table S2C. Significant gene ontology clusters according to DAVID functional annotation tool (enrichment score > 1.3) for SE-Sto. First GO terms corresponding to down-regulated genes, the ones corresponding to the up-regulated terms are displayed after the black line.
Down regulated genes
	Annotation Cluster 1	Enrichment Score: 2,765356437206593
	Category	Term	Count	%	PValue	Genes	List Total	Pop Hits	Pop Total	Fold Enrichment	Bonferroni	Benjamini	FDR
	GOTERM_BP_ALL	GO:0051276~chromosome organization	14	18.9189	6.74e-05	FBGN0037770; FBGN0051151; FBGN0037760; FBGN0039141; FBGN0036483; FBGN0052133; FBGN0000404; FBGN0040372; FBGN0040232; FBGN0011774; FBGN0266557; FBGN0010313; FBGN0027948; FBGN0264848	56	756	10996	3.63624	0.0807934	0.0167077	0.10945
	GOTERM_BP_ALL	GO:0016043~cellular component organization	27	36.4865	0.00596595	FBGN0051151; FBGN0004606; FBGN0037760; FBGN0000404; FBGN0030420; FBGN0003048; FBGN0040232; FBGN0040372; FBGN0011818; FBGN0003495; FBGN0036715; FBGN0011774; FBGN0027948; FBGN0026206; FBGN0032705; FBGN0262743; FBGN0264848; FBGN0010382; FBGN0037770; FBGN0052133; FBGN0039141; FBGN0036483; FBGN0010314; FBGN0010313; FBGN0266557; FBGN0265778; FBGN0086779	56	3335	10996	1.5897	0.999436	0.120992	9.26525
	GOTERM_BP_ALL	GO:0043933~macromolecular complex subunit organization	12	16.2162	0.0125787	FBGN0037770; FBGN0051151; FBGN0039141; FBGN0037760; FBGN0052133; FBGN0036483; FBGN0040372; FBGN0262743; FBGN0003495; FBGN0010313; FBGN0266557; FBGN0027948	56	1039	10996	2.26784	1	0.187954	18.591
	Annotation Cluster 2	Enrichment Score: 2,7327697864092753
	Category	Term	Count	%	PValue	Genes	List Total	Pop Hits	Pop Total	Fold Enrichment	Bonferroni	Benjamini	FDR
	GOTERM_BP_ALL	GO:0009888~tissue development	19	25.6757	2.37e-05	FBGN0036814; FBGN0003415; FBGN0004606; FBGN0051151; FBGN0014465; FBGN0052133; FBGN0031464; FBGN0030420; FBGN0040372; FBGN0264493; FBGN0010314; FBGN0036715; FBGN0010313; FBGN0266557; FBGN0265778; FBGN0036938; FBGN0262743; FBGN0086779; FBGN0010382	56	1262	10996	2.95625	0.0291477	0.0291477	0.0384449
	GOTERM_BP_ALL	GO:0060429~epithelium development	18	24.3243	3.45e-05	FBGN0036814; FBGN0003415; FBGN0051151; FBGN0014465; FBGN0052133; FBGN0031464; FBGN0030420; FBGN0040372; FBGN0264493; FBGN0010314; FBGN0036715; FBGN0010313; FBGN0266557; FBGN0265778; FBGN0036938; FBGN0262743; FBGN0086779; FBGN0010382	56	1171	10996	3.0183	0.042239	0.0213474	0.0560843
	GOTERM_BP_ALL	GO:0007444~imaginal disc development	13	17.5676	0.000144	FBGN0036814; FBGN0003415; FBGN0051151; FBGN0052133; FBGN0030420; FBGN0031464; FBGN0040372; FBGN0010314; FBGN0086779; FBGN0010382; FBGN0010313; FBGN0266557; FBGN0265778	56	702	10996	3.63624	0.164375	0.0197551	0.233159
	GOTERM_BP_ALL	GO:0048513~animal organ development	19	25.6757	0.000345	FBGN0036814; FBGN0003415; FBGN0004606; FBGN0051151; FBGN0052133; FBGN0003042; FBGN0039141; FBGN0031464; FBGN0030420; FBGN0040372; FBGN0264493; FBGN0010314; FBGN0003495; FBGN0010313; FBGN0266557; FBGN0265778; FBGN0260789; FBGN0086779; FBGN0010382	56	1548	10996	2.41007	0.3506	0.0384859	0.559606
	GOTERM_BP_ALL	GO:0048569~post-embryonic organ development	11	14.8649	0.000592	FBGN0003415; FBGN0051151; FBGN0030420; FBGN0031464; FBGN0010314; FBGN0003495; FBGN0086779; FBGN0010382; FBGN0010313; FBGN0266557; FBGN0265778	56	589	10996	3.66711	0.522826	0.0451893	0.957155
	GOTERM_BP_ALL	GO:0007560~imaginal disc morphogenesis	10	13.5135	0.000781	FBGN0003415; FBGN0051151; FBGN0030420; FBGN0031464; FBGN0010314; FBGN0086779; FBGN0010382; FBGN0010313; FBGN0266557; FBGN0265778	56	502	10996	3.9115	0.623279	0.0476404	1.26101
	GOTERM_BP_ALL	GO:0048563~post-embryonic organ morphogenesis	10	13.5135	0.000781	FBGN0003415; FBGN0051151; FBGN0030420; FBGN0031464; FBGN0010314; FBGN0086779; FBGN0010382; FBGN0010313; FBGN0266557; FBGN0265778	56	502	10996	3.9115	0.623279	0.0476404	1.26101
	GOTERM_BP_ALL	GO:0035295~tube development	13	17.5676	0.000882	FBGN0036814; FBGN0003415; FBGN0051151; FBGN0052133; FBGN0030420; FBGN0031464; FBGN0040372; FBGN0010314; FBGN0086779; FBGN0010382; FBGN0010313; FBGN0266557; FBGN0265778	56	856	10996	2.98206	0.667963	0.0488791	1.42294
	GOTERM_BP_ALL	GO:0035220~wing disc development	10	13.5135	0.000886	FBGN0036814; FBGN0003415; FBGN0030420; FBGN0031464; FBGN0040372; FBGN0086779; FBGN0010382; FBGN0010313; FBGN0266557; FBGN0265778	56	511	10996	3.84261	0.669806	0.0470351	1.43007
	GOTERM_BP_ALL	GO:0048737~imaginal disc-derived appendage development	9	12.1622	0.00163449	FBGN0003415; FBGN0030420; FBGN0031464; FBGN0034903; FBGN0086779; FBGN0010382; FBGN0010313; FBGN0266557; FBGN0265778	56	449	10996	3.93589	0.870592	0.0704251	2.623
	GOTERM_BP_ALL	GO:0048736~appendage development	9	12.1622	0.00175307	FBGN0003415; FBGN0030420; FBGN0031464; FBGN0034903; FBGN0086779; FBGN0010382; FBGN0010313; FBGN0266557; FBGN0265778	56	454	10996	3.89254	0.888447	0.0683054	2.81076
	GOTERM_BP_ALL	GO:0009791~post-embryonic development	12	16.2162	0.00176766	FBGN0003415; FBGN0051151; FBGN0030420; FBGN0031464; FBGN0040372; FBGN0010314; FBGN0003495; FBGN0086779; FBGN0010382; FBGN0010313; FBGN0266557; FBGN0265778	56	801	10996	2.94168	0.890467	0.0667761	2.83384
	GOTERM_BP_ALL	GO:0060562~epithelial tube morphogenesis	10	13.5135	0.00232495	FBGN0003415; FBGN0051151; FBGN0030420; FBGN0031464; FBGN0010314; FBGN0086779; FBGN0010382; FBGN0010313; FBGN0266557; FBGN0265778	56	587	10996	3.3451	0.945501	0.0776417	3.71153
	GOTERM_BP_ALL	GO:0048731~system development	24	32.4324	0.0023813	FBGN0036814; FBGN0003415; FBGN0004606; FBGN0051151; FBGN0052133; FBGN0039141; FBGN0003042; FBGN0031464; FBGN0030420; FBGN0000404; FBGN0040372; FBGN0040232; FBGN0003048; FBGN0021800; FBGN0264493; FBGN0010314; FBGN0003495; FBGN0010313; FBGN0266557; FBGN0027948; FBGN0265778; FBGN0260789; FBGN0086779; FBGN0010382	56	2622	10996	1.79732	0.949216	0.0773868	3.79986
	GOTERM_BP_ALL	GO:0002165~instar larval or pupal development	11	14.8649	0.00246649	FBGN0003415; FBGN0051151; FBGN0030420; FBGN0031464; FBGN0040372; FBGN0010314; FBGN0086779; FBGN0010382; FBGN0010313; FBGN0266557; FBGN0265778	56	711	10996	3.03787	0.954358	0.0761003	3.93326
	GOTERM_BP_ALL	GO:0048707~instar larval or pupal morphogenesis	10	13.5135	0.00272739	FBGN0003415; FBGN0051151; FBGN0030420; FBGN0031464; FBGN0010314; FBGN0086779; FBGN0010382; FBGN0010313; FBGN0266557; FBGN0265778	56	601	10996	3.26717	0.967087	0.0780673	4.3407
	GOTERM_BP_ALL	GO:0002009~morphogenesis of an epithelium	11	14.8649	0.0027316	FBGN0003415; FBGN0051151; FBGN0030420; FBGN0031464; FBGN0264493; FBGN0010314; FBGN0086779; FBGN0010382; FBGN0010313; FBGN0266557; FBGN0265778	56	721	10996	2.99574	0.967261	0.0764365	4.34728
	GOTERM_BP_ALL	GO:0009886~post-embryonic morphogenesis	10	13.5135	0.00311497	FBGN0003415; FBGN0051151; FBGN0030420; FBGN0031464; FBGN0010314; FBGN0086779; FBGN0010382; FBGN0010313; FBGN0266557; FBGN0265778	56	613	10996	3.20322	0.979754	0.0848173	4.943
	GOTERM_BP_ALL	GO:0048729~tissue morphogenesis	11	14.8649	0.00323484	FBGN0003415; FBGN0051151; FBGN0030420; FBGN0031464; FBGN0264493; FBGN0010314; FBGN0086779; FBGN0010382; FBGN0010313; FBGN0266557; FBGN0265778	56	738	10996	2.92673	0.982579	0.0842809	5.12855
	GOTERM_BP_ALL	GO:0035239~tube morphogenesis	10	13.5135	0.00336054	FBGN0003415; FBGN0051151; FBGN0030420; FBGN0031464; FBGN0010314; FBGN0086779; FBGN0010382; FBGN0010313; FBGN0266557; FBGN0265778	56	620	10996	3.16705	0.98512	0.0839291	5.32278
	GOTERM_BP_ALL	GO:0007552~metamorphosis	10	13.5135	0.00358305	FBGN0003415; FBGN0051151; FBGN0030420; FBGN0031464; FBGN0010314; FBGN0086779; FBGN0010382; FBGN0010313; FBGN0266557; FBGN0265778	56	626	10996	3.1367	0.988744	0.0875013	5.66566
	GOTERM_BP_ALL	GO:0009653~anatomical structure morphogenesis	20	27.027	0.00373951	FBGN0003415; FBGN0004606; FBGN0014465; FBGN0051151; FBGN0039141; FBGN0031464; FBGN0030420; FBGN0040372; FBGN0264493; FBGN0010314; FBGN0003495; FBGN0036715; FBGN0010313; FBGN0266557; FBGN0027948; FBGN0265778; FBGN0036938; FBGN0262743; FBGN0086779; FBGN0010382	56	2051	10996	1.91475	0.99075	0.0894104	5.90605
	GOTERM_BP_ALL	GO:0035120~post-embryonic appendage morphogenesis	8	10.8108	0.00561052	FBGN0003415; FBGN0030420; FBGN0031464; FBGN0086779; FBGN0010382; FBGN0010313; FBGN0266557; FBGN0265778	56	434	10996	3.61949	0.999118	0.118021	8.73666
	GOTERM_BP_ALL	GO:0035114~imaginal disc-derived appendage morphogenesis	8	10.8108	0.00633957	FBGN0003415; FBGN0030420; FBGN0031464; FBGN0086779; FBGN0010382; FBGN0010313; FBGN0266557; FBGN0265778	56	444	10996	3.53797	0.999647	0.124092	9.81781
	GOTERM_BP_ALL	GO:0035107~appendage morphogenesis	8	10.8108	0.00657156	FBGN0003415; FBGN0030420; FBGN0031464; FBGN0086779; FBGN0010382; FBGN0010313; FBGN0266557; FBGN0265778	56	447	10996	3.51422	0.999737	0.122623	10.1593
	GOTERM_BP_ALL	GO:0007476~imaginal disc-derived wing morphogenesis	7	9.45946	0.0119435	FBGN0030420; FBGN0031464; FBGN0086779; FBGN0010382; FBGN0010313; FBGN0266557; FBGN0265778	56	384	10996	3.57943	1	0.181479	17.7359
	GOTERM_BP_ALL	GO:0007472~wing disc morphogenesis	7	9.45946	0.0131218	FBGN0030420; FBGN0031464; FBGN0086779; FBGN0010382; FBGN0010313; FBGN0266557; FBGN0265778	56	392	10996	3.50638	1	0.186481	19.3156
	GOTERM_BP_ALL	GO:0048468~cell development	16	21.6216	0.0236193	FBGN0004606; FBGN0014465; FBGN0003042; FBGN0039141; FBGN0030420; FBGN0040372; FBGN0003495; FBGN0036715; FBGN0266557; FBGN0026206; FBGN0027948; FBGN0265778; FBGN0032705; FBGN0036938; FBGN0262743; FBGN0010382	56	1765	10996	1.78001	1	0.23599	32.1853
	GOTERM_BP_ALL	GO:0009887~organ morphogenesis	11	14.8649	0.0243304	FBGN0003415; FBGN0051151; FBGN0030420; FBGN0031464; FBGN0264493; FBGN0010314; FBGN0086779; FBGN0010382; FBGN0010313; FBGN0266557; FBGN0265778	56	996	10996	2.1686	1	0.238503	32.9833
	Annotation Cluster 3	Enrichment Score: 2,4858764551475843
	Category	Term	Count	%	PValue	Genes	List Total	Pop Hits	Pop Total	Fold Enrichment	Bonferroni	Benjamini	FDR
	GOTERM_BP_ALL	GO:0032501~multicellular organismal process	41	55.4054	6.82e-05	FBGN0003415; FBGN0036814; FBGN0004606; FBGN0051151; FBGN0037760; FBGN0003042; FBGN0000404; FBGN0030420; FBGN0003048; FBGN0040232; FBGN0040372; FBGN0038395; FBGN0021800; FBGN0011818; FBGN0003495; FBGN0036715; FBGN0027948; FBGN0026206; FBGN0032705; FBGN0262624; FBGN0085430; FBGN0262743; FBGN0051158; FBGN0010382; FBGN0263005; FBGN0017561; FBGN0014465; FBGN0036483; FBGN0039141; FBGN0052133; FBGN00314…	56	5110	10996	1.57547	0.0817409	0.0141121	0.110789
	GOTERM_BP_ALL	GO:0048513~animal organ development	19	25.6757	0.000345	FBGN0036814; FBGN0003415; FBGN0004606; FBGN0051151; FBGN0052133; FBGN0003042; FBGN0039141; FBGN0031464; FBGN0030420; FBGN0040372; FBGN0264493; FBGN0010314; FBGN0003495; FBGN0010313; FBGN0266557; FBGN0265778; FBGN0260789; FBGN0086779; FBGN0010382	56	1548	10996	2.41007	0.3506	0.0384859	0.559606
	GOTERM_BP_ALL	GO:0050789~regulation of biological process	33	44.5946	0.000393	FBGN0003415; FBGN0004606; FBGN0051151; FBGN0037760; FBGN0003042; FBGN0000404; FBGN0003048; FBGN0040232; FBGN0040372; FBGN0021800; FBGN0003495; FBGN0027948; FBGN0032705; FBGN0262743; FBGN0051158; FBGN0029979; FBGN0264848; FBGN0020445; FBGN0010382; FBGN0017561; FBGN0037770; FBGN0039141; FBGN0052133; FBGN0031464; FBGN0034903; FBGN0264493; FBGN0010314; FBGN0010313; FBGN0266557; FBGN0265778; FBGN00298…	56	3864	10996	1.67696	0.388221	0.0370934	0.636717
	GOTERM_BP_ALL	GO:0048856~anatomical structure development	33	44.5946	0.000581	FBGN0036814; FBGN0003415; FBGN0004606; FBGN0051151; FBGN0003042; FBGN0000404; FBGN0030420; FBGN0003048; FBGN0040232; FBGN0040372; FBGN0021800; FBGN0011818; FBGN0003495; FBGN0036715; FBGN0027948; FBGN0026206; FBGN0032705; FBGN0262743; FBGN0051158; FBGN0010382; FBGN0014465; FBGN0039141; FBGN0052133; FBGN0031464; FBGN0034903; FBGN0264493; FBGN0010314; FBGN0010313; FBGN0266557; FBGN0265778; FBGN00369…	56	3939	10996	1.64503	0.516262	0.0472608	0.939563
	GOTERM_BP_ALL	GO:0044767~single-organism developmental process	33	44.5946	0.00064	FBGN0036814; FBGN0003415; FBGN0004606; FBGN0051151; FBGN0003042; FBGN0000404; FBGN0030420; FBGN0003048; FBGN0040232; FBGN0040372; FBGN0021800; FBGN0011818; FBGN0003495; FBGN0036715; FBGN0027948; FBGN0026206; FBGN0032705; FBGN0262743; FBGN0051158; FBGN0010382; FBGN0014465; FBGN0039141; FBGN0052133; FBGN0031464; FBGN0034903; FBGN0264493; FBGN0010314; FBGN0010313; FBGN0266557; FBGN0265778; FBGN00369…	56	3958	10996	1.63714	0.550668	0.0459683	1.03453
	GOTERM_BP_ALL	GO:0050794~regulation of cellular process	31	41.8919	0.00066	FBGN0003415; FBGN0004606; FBGN0051151; FBGN0037760; FBGN0003042; FBGN0000404; FBGN0003048; FBGN0040232; FBGN0040372; FBGN0021800; FBGN0003495; FBGN0027948; FBGN0032705; FBGN0262743; FBGN0051158; FBGN0029979; FBGN0264848; FBGN0010382; FBGN0037770; FBGN0052133; FBGN0039141; FBGN0031464; FBGN0034903; FBGN0264493; FBGN0010314; FBGN0010313; FBGN0266557; FBGN0265778; FBGN0029822; FBGN0052758; FBGN00867…	56	3596	10996	1.69273	0.561653	0.0447853	1.06636
	GOTERM_BP_ALL	GO:0032502~developmental process	33	44.5946	0.000842	FBGN0036814; FBGN0003415; FBGN0004606; FBGN0051151; FBGN0003042; FBGN0000404; FBGN0030420; FBGN0003048; FBGN0040232; FBGN0040372; FBGN0021800; FBGN0011818; FBGN0003495; FBGN0036715; FBGN0027948; FBGN0026206; FBGN0032705; FBGN0262743; FBGN0051158; FBGN0010382; FBGN0014465; FBGN0039141; FBGN0052133; FBGN0031464; FBGN0034903; FBGN0264493; FBGN0010314; FBGN0010313; FBGN0266557; FBGN0265778; FBGN00369…	56	4013	10996	1.6147	0.651262	0.0489261	1.36003
	GOTERM_BP_ALL	GO:0065007~biological regulation	34	45.9459	0.00118821	FBGN0003415; FBGN0004606; FBGN0051151; FBGN0037760; FBGN0003042; FBGN0000404; FBGN0003048; FBGN0040232; FBGN0040372; FBGN0021800; FBGN0003495; FBGN0011774; FBGN0027948; FBGN0032705; FBGN0262743; FBGN0051158; FBGN0029979; FBGN0264848; FBGN0020445; FBGN0010382; FBGN0017561; FBGN0037770; FBGN0039141; FBGN0052133; FBGN0031464; FBGN0034903; FBGN0264493; FBGN0010314; FBGN0010313; FBGN0266557; FBGN02657…	56	4274	10996	1.56204	0.773756	0.0555564	1.9133
	GOTERM_BP_ALL	GO:0030154~cell differentiation	24	32.4324	0.00172167	FBGN0003415; FBGN0004606; FBGN0014465; FBGN0051151; FBGN0039141; FBGN0003042; FBGN0030420; FBGN0000404; FBGN0040372; FBGN0040232; FBGN0003048; FBGN0264493; FBGN0003495; FBGN0036715; FBGN0266557; FBGN0027948; FBGN0026206; FBGN0265778; FBGN0032705; FBGN0036938; FBGN0262743; FBGN0260789; FBGN0010382; FBGN0032587	56	2562	10996	1.83941	0.883974	0.0692812	2.76108
	GOTERM_BP_ALL	GO:0048731~system development	24	32.4324	0.0023813	FBGN0036814; FBGN0003415; FBGN0004606; FBGN0051151; FBGN0052133; FBGN0039141; FBGN0003042; FBGN0031464; FBGN0030420; FBGN0000404; FBGN0040372; FBGN0040232; FBGN0003048; FBGN0021800; FBGN0264493; FBGN0010314; FBGN0003495; FBGN0010313; FBGN0266557; FBGN0027948; FBGN0265778; FBGN0260789; FBGN0086779; FBGN0010382	56	2622	10996	1.79732	0.949216	0.0773868	3.79986
	GOTERM_BP_ALL	GO:0048869~cellular developmental process	24	32.4324	0.0033168	FBGN0003415; FBGN0004606; FBGN0014465; FBGN0051151; FBGN0039141; FBGN0003042; FBGN0030420; FBGN0000404; FBGN0040372; FBGN0040232; FBGN0003048; FBGN0264493; FBGN0003495; FBGN0036715; FBGN0266557; FBGN0027948; FBGN0026206; FBGN0265778; FBGN0032705; FBGN0036938; FBGN0262743; FBGN0260789; FBGN0010382; FBGN0032587	56	2686	10996	1.75449	0.984281	0.0845682	5.25523
	GOTERM_BP_ALL	GO:0009653~anatomical structure morphogenesis	20	27.027	0.00373951	FBGN0003415; FBGN0004606; FBGN0014465; FBGN0051151; FBGN0039141; FBGN0031464; FBGN0030420; FBGN0040372; FBGN0264493; FBGN0010314; FBGN0003495; FBGN0036715; FBGN0010313; FBGN0266557; FBGN0027948; FBGN0265778; FBGN0036938; FBGN0262743; FBGN0086779; FBGN0010382	56	2051	10996	1.91475	0.99075	0.0894104	5.90605
	GOTERM_BP_ALL	GO:0071840~cellular component organization or biogenesis	28	37.8378	0.00474684	FBGN0004606; FBGN0051151; FBGN0037760; FBGN0000404; FBGN0030420; FBGN0003048; FBGN0040232; FBGN0040372; FBGN0011818; FBGN0003495; FBGN0036715; FBGN0011774; FBGN0027948; FBGN0026206; FBGN0032705; FBGN0262743; FBGN0264848; FBGN0010382; FBGN0037770; FBGN0052133; FBGN0039141; FBGN0036483; FBGN0010314; FBGN0010313; FBGN0266557; FBGN0265778; FBGN0260789; FBGN0086779	56	3463	10996	1.58764	0.997388	0.10808	7.4401
	GOTERM_BP_ALL	GO:0007275~multicellular organism development	28	37.8378	0.00478884	FBGN0036814; FBGN0003415; FBGN0004606; FBGN0051151; FBGN0003042; FBGN0000404; FBGN0030420; FBGN0003048; FBGN0040232; FBGN0040372; FBGN0021800; FBGN0011818; FBGN0003495; FBGN0027948; FBGN0032705; FBGN0051158; FBGN0010382; FBGN0052133; FBGN0039141; FBGN0031464; FBGN0034903; FBGN0264493; FBGN0010314; FBGN0010313; FBGN0266557; FBGN0265778; FBGN0260789; FBGN0086779	56	3465	10996	1.58672	0.997522	0.107042	7.50354
	GOTERM_BP_ALL	GO:0016043~cellular component organization	27	36.4865	0.00596595	FBGN0051151; FBGN0004606; FBGN0037760; FBGN0000404; FBGN0030420; FBGN0003048; FBGN0040232; FBGN0040372; FBGN0011818; FBGN0003495; FBGN0036715; FBGN0011774; FBGN0027948; FBGN0026206; FBGN0032705; FBGN0262743; FBGN0264848; FBGN0010382; FBGN0037770; FBGN0052133; FBGN0039141; FBGN0036483; FBGN0010314; FBGN0010313; FBGN0266557; FBGN0265778; FBGN0086779	56	3335	10996	1.5897	0.999436	0.120992	9.26525
	GOTERM_BP_ALL	GO:0044707~single-multicellular organism process	29	39.1892	0.0109572	FBGN0036814; FBGN0003415; FBGN0004606; FBGN0051151; FBGN0037760; FBGN0003042; FBGN0000404; FBGN0030420; FBGN0003048; FBGN0040232; FBGN0040372; FBGN0021800; FBGN0011818; FBGN0003495; FBGN0027948; FBGN0032705; FBGN0051158; FBGN0010382; FBGN0052133; FBGN0039141; FBGN0031464; FBGN0034903; FBGN0264493; FBGN0010314; FBGN0010313; FBGN0266557; FBGN0265778; FBGN0260789; FBGN0086779	56	3850	10996	1.47905	0.999999	0.183339	16.3914
	GOTERM_BP_ALL	GO:0044763~single-organism cellular process	40	54.0541	0.0164171	FBGN0003415; FBGN0004606; FBGN0051151; FBGN0037760; FBGN0003042; FBGN0000404; FBGN0030420; FBGN0040232; FBGN0040372; FBGN0003048; FBGN0021800; FBGN0011818; FBGN0003495; FBGN0036715; FBGN0026206; FBGN0027948; FBGN0032705; FBGN0262743; FBGN0051158; FBGN0029979; FBGN0264848; FBGN0010382; FBGN0017561; FBGN0014465; FBGN0039141; FBGN0031464; FBGN0034903; FBGN0264493; FBGN0010314; FBGN0010313; FBGN02665…	56	6153	10996	1.2765	1	0.209534	23.5836
	GOTERM_BP_ALL	GO:0032989~cellular component morphogenesis	11	14.8649	0.0208967	FBGN0004606; FBGN0039141; FBGN0030420; FBGN0040372; FBGN0262743; FBGN0003495; FBGN0010382; FBGN0036715; FBGN0266557; FBGN0027948; FBGN0265778	56	972	10996	2.22215	1	0.224171	29.0464
	GOTERM_BP_ALL	GO:0048468~cell development	16	21.6216	0.0236193	FBGN0004606; FBGN0014465; FBGN0003042; FBGN0039141; FBGN0030420; FBGN0040372; FBGN0003495; FBGN0036715; FBGN0266557; FBGN0026206; FBGN0027948; FBGN0265778; FBGN0032705; FBGN0036938; FBGN0262743; FBGN0010382	56	1765	10996	1.78001	1	0.23599	32.1853
	GOTERM_BP_ALL	GO:0044699~single-organism process	43	58.1081	0.1849	FBGN0003415; FBGN0036814; FBGN0004606; FBGN0051151; FBGN0037760; FBGN0003042; FBGN0000404; FBGN0030420; FBGN0040232; FBGN0040372; FBGN0003048; FBGN0021800; FBGN0011818; FBGN0003495; FBGN0036715; FBGN0026206; FBGN0027948; FBGN0032705; FBGN0051015; FBGN0262743; FBGN0051158; FBGN0029979; FBGN0264848; FBGN0010382; FBGN0017561; FBGN0014465; FBGN0039141; FBGN0052133; FBGN0031464; FBGN0034903; FBGN02644…	56	7686	10996	1.09854	1	0.64168	96.3919
	GOTERM_BP_ALL	GO:0009987~cellular process	46	62.1622	0.243464	FBGN0003415; FBGN0004606; FBGN0051151; FBGN0037760; FBGN0003042; FBGN0000404; FBGN0030420; FBGN0040232; FBGN0040372; FBGN0003048; FBGN0021800; FBGN0011818; FBGN0003495; FBGN0036715; FBGN0011774; FBGN0026206; FBGN0027948; FBGN0032705; FBGN0262743; FBGN0051158; FBGN0029979; FBGN0264848; FBGN0010382; FBGN0017561; FBGN0014465; FBGN0037770; FBGN0036483; FBGN0039141; FBGN0052133; FBGN0031464; FBGN00349…	56	8454	10996	1.06842	1	0.725195	98.9257
	Annotation Cluster 4	Enrichment Score: 2,1879938521827715
	Category	Term	Count	%	PValue	Genes	List Total	Pop Hits	Pop Total	Fold Enrichment	Bonferroni	Benjamini	FDR
	GOTERM_BP_ALL	GO:0035186~syncytial blastoderm mitotic cell cycle	3	4.05405	0.00318379	FBGN0003042; FBGN0000404; FBGN0010314	56	17	10996	34.6513	0.981428	0.0847699	5.04958
	GOTERM_BP_ALL	GO:0033301~cell cycle comprising mitosis without cytokinesis	3	4.05405	0.00440543	FBGN0003042; FBGN0000404; FBGN0010314	56	20	10996	29.4536	0.99599	0.102565	6.92281
	GOTERM_BP_ALL	GO:0045448~mitotic cell cycle; embryonic	3	4.05405	0.0194574	FBGN0003042; FBGN0000404; FBGN0010314	56	43	10996	13.6993	1	0.215872	27.3325
	Annotation Cluster 5	Enrichment Score: 2,0299417810939513
	Category	Term	Count	%	PValue	Genes	List Total	Pop Hits	Pop Total	Fold Enrichment	Bonferroni	Benjamini	FDR
	GOTERM_BP_ALL	GO:0000280~nuclear division	12	16.2162	5.55e-05	FBGN0032705; FBGN0039141; FBGN0000404; FBGN0040232; FBGN0262743; FBGN0264848; FBGN0011818; FBGN0010314; FBGN0010382; FBGN0010313; FBGN0026206; FBGN0027948	56	535	10996	4.40427	0.0669956	0.02285	0.0901017
	GOTERM_BP_ALL	GO:0007067~mitotic nuclear division	9	12.1622	6.23e-05	FBGN0032705; FBGN0039141; FBGN0000404; FBGN0040232; FBGN0262743; FBGN0264848; FBGN0010382; FBGN0010313; FBGN0027948	56	276	10996	6.40295	0.0748975	0.0192745	0.101147
	GOTERM_BP_ALL	GO:0048285~organelle fission	12	16.2162	7.12e-05	FBGN0032705; FBGN0039141; FBGN0000404; FBGN0040232; FBGN0262743; FBGN0264848; FBGN0011818; FBGN0010314; FBGN0010382; FBGN0010313; FBGN0026206; FBGN0027948	56	550	10996	4.28416	0.0852118	0.0110711	0.115706
	GOTERM_BP_ALL	GO:0000070~mitotic sister chromatid segregation	6	8.10811	0.000285	FBGN0039141; FBGN0000404; FBGN0040232; FBGN0264848; FBGN0010313; FBGN0027948	56	117	10996	10.0696	0.299588	0.0349822	0.461809
	GOTERM_BP_ALL	GO:0000278~mitotic cell cycle	11	14.8649	0.00036	FBGN0032705; FBGN0039141; FBGN0003042; FBGN0000404; FBGN0040232; FBGN0262743; FBGN0264848; FBGN0010314; FBGN0010382; FBGN0010313; FBGN0027948	56	553	10996	3.90584	0.362136	0.0367759	0.582772
	GOTERM_BP_ALL	GO:0000819~sister chromatid segregation	6	8.10811	0.000514	FBGN0039141; FBGN0000404; FBGN0040232; FBGN0264848; FBGN0010313; FBGN0027948	56	133	10996	8.85822	0.474308	0.0448926	0.832407
	GOTERM_BP_ALL	GO:0098813~nuclear chromosome segregation	7	9.45946	0.000696	FBGN0039141; FBGN0000404; FBGN0040232; FBGN0264848; FBGN0011818; FBGN0010313; FBGN0027948	56	216	10996	6.36343	0.581289	0.0447858	1.12528
	GOTERM_BP_ALL	GO:0007059~chromosome segregation	7	9.45946	0.00105635	FBGN0039141; FBGN0000404; FBGN0040232; FBGN0264848; FBGN0011818; FBGN0010313; FBGN0027948	56	234	10996	5.87393	0.733167	0.0535594	1.70268
	GOTERM_BP_ALL	GO:0006996~organelle organization	22	29.7297	0.00147806	FBGN0037770; FBGN0051151; FBGN0037760; FBGN0052133; FBGN0039141; FBGN0036483; FBGN0000404; FBGN0040372; FBGN0040232; FBGN0003048; FBGN0011818; FBGN0010314; FBGN0010313; FBGN0011774; FBGN0266557; FBGN0027948; FBGN0026206; FBGN0032705; FBGN0262743; FBGN0264848; FBGN0086779; FBGN0010382	56	2210	10996	1.95469	0.842596	0.0661872	2.37479
	GOTERM_BP_ALL	GO:0007049~cell cycle	13	17.5676	0.00222718	FBGN0003042; FBGN0039141; FBGN0000404; FBGN0040232; FBGN0011818; FBGN0010314; FBGN0010313; FBGN0027948; FBGN0026206; FBGN0032705; FBGN0262743; FBGN0264848; FBGN0010382	56	953	10996	2.67853	0.938399	0.0765428	3.55809
	GOTERM_BP_ALL	GO:1903047~mitotic cell cycle process	9	12.1622	0.00251695	FBGN0032705; FBGN0039141; FBGN0000404; FBGN0040232; FBGN0262743; FBGN0264848; FBGN0010382; FBGN0010313; FBGN0027948	56	481	10996	3.67404	0.957155	0.0757326	4.01219
	GOTERM_BP_ALL	GO:0022402~cell cycle process	12	16.2162	0.0026249	FBGN0032705; FBGN0039141; FBGN0000404; FBGN0040232; FBGN0262743; FBGN0264848; FBGN0011818; FBGN0010314; FBGN0010382; FBGN0010313; FBGN0026206; FBGN0027948	56	842	10996	2.79844	0.962576	0.0770061	4.18084
	GOTERM_BP_ALL	GO:0051301~cell division	7	9.45946	0.00595665	FBGN0004606; FBGN0039141; FBGN0000404; FBGN0010314; FBGN0010382; FBGN0010313; FBGN0027948	56	331	10996	4.15257	0.999429	0.122799	9.25146
	GOTERM_BP_ALL	GO:0016043~cellular component organization	27	36.4865	0.00596595	FBGN0051151; FBGN0004606; FBGN0037760; FBGN0000404; FBGN0030420; FBGN0003048; FBGN0040232; FBGN0040372; FBGN0011818; FBGN0003495; FBGN0036715; FBGN0011774; FBGN0027948; FBGN0026206; FBGN0032705; FBGN0262743; FBGN0264848; FBGN0010382; FBGN0037770; FBGN0052133; FBGN0039141; FBGN0036483; FBGN0010314; FBGN0010313; FBGN0266557; FBGN0265778; FBGN0086779	56	3335	10996	1.5897	0.999436	0.120992	9.26525
	GOTERM_BP_ALL	GO:0007051~spindle organization	4	5.40541	0.00962828	FBGN0032705; FBGN0039141; FBGN0010314; FBGN0027948	56	88	10996	8.92532	0.999994	0.165149	14.5472
	GOTERM_BP_ALL	GO:0033043~regulation of organelle organization	7	9.45946	0.0115216	FBGN0039141; FBGN0000404; FBGN0040372; FBGN0264848; FBGN0086779; FBGN0010382; FBGN0027948	56	381	10996	3.60761	0.999999	0.184556	17.1633
	GOTERM_BP_ALL	GO:0007143~female meiotic division	4	5.40541	0.0167036	FBGN0032705; FBGN0011818; FBGN0010314; FBGN0027948	56	108	10996	7.27249	1	0.204566	23.9444
	GOTERM_BP_ALL	GO:0051726~regulation of cell cycle	6	8.10811	0.0320832	FBGN0032705; FBGN0000404; FBGN0040232; FBGN0264848; FBGN0010314; FBGN0010382	56	356	10996	3.30939	1	0.280156	41.1312
	GOTERM_BP_ALL	GO:0007126~meiotic nuclear division	5	6.75676	0.0620111	FBGN0032705; FBGN0011818; FBGN0010314; FBGN0026206; FBGN0027948	56	299	10996	3.28356	1	0.380703	64.6617
	GOTERM_BP_ALL	GO:1903046~meiotic cell cycle process	5	6.75676	0.0669981	FBGN0032705; FBGN0011818; FBGN0010314; FBGN0026206; FBGN0027948	56	307	10996	3.198	1	0.39588	67.5939
	GOTERM_BP_ALL	GO:1902589~single-organism organelle organization	9	12.1622	0.0697698	FBGN0032705; FBGN0039141; FBGN0000404; FBGN0040232; FBGN0262743; FBGN0264848; FBGN0010314; FBGN0010313; FBGN0027948	56	880	10996	2.0082	1	0.398235	69.1232
	GOTERM_BP_ALL	GO:0051321~meiotic cell cycle	5	6.75676	0.0768994	FBGN0032705; FBGN0011818; FBGN0010314; FBGN0026206; FBGN0027948	56	322	10996	3.04902	1	0.421065	72.7518
	GOTERM_BP_ALL	GO:0008356~asymmetric cell division	3	4.05405	0.0952962	FBGN0000404; FBGN0010382; FBGN0027948	56	104	10996	5.66415	1	0.463564	80.3537
	GOTERM_BP_ALL	GO:0008283~cell proliferation	4	5.40541	0.213645	FBGN0000404; FBGN0260789; FBGN0010382; FBGN0027948	56	319	10996	2.46216	1	0.680925	97.9866
	GOTERM_BP_ALL	GO:0007010~cytoskeleton organization	6	8.10811	0.223029	FBGN0032705; FBGN0039141; FBGN0262743; FBGN0010314; FBGN0086779; FBGN0027948	56	649	10996	1.81532	1	0.694519	98.3434
	GOTERM_BP_ALL	GO:0007017~microtubule-based process	5	6.75676	0.255126	FBGN0032705; FBGN0039141; FBGN0040232; FBGN0010314; FBGN0027948	56	514	10996	1.91009	1	0.735299	99.1654
	GOTERM_BP_ALL	GO:0000226~microtubule cytoskeleton organization	4	5.40541	0.297245	FBGN0032705; FBGN0039141; FBGN0010314; FBGN0027948	56	381	10996	2.06149	1	0.781389	99.6758
	GOTERM_BP_ALL	GO:0051641~cellular localization	7	9.45946	0.300379	FBGN0032705; FBGN0039141; FBGN0040232; FBGN0262743; FBGN0052758; FBGN0264493; FBGN0027948	56	908	10996	1.51377	1	0.783287	99.6986
	GOTERM_BP_ALL	GO:0051656~establishment of organelle localization	3	4.05405	0.327452	FBGN0039141; FBGN0040232; FBGN0027948	56	234	10996	2.5174	1	0.804285	99.8413
	GOTERM_BP_ALL	GO:0051640~organelle localization	3	4.05405	0.382048	FBGN0039141; FBGN0040232; FBGN0027948	56	264	10996	2.23133	1	0.845656	99.9599
	Annotation Cluster 6	Enrichment Score: 1,8312281259600904
	Category	Term	Count	%	PValue	Genes	List Total	Pop Hits	Pop Total	Fold Enrichment	Bonferroni	Benjamini	FDR
	GOTERM_BP_ALL	GO:0030154~cell differentiation	24	32.4324	0.00172167	FBGN0003415; FBGN0004606; FBGN0014465; FBGN0051151; FBGN0039141; FBGN0003042; FBGN0030420; FBGN0000404; FBGN0040372; FBGN0040232; FBGN0003048; FBGN0264493; FBGN0003495; FBGN0036715; FBGN0266557; FBGN0027948; FBGN0026206; FBGN0265778; FBGN0032705; FBGN0036938; FBGN0262743; FBGN0260789; FBGN0010382; FBGN0032587	56	2562	10996	1.83941	0.883974	0.0692812	2.76108
	GOTERM_BP_ALL	GO:0048731~system development	24	32.4324	0.0023813	FBGN0036814; FBGN0003415; FBGN0004606; FBGN0051151; FBGN0052133; FBGN0039141; FBGN0003042; FBGN0031464; FBGN0030420; FBGN0000404; FBGN0040372; FBGN0040232; FBGN0003048; FBGN0021800; FBGN0264493; FBGN0010314; FBGN0003495; FBGN0010313; FBGN0266557; FBGN0027948; FBGN0265778; FBGN0260789; FBGN0086779; FBGN0010382	56	2622	10996	1.79732	0.949216	0.0773868	3.79986
	GOTERM_BP_ALL	GO:0048869~cellular developmental process	24	32.4324	0.0033168	FBGN0003415; FBGN0004606; FBGN0014465; FBGN0051151; FBGN0039141; FBGN0003042; FBGN0030420; FBGN0000404; FBGN0040372; FBGN0040232; FBGN0003048; FBGN0264493; FBGN0003495; FBGN0036715; FBGN0266557; FBGN0027948; FBGN0026206; FBGN0265778; FBGN0032705; FBGN0036938; FBGN0262743; FBGN0260789; FBGN0010382; FBGN0032587	56	2686	10996	1.75449	0.984281	0.0845682	5.25523
	GOTERM_BP_ALL	GO:0009653~anatomical structure morphogenesis	20	27.027	0.00373951	FBGN0003415; FBGN0004606; FBGN0014465; FBGN0051151; FBGN0039141; FBGN0031464; FBGN0030420; FBGN0040372; FBGN0264493; FBGN0010314; FBGN0003495; FBGN0036715; FBGN0010313; FBGN0266557; FBGN0027948; FBGN0265778; FBGN0036938; FBGN0262743; FBGN0086779; FBGN0010382	56	2051	10996	1.91475	0.99075	0.0894104	5.90605
	GOTERM_BP_ALL	GO:0007275~multicellular organism development	28	37.8378	0.00478884	FBGN0036814; FBGN0003415; FBGN0004606; FBGN0051151; FBGN0003042; FBGN0000404; FBGN0030420; FBGN0003048; FBGN0040232; FBGN0040372; FBGN0021800; FBGN0011818; FBGN0003495; FBGN0027948; FBGN0032705; FBGN0051158; FBGN0010382; FBGN0052133; FBGN0039141; FBGN0031464; FBGN0034903; FBGN0264493; FBGN0010314; FBGN0010313; FBGN0266557; FBGN0265778; FBGN0260789; FBGN0086779	56	3465	10996	1.58672	0.997522	0.107042	7.50354
	GOTERM_BP_ALL	GO:0007304~chorion-containing eggshell formation	5	6.75676	0.0050644	FBGN0014465; FBGN0036938; FBGN0262743; FBGN0010382; FBGN0036715	56	139	10996	7.06321	0.998247	0.110886	7.91882
	GOTERM_BP_ALL	GO:0030703~eggshell formation	5	6.75676	0.00532631	FBGN0014465; FBGN0036938; FBGN0262743; FBGN0010382; FBGN0036715	56	141	10996	6.96302	0.998739	0.114299	8.31188
	GOTERM_BP_ALL	GO:0051704~multi-organism process	17	22.973	0.00649196	FBGN0004606; FBGN0014465; FBGN0036483; FBGN0052133; FBGN0031464; FBGN0040372; FBGN0003495; FBGN0036715; FBGN0010313; FBGN0266557; FBGN0026206; FBGN0027948; FBGN0265778; FBGN0032705; FBGN0036938; FBGN0262743; FBGN0010382	56	1677	10996	1.9905	0.999709	0.124943	10.0423
	GOTERM_BP_ALL	GO:0051128~regulation of cellular component organization	11	14.8649	0.00652452	FBGN0039141; FBGN0000404; FBGN0040372; FBGN0262743; FBGN0264848; FBGN0003495; FBGN0086779; FBGN0010382; FBGN0266557; FBGN0027948; FBGN0265778	56	815	10996	2.65022	0.99972	0.123636	10.0902
	GOTERM_BP_ALL	GO:0022412~cellular process involved in reproduction in multicellular organism	12	16.2162	0.00923887	FBGN0032705; FBGN0004606; FBGN0014465; FBGN0036938; FBGN0262743; FBGN0003495; FBGN0010382; FBGN0036715; FBGN0266557; FBGN0026206; FBGN0027948; FBGN0265778	56	995	10996	2.36813	0.999991	0.161208	13.9996
	GOTERM_BP_ALL	GO:0048609~multicellular organismal reproductive process	14	18.9189	0.0110502	FBGN0014465; FBGN0004606; FBGN0036483; FBGN0003495; FBGN0036715; FBGN0266557; FBGN0010313; FBGN0026206; FBGN0027948; FBGN0265778; FBGN0032705; FBGN0036938; FBGN0262743; FBGN0010382	56	1311	10996	2.09687	0.999999	0.182332	16.5191
	GOTERM_BP_ALL	GO:0022414~reproductive process	16	21.6216	0.011617	FBGN0014465; FBGN0004606; FBGN0036483; FBGN0011818; FBGN0010314; FBGN0003495; FBGN0036715; FBGN0010313; FBGN0266557; FBGN0026206; FBGN0027948; FBGN0265778; FBGN0032705; FBGN0036938; FBGN0262743; FBGN0010382	56	1625	10996	1.93336	1	0.183611	17.2931
	GOTERM_BP_ALL	GO:0044703~multi-organism reproductive process	14	18.9189	0.0117435	FBGN0014465; FBGN0004606; FBGN0036483; FBGN0003495; FBGN0036715; FBGN0266557; FBGN0010313; FBGN0026206; FBGN0027948; FBGN0265778; FBGN0032705; FBGN0036938; FBGN0262743; FBGN0010382	56	1321	10996	2.081	1	0.183132	17.4649
	GOTERM_BP_ALL	GO:0019953~sexual reproduction	14	18.9189	0.0117435	FBGN0014465; FBGN0004606; FBGN0036483; FBGN0003495; FBGN0036715; FBGN0266557; FBGN0010313; FBGN0026206; FBGN0027948; FBGN0265778; FBGN0032705; FBGN0036938; FBGN0262743; FBGN0010382	56	1321	10996	2.081	1	0.183132	17.4649
	GOTERM_BP_ALL	GO:0003006~developmental process involved in reproduction	12	16.2162	0.0125787	FBGN0032705; FBGN0004606; FBGN0014465; FBGN0036938; FBGN0262743; FBGN0003495; FBGN0010382; FBGN0036715; FBGN0266557; FBGN0026206; FBGN0027948; FBGN0265778	56	1039	10996	2.26784	1	0.187954	18.591
	GOTERM_BP_ALL	GO:0007281~germ cell development	11	14.8649	0.0153392	FBGN0032705; FBGN0014465; FBGN0036938; FBGN0262743; FBGN0003495; FBGN0010382; FBGN0036715; FBGN0266557; FBGN0026206; FBGN0027948; FBGN0265778	56	926	10996	2.33254	1	0.205491	22.2114
	GOTERM_BP_ALL	GO:0000003~reproduction	17	22.973	0.0165738	FBGN0004606; FBGN0014465; FBGN0036483; FBGN0038395; FBGN0011818; FBGN0010314; FBGN0003495; FBGN0036715; FBGN0010313; FBGN0266557; FBGN0026206; FBGN0027948; FBGN0265778; FBGN0032705; FBGN0036938; FBGN0262743; FBGN0010382	56	1853	10996	1.80144	1	0.207149	23.7811
	GOTERM_BP_ALL	GO:0048477~oogenesis	10	13.5135	0.016603	FBGN0032705; FBGN0014465; FBGN0036938; FBGN0262743; FBGN0003495; FBGN0010382; FBGN0036715; FBGN0266557; FBGN0027948; FBGN0265778	56	798	10996	2.46062	1	0.205449	23.8179
	GOTERM_BP_ALL	GO:0032504~multicellular organism reproduction	15	20.2703	0.0173115	FBGN0014465; FBGN0004606; FBGN0036483; FBGN0038395; FBGN0003495; FBGN0036715; FBGN0266557; FBGN0010313; FBGN0026206; FBGN0027948; FBGN0265778; FBGN0032705; FBGN0036938; FBGN0262743; FBGN0010382	56	1543	10996	1.90885	1	0.20723	24.7049
	GOTERM_BP_ALL	GO:0007292~female gamete generation	10	13.5135	0.0176176	FBGN0032705; FBGN0014465; FBGN0036938; FBGN0262743; FBGN0003495; FBGN0010382; FBGN0036715; FBGN0266557; FBGN0027948; FBGN0265778	56	806	10996	2.43619	1	0.20661	25.085
	GOTERM_BP_ALL	GO:0044702~single organism reproductive process	14	18.9189	0.0179021	FBGN0014465; FBGN0004606; FBGN0011818; FBGN0010314; FBGN0003495; FBGN0036715; FBGN0266557; FBGN0026206; FBGN0027948; FBGN0265778; FBGN0032705; FBGN0036938; FBGN0262743; FBGN0010382	56	1394	10996	1.97202	1	0.205793	25.4368
	GOTERM_BP_ALL	GO:0007276~gamete generation	12	16.2162	0.0191337	FBGN0032705; FBGN0004606; FBGN0014465; FBGN0036938; FBGN0262743; FBGN0003495; FBGN0010382; FBGN0036715; FBGN0266557; FBGN0026206; FBGN0027948; FBGN0265778	56	1104	10996	2.13432	1	0.214542	26.9417
	GOTERM_BP_ALL	GO:0032989~cellular component morphogenesis	11	14.8649	0.0208967	FBGN0004606; FBGN0039141; FBGN0030420; FBGN0040372; FBGN0262743; FBGN0003495; FBGN0010382; FBGN0036715; FBGN0266557; FBGN0027948; FBGN0265778	56	972	10996	2.22215	1	0.224171	29.0464
	GOTERM_BP_ALL	GO:0000902~cell morphogenesis	10	13.5135	0.0233904	FBGN0004606; FBGN0039141; FBGN0030420; FBGN0040372; FBGN0262743; FBGN0003495; FBGN0010382; FBGN0266557; FBGN0027948; FBGN0265778	56	846	10996	2.32101	1	0.235825	31.9265
	GOTERM_BP_ALL	GO:0048468~cell development	16	21.6216	0.0236193	FBGN0004606; FBGN0014465; FBGN0003042; FBGN0039141; FBGN0030420; FBGN0040372; FBGN0003495; FBGN0036715; FBGN0266557; FBGN0026206; FBGN0027948; FBGN0265778; FBGN0032705; FBGN0036938; FBGN0262743; FBGN0010382	56	1765	10996	1.78001	1	0.23599	32.1853
	GOTERM_BP_ALL	GO:0030707~ovarian follicle cell development	6	8.10811	0.0330938	FBGN0014465; FBGN0036938; FBGN0262743; FBGN0010382; FBGN0036715; FBGN0266557	56	359	10996	3.28173	1	0.281966	42.1221
	GOTERM_BP_ALL	GO:0002066~columnar/cuboidal epithelial cell development	6	8.10811	0.0334352	FBGN0014465; FBGN0036938; FBGN0262743; FBGN0010382; FBGN0036715; FBGN0266557	56	360	10996	3.27262	1	0.282583	42.4532
	GOTERM_BP_ALL	GO:0002065~columnar/cuboidal epithelial cell differentiation	6	8.10811	0.0362456	FBGN0014465; FBGN0036938; FBGN0262743; FBGN0010382; FBGN0036715; FBGN0266557	56	368	10996	3.20148	1	0.291348	45.1125
	GOTERM_BP_ALL	GO:0022607~cellular component assembly	12	16.2162	0.0456786	FBGN0032705; FBGN0051151; FBGN0039141; FBGN0037760; FBGN0262743; FBGN0010314; FBGN0003495; FBGN0010382; FBGN0036715; FBGN0266557; FBGN0027948; FBGN0265778	56	1263	10996	1.86563	1	0.339325	53.2198
	GOTERM_BP_ALL	GO:0002064~epithelial cell development	6	8.10811	0.0472185	FBGN0014465; FBGN0036938; FBGN0262743; FBGN0010382; FBGN0036715; FBGN0266557	56	396	10996	2.97511	1	0.340966	54.4313
	GOTERM_BP_ALL	GO:0044085~cellular component biogenesis	13	17.5676	0.0490231	FBGN0051151; FBGN0039141; FBGN0037760; FBGN0010314; FBGN0003495; FBGN0036715; FBGN0266557; FBGN0027948; FBGN0265778; FBGN0032705; FBGN0262743; FBGN0260789; FBGN0010382	56	1438	10996	1.77513	1	0.347815	55.8136
	GOTERM_BP_ALL	GO:0030855~epithelial cell differentiation	6	8.10811	0.07076	FBGN0014465; FBGN0036938; FBGN0262743; FBGN0010382; FBGN0036715; FBGN0266557	56	445	10996	2.64751	1	0.400996	69.6529
	GOTERM_BP_ALL	GO:0048646~anatomical structure formation involved in morphogenesis	5	6.75676	0.424378	FBGN0014465; FBGN0036938; FBGN0262743; FBGN0010382; FBGN0036715	56	662	10996	1.48306	1	0.872653	99.9873
	Annotation Cluster 7	Enrichment Score: 1,6460942562129977
	Category	Term	Count	%	PValue	Genes	List Total	Pop Hits	Pop Total	Fold Enrichment	Bonferroni	Benjamini	FDR
	GOTERM_BP_ALL	GO:0045165~cell fate commitment	8	10.8108	0.0114483	FBGN0003415; FBGN0000404; FBGN0003048; FBGN0264493; FBGN0260789; FBGN0010382; FBGN0032587; FBGN0027948	56	497	10996	3.16068	0.999999	0.185853	17.0635
	GOTERM_BP_ALL	GO:0046331~lateral inhibition	5	6.75676	0.0209747	FBGN0000404; FBGN0003048; FBGN0264493; FBGN0260789; FBGN0032587	56	211	10996	4.65301	1	0.223031	29.1382
	GOTERM_BP_ALL	GO:0045168~cell-cell signaling involved in cell fate commitment	5	6.75676	0.0213003	FBGN0000404; FBGN0003048; FBGN0264493; FBGN0260789; FBGN0032587	56	212	10996	4.63106	1	0.224228	29.5202
	GOTERM_BP_ALL	GO:0007267~cell-cell signaling	8	10.8108	0.0509096	FBGN0003415; FBGN0039141; FBGN0000404; FBGN0003048; FBGN0034903; FBGN0264493; FBGN0260789; FBGN0032587	56	678	10996	2.3169	1	0.347464	57.2166
	Annotation Cluster 8	Enrichment Score: 1,60065368605643
	Category	Term	Count	%	PValue	Genes	List Total	Pop Hits	Pop Total	Fold Enrichment	Bonferroni	Benjamini	FDR
	GOTERM_BP_ALL	GO:0051301~cell division	7	9.45946	0.00595665	FBGN0004606; FBGN0039141; FBGN0000404; FBGN0010314; FBGN0010382; FBGN0010313; FBGN0027948	56	331	10996	4.15257	0.999429	0.122799	9.25146
	GOTERM_BP_ALL	GO:0048103~somatic stem cell division	3	4.05405	0.0318448	FBGN0004606; FBGN0000404; FBGN0027948	56	56	10996	10.5191	1	0.280279	40.8952
	GOTERM_BP_ALL	GO:0017145~stem cell division	3	4.05405	0.0831761	FBGN0004606; FBGN0000404; FBGN0027948	56	96	10996	6.13616	1	0.431846	75.6111
	Annotation Cluster 9	Enrichment Score: 1,3053087394748466
	Category	Term	Count	%	PValue	Genes	List Total	Pop Hits	Pop Total	Fold Enrichment	Bonferroni	Benjamini	FDR
	GOTERM_BP_ALL	GO:0050794~regulation of cellular process	31	41.8919	0.00066	FBGN0003415; FBGN0004606; FBGN0051151; FBGN0037760; FBGN0003042; FBGN0000404; FBGN0003048; FBGN0040232; FBGN0040372; FBGN0021800; FBGN0003495; FBGN0027948; FBGN0032705; FBGN0262743; FBGN0051158; FBGN0029979; FBGN0264848; FBGN0010382; FBGN0037770; FBGN0052133; FBGN0039141; FBGN0031464; FBGN0034903; FBGN0264493; FBGN0010314; FBGN0010313; FBGN0266557; FBGN0265778; FBGN0029822; FBGN0052758; FBGN00867…	56	3596	10996	1.69273	0.561653	0.0447853	1.06636
	GOTERM_BP_ALL	GO:0007275~multicellular organism development	28	37.8378	0.00478884	FBGN0036814; FBGN0003415; FBGN0004606; FBGN0051151; FBGN0003042; FBGN0000404; FBGN0030420; FBGN0003048; FBGN0040232; FBGN0040372; FBGN0021800; FBGN0011818; FBGN0003495; FBGN0027948; FBGN0032705; FBGN0051158; FBGN0010382; FBGN0052133; FBGN0039141; FBGN0031464; FBGN0034903; FBGN0264493; FBGN0010314; FBGN0010313; FBGN0266557; FBGN0265778; FBGN0260789; FBGN0086779	56	3465	10996	1.58672	0.997522	0.107042	7.50354
	GOTERM_BP_ALL	GO:0044700~single organism signaling	18	24.3243	0.0130296	FBGN0003415; FBGN0039141; FBGN0031464; FBGN0000404; FBGN0040372; FBGN0003048; FBGN0034903; FBGN0021800; FBGN0264493; FBGN0003495; FBGN0265778; FBGN0029979; FBGN0051158; FBGN0052758; FBGN0260789; FBGN0086779; FBGN0010382; FBGN0032587	56	1966	10996	1.79778	1	0.189561	19.193
	GOTERM_BP_ALL	GO:0048518~positive regulation of biological process	14	18.9189	0.0130776	FBGN0003415; FBGN0039141; FBGN0040372; FBGN0034903; FBGN0264493; FBGN0010314; FBGN0003495; FBGN0266557; FBGN0027948; FBGN0029979; FBGN0262743; FBGN0264848; FBGN0086779; FBGN0010382	56	1339	10996	2.05302	1	0.188027	19.2568
	GOTERM_BP_ALL	GO:0023052~signaling	18	24.3243	0.016326	FBGN0003415; FBGN0039141; FBGN0031464; FBGN0000404; FBGN0040372; FBGN0003048; FBGN0034903; FBGN0021800; FBGN0264493; FBGN0003495; FBGN0265778; FBGN0029979; FBGN0051158; FBGN0052758; FBGN0260789; FBGN0086779; FBGN0010382; FBGN0032587	56	2013	10996	1.7558	1	0.210617	23.4684
	GOTERM_BP_ALL	GO:0007154~cell communication	18	24.3243	0.0223342	FBGN0003415; FBGN0039141; FBGN0031464; FBGN0000404; FBGN0040372; FBGN0003048; FBGN0034903; FBGN0021800; FBGN0264493; FBGN0003495; FBGN0265778; FBGN0029979; FBGN0051158; FBGN0052758; FBGN0260789; FBGN0086779; FBGN0010382; FBGN0032587	56	2082	10996	1.69761	1	0.2282	30.7202
	GOTERM_BP_ALL	GO:0048522~positive regulation of cellular process	12	16.2162	0.0276808	FBGN0003415; FBGN0039141; FBGN0040372; FBGN0034903; FBGN0029979; FBGN0264493; FBGN0264848; FBGN0010314; FBGN0003495; FBGN0086779; FBGN0010382; FBGN0027948	56	1167	10996	2.0191	1	0.261025	36.6264
	GOTERM_BP_ALL	GO:0048583~regulation of response to stimulus	10	13.5135	0.0423994	FBGN0003415; FBGN0003042; FBGN0052133; FBGN0040372; FBGN0034903; FBGN0029979; FBGN0051158; FBGN0264493; FBGN0003495; FBGN0086779	56	941	10996	2.08669	1	0.32079	50.5382
	GOTERM_BP_ALL	GO:0007165~signal transduction	14	18.9189	0.04754	FBGN0003415; FBGN0031464; FBGN0040372; FBGN0003048; FBGN0021800; FBGN0034903; FBGN0264493; FBGN0003495; FBGN0265778; FBGN0051158; FBGN0052758; FBGN0029979; FBGN0086779; FBGN0010382	56	1594	10996	1.72459	1	0.340988	54.6805
	GOTERM_BP_ALL	GO:0009893~positive regulation of metabolic process	8	10.8108	0.0505768	FBGN0039141; FBGN0040372; FBGN0029979; FBGN0264493; FBGN0264848; FBGN0010314; FBGN0003495; FBGN0086779	56	677	10996	2.32032	1	0.349257	56.9721
	GOTERM_BP_ALL	GO:0010647~positive regulation of cell communication	5	6.75676	0.088235	FBGN0003415; FBGN0039141; FBGN0034903; FBGN0264493; FBGN0086779	56	338	10996	2.90469	1	0.448541	77.7082
	GOTERM_BP_ALL	GO:0023056~positive regulation of signaling	5	6.75676	0.088235	FBGN0003415; FBGN0039141; FBGN0034903; FBGN0264493; FBGN0086779	56	338	10996	2.90469	1	0.448541	77.7082
	GOTERM_BP_ALL	GO:0051716~cellular response to stimulus	16	21.6216	0.0965581	FBGN0003415; FBGN0031464; FBGN0040372; FBGN0003048; FBGN0034903; FBGN0021800; FBGN0264493; FBGN0003495; FBGN0002891; FBGN0011774; FBGN0265778; FBGN0029979; FBGN0051158; FBGN0052758; FBGN0086779; FBGN0010382	56	2127	10996	1.47706	1	0.466536	80.7942
	GOTERM_BP_ALL	GO:0010646~regulation of cell communication	8	10.8108	0.131337	FBGN0003415; FBGN0039141; FBGN0034903; FBGN0029979; FBGN0051158; FBGN0264493; FBGN0003495; FBGN0086779	56	853	10996	1.84157	1	0.550671	89.8514
	GOTERM_BP_ALL	GO:0023051~regulation of signaling	8	10.8108	0.133095	FBGN0003415; FBGN0039141; FBGN0034903; FBGN0029979; FBGN0051158; FBGN0264493; FBGN0003495; FBGN0086779	56	856	10996	1.83511	1	0.550938	90.18
	GOTERM_BP_ALL	GO:0007166~cell surface receptor signaling pathway	7	9.45946	0.148205	FBGN0003415; FBGN0031464; FBGN0003048; FBGN0021800; FBGN0034903; FBGN0264493; FBGN0003495	56	719	10996	1.91168	1	0.584984	92.6205
	GOTERM_BP_ALL	GO:0048584~positive regulation of response to stimulus	5	6.75676	0.150158	FBGN0003415; FBGN0034903; FBGN0264493; FBGN0003495; FBGN0086779	56	412	10996	2.38298	1	0.588574	92.8906
	GOTERM_BP_ALL	GO:0009966~regulation of signal transduction	7	9.45946	0.153762	FBGN0003415; FBGN0034903; FBGN0029979; FBGN0051158; FBGN0264493; FBGN0003495; FBGN0086779	56	727	10996	1.89065	1	0.593243	93.365
	GOTERM_BP_ALL	GO:0050896~response to stimulus	21	28.3784	0.154769	FBGN0003415; FBGN0004606; FBGN0052133; FBGN0003042; FBGN0031464; FBGN0040372; FBGN0003048; FBGN0034903; FBGN0021800; FBGN0264493; FBGN0003495; FBGN0002891; FBGN0266557; FBGN0011774; FBGN0027948; FBGN0265778; FBGN0029979; FBGN0052758; FBGN0051158; FBGN0086779; FBGN0010382	56	3215	10996	1.28258	1	0.59427	93.4922
	GOTERM_BP_ALL	GO:0009967~positive regulation of signal transduction	4	5.40541	0.199394	FBGN0003415; FBGN0034903; FBGN0264493; FBGN0086779	56	308	10996	2.55009	1	0.665267	97.3043
	GOTERM_BP_ALL	GO:1902531~regulation of intracellular signal transduction	3	4.05405	0.504534	FBGN0051158; FBGN0264493; FBGN0086779	56	336	10996	1.75319	1	0.91682	99.9989
Upregulated genes
	Annotation Cluster 1	Enrichment Score: 4,714090467331
	Category	Term	Count	%	PValue	Genes	List Total	Pop Hits	Pop Total	Fold Enrichment	Bonferroni	Benjamini	FDR
	GOTERM_BP_ALL	GO:0006508~proteolysis	23	29.4872	1.9632e-11	FBGN0035779; FBGN0031406; FBGN0042186; FBGN0011832; FBGN0051681; FBGN0031653; FBGN0035667; FBGN0035678; FBGN0052483; FBGN0035666; FBGN0031141; FBGN0052277; FBGN0003358; FBGN0019928; FBGN0003357; FBGN0039777; FBGN0003356; FBGN0035781; FBGN0011556; FBGN0035154; FBGN0030777; FBGN0001285; FBGN0034807	53	891	10996	5.35561	6.34112e-09	6.34112e-09	2.65296e-08
	GOTERM_BP_ALL	GO:0008152~metabolic process	48	61.5385	2.28108e-07	FBGN0031418; FBGN0052984; FBGN0042186; FBGN0011832; FBGN0031653; FBGN0035667; FBGN0030509; FBGN0052483; FBGN0031141; FBGN0035666; FBGN0003358; FBGN0043575; FBGN0032066; FBGN0033294; FBGN0038956; FBGN0033327; FBGN0043576; FBGN0019928; FBGN0003357; FBGN0032068; FBGN0003356; FBGN0039777; FBGN0040609; FBGN0000227; FBGN0035781; FBGN0000153; FBGN0035154; FBGN0051091; FBGN0031621; FBGN0034807; FBGN00357…	53	6343	10996	1.57002	7.36762e-05	3.68388e-05	0.000308253
	GOTERM_BP_ALL	GO:0071704~organic substance metabolic process	41	52.5641	0.000431654	FBGN0042186; FBGN0011832; FBGN0035667; FBGN0031653; FBGN0030509; FBGN0052483; FBGN0031141; FBGN0035666; FBGN0003358; FBGN0043575; FBGN0032066; FBGN0033294; FBGN0033327; FBGN0043576; FBGN0019928; FBGN0003357; FBGN0032068; FBGN0003356; FBGN0039777; FBGN0040609; FBGN0000227; FBGN0035781; FBGN0000153; FBGN0035154; FBGN0051091; FBGN0031621; FBGN0034807; FBGN0035779; FBGN0031406; FBGN0051089; FBGN00205…	53	5893	10996	1.44347	0.130167	0.0454209	0.581741
	GOTERM_BP_ALL	GO:0019538~protein metabolic process	26	33.3333	0.000634894	FBGN0042186; FBGN0011832; FBGN0035667; FBGN0031653; FBGN0035666; FBGN0031141; FBGN0052483; FBGN0003358; FBGN0032066; FBGN0019928; FBGN0032068; FBGN0003357; FBGN0039777; FBGN0003356; FBGN0035781; FBGN0035154; FBGN0034807; FBGN0035779; FBGN0031406; FBGN0051681; FBGN0035678; FBGN0052277; FBGN0041630; FBGN0011556; FBGN0030777; FBGN0001285	53	2902	10996	1.85881	0.185463	0.0499911	0.854562
	GOTERM_BP_ALL	GO:0044238~primary metabolic process	37	47.4359	0.00321665	FBGN0042186; FBGN0011832; FBGN0035667; FBGN0031653; FBGN0030509; FBGN0052483; FBGN0031141; FBGN0035666; FBGN0003358; FBGN0033294; FBGN0032066; FBGN0019928; FBGN0003357; FBGN0032068; FBGN0039777; FBGN0003356; FBGN0000227; FBGN0035781; FBGN0000153; FBGN0035154; FBGN0051091; FBGN0031621; FBGN0034807; FBGN0035779; FBGN0031406; FBGN0051089; FBGN0020506; FBGN0051681; FBGN0035678; FBGN0052277; FBGN00416…	53	5454	10996	1.40749	0.646776	0.109194	4.2604
	GOTERM_BP_ALL	GO:0043170~macromolecule metabolic process	32	41.0256	0.0131556	FBGN0042186; FBGN0011832; FBGN0035667; FBGN0031653; FBGN0052483; FBGN0035666; FBGN0031141; FBGN0043575; FBGN0003358; FBGN0032066; FBGN0033327; FBGN0043576; FBGN0019928; FBGN0032068; FBGN0003357; FBGN0039777; FBGN0003356; FBGN0040609; FBGN0000227; FBGN0035781; FBGN0035154; FBGN0031621; FBGN0034807; FBGN0035779; FBGN0031406; FBGN0051681; FBGN0035678; FBGN0052277; FBGN0041630; FBGN0011556; FBGN00307…	53	4767	10996	1.39272	0.986122	0.248109	16.3859
	Annotation Cluster 2	Enrichment Score: 1,7320266254294947
	Category	Term	Count	%	PValue	Genes	List Total	Pop Hits	Pop Total	Fold Enrichment	Bonferroni	Benjamini	FDR
	GOTERM_BP_ALL	GO:0016042~lipid catabolic process	5	6.41026	0.00243835	FBGN0036996; FBGN0034588; FBGN0051089; FBGN0051091; FBGN0039769	53	120	10996	8.64465	0.545496	0.106537	3.24526
	GOTERM_BP_ALL	GO:1901575~organic substance catabolic process	11	14.1026	0.00335744	FBGN0036996; FBGN0034588; FBGN0051089; FBGN0000153; FBGN0035154; FBGN0052483; FBGN0051091; FBGN0043575; FBGN0039769; FBGN0033327; FBGN0043576	53	787	10996	2.89986	0.662529	0.102936	4.44297
	GOTERM_BP_ALL	GO:0009056~catabolic process	11	14.1026	0.00538475	FBGN0036996; FBGN0034588; FBGN0051089; FBGN0000153; FBGN0035154; FBGN0052483; FBGN0051091; FBGN0043575; FBGN0039769; FBGN0033327; FBGN0043576	53	841	10996	2.71366	0.825176	0.146614	7.0365
	GOTERM_BP_ALL	GO:0044712~single-organism catabolic process	6	7.69231	0.0169907	FBGN0036996; FBGN0034588; FBGN0051089; FBGN0000153; FBGN0051091; FBGN0039769	53	319	10996	3.90229	0.996054	0.264723	20.6717
	GOTERM_BP_ALL	GO:0044710~single-organism metabolic process	15	19.2308	0.0411748	FBGN0031418; FBGN0051089; FBGN0030509; FBGN0032066; FBGN0039769; FBGN0041630; FBGN0038956; FBGN0030367; FBGN0034588; FBGN0036996; FBGN0032068; FBGN0005670; FBGN0000153; FBGN0036778; FBGN0051091	53	1830	10996	1.70059	0.999999	0.460611	43.3452
	GOTERM_BP_ALL	GO:0006629~lipid metabolic process	6	7.69231	0.0638077	FBGN0036996; FBGN0034588; FBGN0051089; FBGN0030509; FBGN0051091; FBGN0039769	53	457	10996	2.72392	1	0.588261	58.9755
	GOTERM_BP_ALL	GO:0044248~cellular catabolic process	5	6.41026	0.381795	FBGN0034588; FBGN0000153; FBGN0035154; FBGN0052483; FBGN0039769	53	661	10996	1.56938	1	0.984981	99.8495

## Sheet: D) GOs_RAL375_down&up
Table S2D. Significant gene ontology clusters according to DAVID functional annotation tool (enrichment score > 1.3) for RAL-375. First GO terms corresponding to down-regulated genes , the ones corresponded to the up-regulated terms are displayed after the black line.
Down regulated genes	Annotation Cluster 1	Enrichment Score: 2.2322448573363456
	Category	Term	Count	%	PValue	Genes	List Total	Pop Hits	Pop Total	Fold Enrichment	Bonferroni	Benjamini	FDR
	GOTERM_BP_ALL	GO:0015918~sterol transport	5	1.46628	0.000191803	FBGN0261675. FBGN0051410. FBGN0031381. FBGN0037782. FBGN0037783	225	15	10996	16.2904	0.267666	0.0986299	0.321263
	GOTERM_BP_ALL	GO:0030301~cholesterol transport	4	1.17302	0.00121954	FBGN0261675. FBGN0031381. FBGN0037782. FBGN0037783	225	11	10996	17.7713	0.862172	0.281286	2.02622
	GOTERM_BP_ALL	GO:0015850~organic hydroxy compound transport	5	1.46628	0.00176209	FBGN0261675. FBGN0051410. FBGN0031381. FBGN0037782. FBGN0037783	225	26	10996	9.39829	0.942969	0.300941	2.91518
	GOTERM_BP_ALL	GO:0006869~lipid transport	7	2.05279	0.00219253	FBGN0029720. FBGN0265187. FBGN0261675. FBGN0051410. FBGN0031381. FBGN0037782. FBGN0037783	225	66	10996	5.1833	0.971691	0.299848	3.61504
	GOTERM_BP_ALL	GO:0010876~lipid localization	8	2.34604	0.00321147	FBGN0029720. FBGN0265187. FBGN0035206. FBGN0261675. FBGN0051410. FBGN0031381. FBGN0037782. FBGN0037783	225	95	10996	4.11546	0.994613	0.330907	5.2529
	GOTERM_BP_ALL	GO:0032367~intracellular cholesterol transport	3	0.879765	0.013534	FBGN0031381. FBGN0037782. FBGN0037783	225	9	10996	16.2904	1	0.651382	20.434
	GOTERM_BP_ALL	GO:0032366~intracellular sterol transport	3	0.879765	0.0166924	FBGN0031381. FBGN0037782. FBGN0037783	225	10	10996	14.6613	1	0.695346	24.6012
	GOTERM_BP_ALL	GO:0032365~intracellular lipid transport	3	0.879765	0.0277977	FBGN0031381. FBGN0037782. FBGN0037783	225	13	10996	11.2779	1	0.782617	37.6813
	GOTERM_BP_ALL	GO:1902582~single-organism intracellular transport	6	1.75953	0.445768	FBGN0004644. FBGN0025680. FBGN0031381. FBGN0031317. FBGN0037782. FBGN0037783	225	216	10996	1.35753	1	0.999777	99.995
	Annotation Cluster 2	Enrichment Score: 1.7670428220768735
	Category	Term	Count	%	PValue	Genes	List Total	Pop Hits	Pop Total	Fold Enrichment	Bonferroni	Benjamini	FDR
	GOTERM_BP_ALL	GO:0006013~mannose metabolic process	4	1.17302	0.000639891	FBGN0032253. FBGN0027611. FBGN0032067. FBGN0032066	225	9	10996	21.7205	0.646374	0.187714	1.06801
	GOTERM_BP_ALL	GO:0006517~protein deglycosylation	4	1.17302	0.00257154	FBGN0032253. FBGN0027611. FBGN0032067. FBGN0032066	225	14	10996	13.9632	0.984725	0.294228	4.22736
	GOTERM_BP_ALL	GO:0044723~single-organism carbohydrate metabolic process	9	2.6393	0.0871783	FBGN0036485. FBGN0036446. FBGN0044872. FBGN0032253. FBGN0036144. FBGN0027611. FBGN0032067. FBGN0032066. FBGN0035375	225	224	10996	1.96357	1	0.938883	78.3491
	GOTERM_BP_ALL	GO:0019318~hexose metabolic process	4	1.17302	0.0891839	FBGN0032253. FBGN0027611. FBGN0032067. FBGN0032066	225	52	10996	3.75932	1	0.939756	79.1334
	GOTERM_BP_ALL	GO:0005996~monosaccharide metabolic process	4	1.17302	0.114233	FBGN0032253. FBGN0027611. FBGN0032067. FBGN0032066	225	58	10996	3.37042	1	0.958302	86.9296
	Annotation Cluster 3	Enrichment Score: 1.6172302306523478
	Category	Term	Count	%	PValue	Genes	List Total	Pop Hits	Pop Total	Fold Enrichment	Bonferroni	Benjamini	FDR
	GOTERM_BP_ALL	GO:1901565~organonitrogen compound catabolic process	12	3.51906	0.000382515	FBGN0038350. FBGN0032002. FBGN0030411. FBGN0039052. FBGN0001098. FBGN0039094. FBGN0034582. FBGN0045064. FBGN0030510. FBGN0036186. FBGN0039768. FBGN0259979	225	158	10996	3.71173	0.462767	0.143868	0.639735
	GOTERM_BP_ALL	GO:0044248~cellular catabolic process	21	6.15836	0.0492888	FBGN0032002. FBGN0030411. FBGN0034629. FBGN0001098. FBGN0036332. FBGN0032780. FBGN0039094. FBGN0030510. FBGN0036186. FBGN0039768. FBGN0038350. FBGN0035207. FBGN0039052. FBGN0004428. FBGN0004427. FBGN0045064. FBGN0004431. FBGN0031489. FBGN0030793. FBGN0259979. FBGN0038611	225	661	10996	1.55264	1	0.871538	57.1682
	GOTERM_BP_ALL	GO:0009056~catabolic process	25	7.33138	0.0580054	FBGN0001098. FBGN0036332. FBGN0035207. FBGN0023495. FBGN0045064. FBGN0004431. FBGN0259979. FBGN0030411. FBGN0032002. FBGN0034629. FBGN0039094. FBGN0032780. FBGN0034582. FBGN0039473. FBGN0030510. FBGN0036186. FBGN0039768. FBGN0039470. FBGN0038350. FBGN0039052. FBGN0004428. FBGN0004427. FBGN0031489. FBGN0038611. FBGN0030793	225	841	10996	1.45277	1	0.895317	63.3003
	GOTERM_BP_ALL	GO:0044712~single-organism catabolic process	12	3.51906	0.0609839	FBGN0038350. FBGN0032002. FBGN0034629. FBGN0001098. FBGN0023495. FBGN0039094. FBGN0045064. FBGN0030510. FBGN0039473. FBGN0039768. FBGN0031489. FBGN0039470	225	319	10996	1.83841	1	0.896772	65.1991
	GOTERM_BP_ALL	GO:1901575~organic substance catabolic process	22	6.45161	0.122961	FBGN0032002. FBGN0030411. FBGN0034629. FBGN0001098. FBGN0036332. FBGN0032780. FBGN0039094. FBGN0034582. FBGN0030510. FBGN0039473. FBGN0036186. FBGN0039768. FBGN0039470. FBGN0038350. FBGN0035207. FBGN0039052. FBGN0023495. FBGN0045064. FBGN0031489. FBGN0030793. FBGN0259979. FBGN0038611	225	787	10996	1.36616	1	0.958424	88.9301
	Annotation Cluster 4	Enrichment Score: 1.6099424960384048
	Category	Term	Count	%	PValue	Genes	List Total	Pop Hits	Pop Total	Fold Enrichment	Bonferroni	Benjamini	FDR
	GOTERM_BP_ALL	GO:0035080~heat shock-mediated polytene chromosome puffing	5	1.46628	5.59303e-06	FBGN0051354. FBGN0013275. FBGN0013276. FBGN0013279. FBGN0013278	225	7	10996	34.9079	0.00904197	0.00904197	0.00938187
	GOTERM_BP_ALL	GO:0035079~polytene chromosome puffing	5	1.46628	1.94966e-05	FBGN0051354. FBGN0013275. FBGN0013276. FBGN0013279. FBGN0013278	225	9	10996	27.1506	0.0311668	0.0157068	0.0327005
	GOTERM_BP_ALL	GO:0006986~response to unfolded protein	5	1.46628	0.00129299	FBGN0051148. FBGN0013275. FBGN0013276. FBGN0013279. FBGN0013278	225	24	10996	10.1815	0.877687	0.259306	2.14701
	GOTERM_BP_ALL	GO:0034605~cellular response to heat	5	1.46628	0.00129299	FBGN0051354. FBGN0013275. FBGN0013276. FBGN0013279. FBGN0013278	225	24	10996	10.1815	0.877687	0.259306	2.14701
	GOTERM_BP_ALL	GO:0035966~response to topologically incorrect protein	5	1.46628	0.00431556	FBGN0051148. FBGN0013275. FBGN0013276. FBGN0013279. FBGN0013278	225	33	10996	7.40471	0.999109	0.355305	6.99808
	GOTERM_BP_ALL	GO:0009408~response to heat	7	2.05279	0.00446031	FBGN0051354. FBGN0013275. FBGN0013276. FBGN0263106. FBGN0001233. FBGN0013279. FBGN0013278	225	76	10996	4.50129	0.999297	0.347565	7.22463
	GOTERM_BP_ALL	GO:0001666~response to hypoxia	5	1.46628	0.0336675	FBGN0051354. FBGN0013275. FBGN0013276. FBGN0013279. FBGN0013278	225	60	10996	4.07259	1	0.833725	43.7012
	GOTERM_BP_ALL	GO:0036293~response to decreased oxygen levels	5	1.46628	0.0474825	FBGN0051354. FBGN0013275. FBGN0013276. FBGN0013279. FBGN0013278	225	67	10996	3.6471	1	0.868099	55.7825
	GOTERM_BP_ALL	GO:0070482~response to oxygen levels	5	1.46628	0.063996	FBGN0051354. FBGN0013275. FBGN0013276. FBGN0013279. FBGN0013278	225	74	10996	3.3021	1	0.888298	67.025
	GOTERM_BP_ALL	GO:0009266~response to temperature stimulus	7	2.05279	0.0970433	FBGN0051354. FBGN0013275. FBGN0013276. FBGN0263106. FBGN0001233. FBGN0013279. FBGN0013278	225	155	10996	2.20708	1	0.948199	81.9568
	GOTERM_BP_ALL	GO:0009628~response to abiotic stimulus	9	2.6393	0.777575	FBGN0025680. FBGN0261794. FBGN0051354. FBGN0013275. FBGN0013276. FBGN0263106. FBGN0001233. FBGN0013279. FBGN0013278	225	485	10996	0.906887	1	0.999995	100
	GOTERM_BP_ALL	GO:0010033~response to organic substance	10	2.93255	0.805417	FBGN0004644. FBGN0031261. FBGN0026718. FBGN0051148. FBGN0013275. FBGN0003747. FBGN0037890. FBGN0013276. FBGN0013279. FBGN0013278	225	556	10996	0.878977	1	0.999998	100
	GOTERM_BP_ALL	GO:0033554~cellular response to stress	11	3.22581	0.893451	FBGN0000565. FBGN0030329. FBGN0003082. FBGN0051148. FBGN0051354. FBGN0013275. FBGN0023213. FBGN0035831. FBGN0013276. FBGN0013279. FBGN0013278	225	680	10996	0.790562	1	1	100
	GOTERM_BP_ALL	GO:1901700~response to oxygen-containing compound	5	1.46628	0.899391	FBGN0026718. FBGN0003747. FBGN0037890. FBGN0013279. FBGN0013278	225	323	10996	0.756519	1	1	100
	GOTERM_BP_ALL	GO:0051276~chromosome organization	8	2.34604	0.995559	FBGN0000042. FBGN0035725. FBGN0051354. FBGN0013275. FBGN0034255. FBGN0013276. FBGN0013279. FBGN0013278	225	756	10996	0.517155	1	1	100
	GOTERM_BP_ALL	GO:0042221~response to chemical	13	3.81232	0.997719	FBGN0004644. FBGN0035167. FBGN0031261. FBGN0026718. FBGN0000565. FBGN0051148. FBGN0013275. FBGN0003747. FBGN0037890. FBGN0013276. FBGN0013279. FBGN0033887. FBGN0013278	225	1146	10996	0.554384	1	1	100
	Annotation Cluster 5	Enrichment Score: 1.3183532017422832
	Category	Term	Count	%	PValue	Genes	List Total	Pop Hits	Pop Total	Fold Enrichment	Bonferroni	Benjamini	FDR
	GOTERM_BP_ALL	GO:0006790~sulfur compound metabolic process	9	2.6393	0.0177922	FBGN0030411. FBGN0035907. FBGN0034143. FBGN0000566. FBGN0000565. FBGN0036144. FBGN0042206. FBGN0033887. FBGN0038611	225	162	10996	2.71506	1	0.703225	26.0034
	GOTERM_BP_ALL	GO:0006575~cellular modified amino acid metabolic process	5	1.46628	0.0614739	FBGN0030411. FBGN0010222. FBGN0035907. FBGN0000566. FBGN0042206	225	73	10996	3.34734	1	0.893528	65.5024
	GOTERM_BP_ALL	GO:0006749~glutathione metabolic process	4	1.17302	0.101396	FBGN0030411. FBGN0035907. FBGN0000566. FBGN0042206	225	55	10996	3.55426	1	0.947283	83.3616
	Annotation Cluster 6	Enrichment Score: 1.3125345001466617
	Category	Term	Count	%	PValue	Genes	List Total	Pop Hits	Pop Total	Fold Enrichment	Bonferroni	Benjamini	FDR
	GOTERM_BP_ALL	GO:0006665~sphingolipid metabolic process	5	1.46628	0.00788936	FBGN0036144. FBGN0051148. FBGN0045064. FBGN0260750. FBGN0039768	225	39	10996	6.26553	0.999997	0.474369	12.442
	GOTERM_BP_ALL	GO:0006643~membrane lipid metabolic process	5	1.46628	0.0692009	FBGN0036144. FBGN0051148. FBGN0045064. FBGN0260750. FBGN0039768	225	76	10996	3.2152	1	0.8935	69.9697
	GOTERM_BP_ALL	GO:0044255~cellular lipid metabolic process	10	2.93255	0.211467	FBGN0029720. FBGN0034629. FBGN0026718. FBGN0036144. FBGN0051148. FBGN0045064. FBGN0260750. FBGN0036186. FBGN0037612. FBGN0039768	225	322	10996	1.51774	1	0.990425	98.1415
Upregulated genes
	Annotation Cluster 1	Enrichment Score: 7.090062575473465
	Category	Term	Count	%	PValue	Genes	List Total	Pop Hits	Pop Total	Fold Enrichment	Bonferroni	Benjamini	FDR
	GOTERM_BP_ALL	GO:0019585~glucuronate metabolic process	12	3.42857	1.02137e-10	FBGN0015663, FBGN0038082, FBGN0027073, FBGN0040259, FBGN0027070, FBGN0040257, FBGN0040256, FBGN0040251, FBGN0040260, FBGN0026755, FBGN0040261, FBGN0040262	247	34	10996	15.7123	1.90486e-07	1.90486e-07	1.74174e-07
	GOTERM_BP_ALL	GO:0006063~uronic acid metabolic process	12	3.42857	1.02137e-10	FBGN0015663, FBGN0038082, FBGN0027073, FBGN0040259, FBGN0027070, FBGN0040257, FBGN0040256, FBGN0040251, FBGN0040260, FBGN0026755, FBGN0040261, FBGN0040262	247	34	10996	15.7123	1.90486e-07	1.90486e-07	1.74174e-07
	GOTERM_BP_ALL	GO:0009813~flavonoid biosynthetic process	12	3.42857	1.02137e-10	FBGN0015663, FBGN0038082, FBGN0027073, FBGN0040259, FBGN0027070, FBGN0040257, FBGN0040256, FBGN0040251, FBGN0040260, FBGN0026755, FBGN0040261, FBGN0040262	247	34	10996	15.7123	1.90486e-07	1.90486e-07	1.74174e-07
	GOTERM_BP_ALL	GO:0009812~flavonoid metabolic process	12	3.42857	1.02137e-10	FBGN0015663, FBGN0038082, FBGN0027073, FBGN0040259, FBGN0027070, FBGN0040257, FBGN0040256, FBGN0040251, FBGN0040260, FBGN0026755, FBGN0040261, FBGN0040262	247	34	10996	15.7123	1.90486e-07	1.90486e-07	1.74174e-07
	GOTERM_BP_ALL	GO:0052695~cellular glucuronidation	12	3.42857	1.02137e-10	FBGN0015663, FBGN0038082, FBGN0027073, FBGN0040259, FBGN0027070, FBGN0040257, FBGN0040256, FBGN0040251, FBGN0040260, FBGN0026755, FBGN0040261, FBGN0040262	247	34	10996	15.7123	1.90486e-07	1.90486e-07	1.74174e-07
	GOTERM_BP_ALL	GO:0052696~flavonoid glucuronidation	12	3.42857	1.02137e-10	FBGN0015663, FBGN0038082, FBGN0027073, FBGN0040259, FBGN0027070, FBGN0040257, FBGN0040256, FBGN0040251, FBGN0040260, FBGN0026755, FBGN0040261, FBGN0040262	247	34	10996	15.7123	1.90486e-07	1.90486e-07	1.74174e-07
	GOTERM_BP_ALL	GO:0032787~monocarboxylic acid metabolic process	15	4.28571	6.9222e-05	FBGN0015663, FBGN0039827, FBGN0040259, FBGN0040257, FBGN0040256, FBGN0027073, FBGN0038082, FBGN0027070, FBGN0004654, FBGN0013772, FBGN0040251, FBGN0040260, FBGN0026755, FBGN0040261, FBGN0040262	247	185	10996	3.60959	0.121117	0.00803651	0.117978
	GOTERM_BP_ALL	GO:0044281~small molecule metabolic process	37	10.5714	0.000162227	FBGN0015663, FBGN0032945, FBGN0040259, FBGN0032287, FBGN0043783, FBGN0040257, FBGN0040256, FBGN0023129, FBGN0038956, FBGN0037801, FBGN0038082, FBGN0027073, FBGN0037788, FBGN0027070, FBGN0033190, FBGN0040251, FBGN0035348, FBGN0033853, FBGN0039827, FBGN0038516, FBGN0261436, FBGN0040629, FBGN0266377, FBGN0035529, FBGN0038172, FBGN0038198, FBGN0038074, FBGN0004654, FBGN0023535, FBGN0260945, FBGN02660…	247	855	10996	1.92652	0.261089	0.0125283	0.276284
	GOTERM_BP_ALL	GO:0019752~carboxylic acid metabolic process	20	5.71429	0.000328804	FBGN0015663, FBGN0039827, FBGN0032287, FBGN0040259, FBGN0040257, FBGN0038516, FBGN0040256, FBGN0023129, FBGN0037801, FBGN0027073, FBGN0038082, FBGN0027070, FBGN0004654, FBGN0023535, FBGN0013772, FBGN0040251, FBGN0040260, FBGN0026755, FBGN0040261, FBGN0040262	247	350	10996	2.5439	0.458451	0.0224595	0.559229
	GOTERM_BP_ALL	GO:0043436~oxoacid metabolic process	20	5.71429	0.000338852	FBGN0015663, FBGN0039827, FBGN0032287, FBGN0040259, FBGN0040257, FBGN0038516, FBGN0040256, FBGN0023129, FBGN0037801, FBGN0027073, FBGN0038082, FBGN0027070, FBGN0004654, FBGN0023535, FBGN0013772, FBGN0040251, FBGN0040260, FBGN0026755, FBGN0040261, FBGN0040262	247	351	10996	2.53665	0.468508	0.0223209	0.576272
	GOTERM_BP_ALL	GO:0006082~organic acid metabolic process	21	6	0.000719266	FBGN0015663, FBGN0039827, FBGN0032287, FBGN0040259, FBGN0040257, FBGN0038516, FBGN0040256, FBGN0023129, FBGN0037801, FBGN0027073, FBGN0038082, FBGN0027070, FBGN0038074, FBGN0004654, FBGN0023535, FBGN0013772, FBGN0040251, FBGN0040260, FBGN0026755, FBGN0040261, FBGN0040262	247	403	10996	2.31981	0.738655	0.0410677	1.2195
	Annotation Cluster 2	Enrichment Score: 4.578759167295331
	Category	Term	Count	%	PValue	Genes	List Total	Pop Hits	Pop Total	Fold Enrichment	Bonferroni	Benjamini	FDR
	GOTERM_BP_ALL	GO:0017085~response to insecticide	10	2.85714	6.74065e-08	FBGN0038681, FBGN0025454, FBGN0050489, FBGN0000473, FBGN0033981, FBGN0053503, FBGN0032693, FBGN0013772, FBGN0033302, FBGN0038194	247	36	10996	12.3662	0.000125705	3.14278e-05	0.000114947
	GOTERM_BP_ALL	GO:0046680~response to DDT	9	2.57143	1.18215e-07	FBGN0025454, FBGN0050489, FBGN0000473, FBGN0033981, FBGN0053503, FBGN0032693, FBGN0013772, FBGN0033302, FBGN0038194	247	28	10996	14.3094	0.000220447	4.40933e-05	0.000201591
	GOTERM_BP_ALL	GO:0071466~cellular response to xenobiotic stimulus	8	2.28571	2.04115e-06	FBGN0025454, FBGN0027070, FBGN0000473, FBGN0033981, FBGN0032693, FBGN0013772, FBGN0033302, FBGN0038194	247	28	10996	12.7195	0.00379952	0.000634258	0.0034807
	GOTERM_BP_ALL	GO:0006805~xenobiotic metabolic process	8	2.28571	2.04115e-06	FBGN0025454, FBGN0027070, FBGN0000473, FBGN0033981, FBGN0032693, FBGN0013772, FBGN0033302, FBGN0038194	247	28	10996	12.7195	0.00379952	0.000634258	0.0034807
	GOTERM_BP_ALL	GO:0009636~response to toxic substance	10	2.85714	2.27716e-06	FBGN0038681, FBGN0025454, FBGN0050489, FBGN0000473, FBGN0033981, FBGN0053503, FBGN0032693, FBGN0013772, FBGN0033302, FBGN0038194	247	53	10996	8.39966	0.00423791	0.000606518	0.00388315
	GOTERM_BP_ALL	GO:0009410~response to xenobiotic stimulus	8	2.28571	2.63966e-06	FBGN0025454, FBGN0027070, FBGN0000473, FBGN0033981, FBGN0032693, FBGN0013772, FBGN0033302, FBGN0038194	247	29	10996	12.2809	0.00491088	0.000615183	0.00450129
	GOTERM_BP_ALL	GO:0017143~insecticide metabolic process	7	2	8.65102e-06	FBGN0025454, FBGN0000473, FBGN0033981, FBGN0032693, FBGN0013772, FBGN0033302, FBGN0038194	247	23	10996	13.549	0.0160048	0.00146567	0.0147515
	GOTERM_BP_ALL	GO:0090487~secondary metabolite catabolic process	7	2	8.65102e-06	FBGN0025454, FBGN0000473, FBGN0033981, FBGN0032693, FBGN0013772, FBGN0033302, FBGN0038194	247	23	10996	13.549	0.0160048	0.00146567	0.0147515
	GOTERM_BP_ALL	GO:0009407~toxin catabolic process	7	2	8.65102e-06	FBGN0025454, FBGN0000473, FBGN0033981, FBGN0032693, FBGN0013772, FBGN0033302, FBGN0038194	247	23	10996	13.549	0.0160048	0.00146567	0.0147515
	GOTERM_BP_ALL	GO:0042178~xenobiotic catabolic process	7	2	8.65102e-06	FBGN0025454, FBGN0000473, FBGN0033981, FBGN0032693, FBGN0013772, FBGN0033302, FBGN0038194	247	23	10996	13.549	0.0160048	0.00146567	0.0147515
	GOTERM_BP_ALL	GO:0009404~toxin metabolic process	7	2	8.65102e-06	FBGN0025454, FBGN0000473, FBGN0033981, FBGN0032693, FBGN0013772, FBGN0033302, FBGN0038194	247	23	10996	13.549	0.0160048	0.00146567	0.0147515
	GOTERM_BP_ALL	GO:0046701~insecticide catabolic process	7	2	8.65102e-06	FBGN0025454, FBGN0000473, FBGN0033981, FBGN0032693, FBGN0013772, FBGN0033302, FBGN0038194	247	23	10996	13.549	0.0160048	0.00146567	0.0147515
	GOTERM_BP_ALL	GO:0014070~response to organic cyclic compound	14	4	7.36338e-05	FBGN0010241, FBGN0050489, FBGN0264562, FBGN0000473, FBGN0053503, FBGN0032693, FBGN0033302, FBGN0035695, FBGN0025454, FBGN0003068, FBGN0033981, FBGN0004512, FBGN0013772, FBGN0038194	247	163	10996	3.82365	0.128319	0.00760053	0.125493
	GOTERM_BP_ALL	GO:0044712~single-organism catabolic process	20	5.71429	9.87469e-05	FBGN0032981, FBGN0039827, FBGN0032287, FBGN0043783, FBGN0261436, FBGN0010053, FBGN0000473, FBGN0032693, FBGN0033302, FBGN0038172, FBGN0025454, FBGN0037801, FBGN0039788, FBGN0023535, FBGN0033981, FBGN0260945, FBGN0266064, FBGN0013772, FBGN0038194, FBGN0034997	247	319	10996	2.79111	0.168207	0.00916634	0.168259
	GOTERM_BP_ALL	GO:0019748~secondary metabolic process	11	3.14286	0.000401689	FBGN0031973, FBGN0032601, FBGN0025454, FBGN0038150, FBGN0000473, FBGN0033981, FBGN0032693, FBGN0013772, FBGN0037515, FBGN0033302, FBGN0038194	247	122	10996	4.01394	0.527303	0.025507	0.682791
	GOTERM_BP_ALL	GO:0010033~response to organic substance	21	6	0.0242274	FBGN0010241, FBGN0261862, FBGN0050489, FBGN0264562, FBGN0003865, FBGN0000473, FBGN0034468, FBGN0053503, FBGN0003719, FBGN0032693, FBGN0023129, FBGN0033302, FBGN0035695, FBGN0025454, FBGN0003068, FBGN0039788, FBGN0033981, FBGN0004512, FBGN0266064, FBGN0013772, FBGN0038194	247	556	10996	1.68144	1	0.599406	34.1791
	GOTERM_BP_ALL	GO:0042221~response to chemical	35	10	0.0526729	FBGN0260874, FBGN0038681, FBGN0265974, FBGN0050489, FBGN0264562, FBGN0003865, FBGN0000473, FBGN0053503, FBGN0003719, FBGN0032693, FBGN0033302, FBGN0023129, FBGN0035695, FBGN0027108, FBGN0027070, FBGN0028999, FBGN0033981, FBGN0039679, FBGN0010241, FBGN0261862, FBGN0010453, FBGN0014179, FBGN0034468, FBGN0025454, FBGN0003068, FBGN0039788, FBGN0002565, FBGN0260945, FBGN0004512, FBGN0266064, FBGN00041…	247	1146	10996	1.35963	1	0.813988	60.2574
	GOTERM_BP_ALL	GO:0070887~cellular response to chemical stimulus	13	3.71429	0.122597	FBGN0264562, FBGN0003865, FBGN0000473, FBGN0032693, FBGN0003719, FBGN0033302, FBGN0025454, FBGN0027070, FBGN0260945, FBGN0033981, FBGN0266064, FBGN0013772, FBGN0038194	247	368	10996	1.57265	1	0.945187	89.2506
	Annotation Cluster 3	Enrichment Score: 3.719708988923058
	Category	Term	Count	%	PValue	Genes	List Total	Pop Hits	Pop Total	Fold Enrichment	Bonferroni	Benjamini	FDR
	GOTERM_BP_ALL	GO:0050830~defense response to Gram-positive bacterium	10	2.85714	3.67182e-06	FBGN0010388, FBGN0034407, FBGN0000277, FBGN0030051, FBGN0000276, FBGN0012042, FBGN0014865, FBGN0041579, FBGN0004426, FBGN0029765	247	56	10996	7.94968	0.00682457	0.000760595	0.00626133
	GOTERM_BP_ALL	GO:0006952~defense response	26	7.42857	5.10947e-06	FBGN0010388, FBGN0035906, FBGN0040734, FBGN0040736, FBGN0053223, FBGN0043578, FBGN0004956, FBGN0000277, FBGN0000276, FBGN0033980, FBGN0035434, FBGN0041579, FBGN0010441, FBGN0025583, FBGN0040653, FBGN0029765, FBGN0031973, FBGN0034407, FBGN0039801, FBGN0012042, FBGN0014865, FBGN0037515, FBGN0039099, FBGN0040487, FBGN0030051, FBGN0004426	247	410	10996	2.82311	0.00948393	0.000952465	0.00871277
	GOTERM_BP_ALL	GO:0045087~innate immune response	18	5.14286	1.48614e-05	FBGN0010388, FBGN0031973, FBGN0035906, FBGN0012042, FBGN0039801, FBGN0040736, FBGN0014865, FBGN0053223, FBGN0043578, FBGN0037515, FBGN0004956, FBGN0000277, FBGN0030051, FBGN0000276, FBGN0041579, FBGN0010441, FBGN0025583, FBGN0040653	247	229	10996	3.49925	0.0273361	0.00230706	0.0253399
	GOTERM_BP_ALL	GO:0009617~response to bacterium	18	5.14286	3.73603e-05	FBGN0010388, FBGN0034407, FBGN0035906, FBGN0012042, FBGN0040736, FBGN0014865, FBGN0039099, FBGN0004956, FBGN0040487, FBGN0000277, FBGN0030051, FBGN0000276, FBGN0033980, FBGN0041579, FBGN0004426, FBGN0040653, FBGN0025583, FBGN0029765	247	246	10996	3.25743	0.0673062	0.00534553	0.063691
	GOTERM_BP_ALL	GO:0006955~immune response	21	6	4.66506e-05	FBGN0010388, FBGN0031973, FBGN0034407, FBGN0035906, FBGN0012042, FBGN0039801, FBGN0040736, FBGN0014865, FBGN0053223, FBGN0043578, FBGN0020377, FBGN0037515, FBGN0004956, FBGN0000022, FBGN0000277, FBGN0030051, FBGN0000276, FBGN0041579, FBGN0010441, FBGN0040653, FBGN0025583	247	328	10996	2.85025	0.0833279	0.0061954	0.079523
	GOTERM_BP_ALL	GO:0043207~response to external biotic stimulus	22	6.28571	5.97667e-05	FBGN0010388, FBGN0034407, FBGN0035906, FBGN0012042, FBGN0040736, FBGN0014865, FBGN0039099, FBGN0004956, FBGN0000022, FBGN0040487, FBGN0000277, FBGN0000276, FBGN0030051, FBGN0033980, FBGN0041579, FBGN0039682, FBGN0035434, FBGN0010441, FBGN0004426, FBGN0040653, FBGN0025583, FBGN0029765	247	361	10996	2.71302	0.10548	0.00740367	0.101871
	GOTERM_BP_ALL	GO:0051707~response to other organism	22	6.28571	5.97667e-05	FBGN0010388, FBGN0034407, FBGN0035906, FBGN0012042, FBGN0040736, FBGN0014865, FBGN0039099, FBGN0004956, FBGN0000022, FBGN0040487, FBGN0000277, FBGN0000276, FBGN0030051, FBGN0033980, FBGN0041579, FBGN0039682, FBGN0035434, FBGN0010441, FBGN0004426, FBGN0040653, FBGN0025583, FBGN0029765	247	361	10996	2.71302	0.10548	0.00740367	0.101871
	GOTERM_BP_ALL	GO:0009607~response to biotic stimulus	22	6.28571	7.00141e-05	FBGN0010388, FBGN0034407, FBGN0035906, FBGN0012042, FBGN0040736, FBGN0014865, FBGN0039099, FBGN0004956, FBGN0000022, FBGN0040487, FBGN0000277, FBGN0000276, FBGN0030051, FBGN0033980, FBGN0041579, FBGN0039682, FBGN0035434, FBGN0010441, FBGN0004426, FBGN0040653, FBGN0025583, FBGN0029765	247	365	10996	2.68329	0.122415	0.00765181	0.119327
	GOTERM_BP_ALL	GO:0009605~response to external stimulus	43	12.2857	8.32845e-05	FBGN0010388, FBGN0265974, FBGN0035906, FBGN0040736, FBGN0023129, FBGN0004956, FBGN0000022, FBGN0000277, FBGN0002939, FBGN0000276, FBGN0035227, FBGN0028999, FBGN0033980, FBGN0041579, FBGN0035434, FBGN0014396, FBGN0010441, FBGN0040653, FBGN0025583, FBGN0029765, FBGN0261862, FBGN0034407, FBGN0010453, FBGN0012042, FBGN0014865, FBGN0014179, FBGN0037166, FBGN0039099, FBGN0040487, FBGN0030051, FBGN00030…	247	1027	10996	1.86396	0.143869	0.00814205	0.141929
	GOTERM_BP_ALL	GO:0006959~humoral immune response	12	3.42857	0.000102476	FBGN0010388, FBGN0034407, FBGN0000277, FBGN0000276, FBGN0012042, FBGN0039801, FBGN0040736, FBGN0014865, FBGN0041579, FBGN0010441, FBGN0040653, FBGN0000022	247	124	10996	4.30821	0.173972	0.00906	0.174607
	GOTERM_BP_ALL	GO:0042742~defense response to bacterium	16	4.57143	0.000107311	FBGN0010388, FBGN0034407, FBGN0035906, FBGN0012042, FBGN0040736, FBGN0014865, FBGN0039099, FBGN0004956, FBGN0040487, FBGN0000277, FBGN0030051, FBGN0000276, FBGN0033980, FBGN0041579, FBGN0004426, FBGN0029765	247	217	10996	3.28245	0.181389	0.00905631	0.182839
	GOTERM_BP_ALL	GO:0098542~defense response to other organism	18	5.14286	0.000161717	FBGN0010388, FBGN0034407, FBGN0035906, FBGN0012042, FBGN0040736, FBGN0014865, FBGN0039099, FBGN0004956, FBGN0040487, FBGN0000277, FBGN0030051, FBGN0000276, FBGN0033980, FBGN0041579, FBGN0035434, FBGN0010441, FBGN0004426, FBGN0029765	247	277	10996	2.89288	0.260385	0.0130285	0.275416
	GOTERM_BP_ALL	GO:0050829~defense response to Gram-negative bacterium	11	3.14286	0.000215635	FBGN0010388, FBGN0000277, FBGN0030051, FBGN0000276, FBGN0035906, FBGN0012042, FBGN0033980, FBGN0014865, FBGN0004426, FBGN0004956, FBGN0029765	247	113	10996	4.33363	0.331155	0.0153503	0.367085
	GOTERM_BP_ALL	GO:0002376~immune system process	24	6.85714	0.000456038	FBGN0010388, FBGN0031973, FBGN0034407, FBGN0010453, FBGN0035906, FBGN0012042, FBGN0039801, FBGN0040736, FBGN0014865, FBGN0053223, FBGN0043578, FBGN0014179, FBGN0020377, FBGN0037515, FBGN0004956, FBGN0000022, FBGN0264294, FBGN0000277, FBGN0030051, FBGN0000276, FBGN0041579, FBGN0010441, FBGN0040653, FBGN0025583	247	478	10996	2.23522	0.572887	0.0279586	0.774837
	GOTERM_BP_ALL	GO:0019731~antibacterial humoral response	7	2	0.000462419	FBGN0010388, FBGN0000277, FBGN0000276, FBGN0012042, FBGN0040736, FBGN0014865, FBGN0041579	247	45	10996	6.92506	0.577942	0.0274426	0.785639
	GOTERM_BP_ALL	GO:0019730~antimicrobial humoral response	9	2.57143	0.00155712	FBGN0010388, FBGN0000277, FBGN0000276, FBGN0012042, FBGN0040736, FBGN0014865, FBGN0041579, FBGN0010441, FBGN0000022	247	98	10996	4.08841	0.945322	0.079683	2.62242
	GOTERM_BP_ALL	GO:0006950~response to stress	43	12.2857	0.00683047	FBGN0010388, FBGN0035906, FBGN0040734, FBGN0264562, FBGN0040736, FBGN0053223, FBGN0043578, FBGN0064237, FBGN0004956, FBGN0000277, FBGN0000276, FBGN0035227, FBGN0041100, FBGN0033980, FBGN0041579, FBGN0035434, FBGN0010441, FBGN0040653, FBGN0025583, FBGN0029765, FBGN0039679, FBGN0031973, FBGN0261862, FBGN0034407, FBGN0012042, FBGN0039801, FBGN0014865, FBGN0039099, FBGN0037515, FBGN0040487, FBGN00300…	247	1281	10996	1.49437	0.999997	0.28565	11.0307
	GOTERM_BP_ALL	GO:0050896~response to stimulus	90	25.7143	0.0103645	FBGN0010388, FBGN0260874, FBGN0038681, FBGN0265974, FBGN0035906, FBGN0040734, FBGN0040736, FBGN0261952, FBGN0000473, FBGN0043578, FBGN0003719, FBGN0001075, FBGN0032693, FBGN0023129, FBGN0035695, FBGN0000277, FBGN0000276, FBGN0033980, FBGN0050280, FBGN0041579, FBGN0050281, FBGN0033981, FBGN0034224, FBGN0010441, FBGN0002592, FBGN0025583, FBGN0039679, FBGN0031973, FBGN0010241, FBGN0028429, FBGN00344…	247	3215	10996	1.24623	1	0.384773	16.2778
	GOTERM_BP_ALL	GO:0051704~multi-organism process	43	12.2857	0.234519	FBGN0010388, FBGN0035906, FBGN0265974, FBGN0050488, FBGN0040736, FBGN0003719, FBGN0023129, FBGN0011204, FBGN0001077, FBGN0004956, FBGN0000022, FBGN0036211, FBGN0000277, FBGN0000276, FBGN0027108, FBGN0035227, FBGN0041100, FBGN0033980, FBGN0041579, FBGN0035434, FBGN0014396, FBGN0260959, FBGN0010441, FBGN0040653, FBGN0025583, FBGN0029765, FBGN0034407, FBGN0027506, FBGN0012042, FBGN0014865, FBGN00390…	247	1677	10996	1.14149	1	0.98025	98.9511
	Annotation Cluster 4	Enrichment Score: 2.520767373296841
	Category	Term	Count	%	PValue	Genes	List Total	Pop Hits	Pop Total	Fold Enrichment	Bonferroni	Benjamini	FDR
	GOTERM_BP_ALL	GO:0044712~single-organism catabolic process	20	5.71429	9.87469e-05	FBGN0032981, FBGN0039827, FBGN0032287, FBGN0043783, FBGN0261436, FBGN0010053, FBGN0000473, FBGN0032693, FBGN0033302, FBGN0038172, FBGN0025454, FBGN0037801, FBGN0039788, FBGN0023535, FBGN0033981, FBGN0260945, FBGN0266064, FBGN0013772, FBGN0038194, FBGN0034997	247	319	10996	2.79111	0.168207	0.00916634	0.168259
	GOTERM_BP_ALL	GO:0044248~cellular catabolic process	28	8	0.0017375	FBGN0038627, FBGN0032945, FBGN0032287, FBGN0000473, FBGN0032693, FBGN0052483, FBGN0033302, FBGN0046253, FBGN0037801, FBGN0041100, FBGN0033981, FBGN0029765, FBGN0003231, FBGN0033520, FBGN0261436, FBGN0010053, FBGN0025454, FBGN0038172, FBGN0038475, FBGN0039788, FBGN0038074, FBGN0023535, FBGN0260945, FBGN0004426, FBGN0266064, FBGN0013772, FBGN0038194, FBGN0034997	247	661	10996	1.88579	0.960964	0.0861517	2.92198
	GOTERM_BP_ALL	GO:0009056~catabolic process	33	9.42857	0.00209702	FBGN0038627, FBGN0032945, FBGN0032981, FBGN0032287, FBGN0043783, FBGN0043578, FBGN0000473, FBGN0052483, FBGN0064237, FBGN0032693, FBGN0033302, FBGN0046253, FBGN0037801, FBGN0041100, FBGN0033981, FBGN0029765, FBGN0003231, FBGN0033520, FBGN0039827, FBGN0261436, FBGN0010053, FBGN0025454, FBGN0038172, FBGN0038475, FBGN0039788, FBGN0038074, FBGN0023535, FBGN0260945, FBGN0004426, FBGN0266064, FBGN00137…	247	841	10996	1.74685	0.98006	0.100406	3.51646
	GOTERM_BP_ALL	GO:1901575~organic substance catabolic process	22	6.28571	0.229551	FBGN0038627, FBGN0032981, FBGN0032945, FBGN0039827, FBGN0032287, FBGN0043783, FBGN0261436, FBGN0010053, FBGN0043578, FBGN0052483, FBGN0064237, FBGN0046253, FBGN0038172, FBGN0037801, FBGN0038475, FBGN0039788, FBGN0023535, FBGN0041100, FBGN0260945, FBGN0266064, FBGN0034997, FBGN0003231	247	787	10996	1.24447	1	0.978932	98.8287
	Annotation Cluster 5	Enrichment Score: 1.6137717071187305
	Category	Term	Count	%	PValue	Genes	List Total	Pop Hits	Pop Total	Fold Enrichment	Bonferroni	Benjamini	FDR
	GOTERM_BP_ALL	GO:0006575~cellular modified amino acid metabolic process	9	2.57143	0.000214621	FBGN0063497, FBGN0032945, FBGN0035906, FBGN0001149, FBGN0010039, FBGN0038074, FBGN0010041, FBGN0063494, FBGN0010043	247	73	10996	5.48855	0.329889	0.015885	0.365362
	GOTERM_BP_ALL	GO:0006749~glutathione metabolic process	7	2	0.00136645	FBGN0063497, FBGN0035906, FBGN0001149, FBGN0010039, FBGN0010041, FBGN0063494, FBGN0010043	247	55	10996	5.66596	0.921932	0.0722613	2.30481
	GOTERM_BP_ALL	GO:0006790~sulfur compound metabolic process	9	2.57143	0.0291333	FBGN0063497, FBGN0035906, FBGN0265974, FBGN0001149, FBGN0010039, FBGN0038074, FBGN0010041, FBGN0063494, FBGN0010043	247	162	10996	2.47323	1	0.646684	39.6004
	GOTERM_BP_ALL	GO:0043603~cellular amide metabolic process	12	3.42857	0.998917	FBGN0010388, FBGN0063497, FBGN0046253, FBGN0035906, FBGN0001149, FBGN0010039, FBGN0023535, FBGN0010041, FBGN0063494, FBGN0000022, FBGN0034997, FBGN0010043	247	1036	10996	0.515655	1	1	100
	GOTERM_BP_ALL	GO:0006518~peptide metabolic process	9	2.57143	0.999896	FBGN0010388, FBGN0063497, FBGN0046253, FBGN0035906, FBGN0001149, FBGN0010039, FBGN0010041, FBGN0063494, FBGN0010043	247	984	10996	0.407179	1	1	100

## Sheet: E) GOs_R177_down&up
Table S2E. Significant gene ontology clusters according to DAVID functional annotation tool (enrichment score > 1.3) for RAL-177. First GO terms corresponding to down-regulated genes , the ones corresponded to the up-regulated terms are displayed after the black line.
Down regulated genes	Annotation Cluster 1	Enrichment Score: 9.573905296507803
	Category	Term	Count	%	PValue	Genes	List Total	Pop Hits	Pop Total	Fold Enrichment	Bonferroni	Benjamini	FDR
	GOTERM_BP_ALL	GO:0006810~transport	263	17.9891	2.04516e-11	FBGN0027287, FBGN0000043, FBGN0000044, FBGN0265187, FBGN0035944, FBGN0000042, FBGN0025680, FBGN0028665, FBGN0015622, FBGN0013342, FBGN0051636, FBGN0266346, FBGN0259111, FBGN0085284, FBGN0260933, FBGN0263390, FBGN0034156, FBGN0036493, FBGN0243512, FBGN0035400, FBGN0037140, FBGN0265190, FBGN0051116, FBGN0263776, FBGN0033447, FBGN0259246, FBGN0019886, FBGN0031012, FBGN0000038, FBGN0036666, FBGN00320…	1059	1883	10996	1.45025	7.62028e-08	2.54009e-08	3.77153e-08
	GOTERM_BP_ALL	GO:0044765~single-organism transport	214	14.6375	2.04587e-11	FBGN0000043, FBGN0000044, FBGN0265187, FBGN0035944, FBGN0000042, FBGN0025680, FBGN0028665, FBGN0015622, FBGN0013342, FBGN0266346, FBGN0260933, FBGN0259111, FBGN0263390, FBGN0034156, FBGN0036493, FBGN0243512, FBGN0037140, FBGN0035400, FBGN0051116, FBGN0263776, FBGN0033447, FBGN0259246, FBGN0019886, FBGN0031012, FBGN0000038, FBGN0032018, FBGN0027106, FBGN0013811, FBGN0041181, FBGN0020307, FBGN00345…	1059	1451	10996	1.53139	7.62289e-08	1.90572e-08	3.77282e-08
	GOTERM_BP_ALL	GO:1902578~single-organism localization	221	15.1163	8.85737e-11	FBGN0000043, FBGN0000044, FBGN0265187, FBGN0035944, FBGN0000042, FBGN0025680, FBGN0028665, FBGN0015622, FBGN0013342, FBGN0034709, FBGN0266346, FBGN0260933, FBGN0259111, FBGN0263390, FBGN0034156, FBGN0036493, FBGN0243512, FBGN0037140, FBGN0035400, FBGN0265190, FBGN0051116, FBGN0263776, FBGN0033447, FBGN0259246, FBGN0019886, FBGN0031012, FBGN0000038, FBGN0032018, FBGN0027106, FBGN0013811, FBGN00411…	1059	1534	10996	1.49591	3.30026e-07	6.60051e-08	1.63341e-07
	GOTERM_BP_ALL	GO:0051234~establishment of localization	265	18.1259	4.72833e-10	FBGN0027287, FBGN0000043, FBGN0000044, FBGN0265187, FBGN0035944, FBGN0000042, FBGN0025680, FBGN0028665, FBGN0015622, FBGN0013342, FBGN0034709, FBGN0051636, FBGN0266346, FBGN0259111, FBGN0085284, FBGN0260933, FBGN0263390, FBGN0034156, FBGN0036493, FBGN0243512, FBGN0035400, FBGN0037140, FBGN0265190, FBGN0051116, FBGN0263776, FBGN0033447, FBGN0259246, FBGN0019886, FBGN0031012, FBGN0000038, FBGN00366…	1059	1957	10996	1.40603	1.76177e-06	2.51682e-07	8.71962e-07
	GOTERM_BP_ALL	GO:0051179~localization	300	20.5198	7.70647e-08	FBGN0027287, FBGN0000043, FBGN0000044, FBGN0250876, FBGN0265187, FBGN0035944, FBGN0000042, FBGN0025680, FBGN0028665, FBGN0015622, FBGN0013342, FBGN0034709, FBGN0087007, FBGN0051636, FBGN0266346, FBGN0259111, FBGN0085284, FBGN0260933, FBGN0263390, FBGN0034156, FBGN0038901, FBGN0036493, FBGN0032935, FBGN0243512, FBGN0035400, FBGN0037140, FBGN0037750, FBGN0265190, FBGN0051116, FBGN0263776, FBGN00334…	1059	2388	10996	1.30444	0.000287102	2.051e-05	0.000142117
	Annotation Cluster 2	Enrichment Score: 7.966083312549527
	Category	Term	Count	%	PValue	Genes	List Total	Pop Hits	Pop Total	Fold Enrichment	Bonferroni	Benjamini	FDR
	GOTERM_BP_ALL	GO:0006030~chitin metabolic process	37	2.53078	1.18892e-09	FBGN0262854, FBGN0036940, FBGN0259192, FBGN0038422, FBGN0260393, FBGN0037487, FBGN0053265, FBGN0022770, FBGN0031097, FBGN0035845, FBGN0035844, FBGN0038180, FBGN0036947, FBGN0036948, FBGN0026415, FBGN0040950, FBGN0260026, FBGN0035412, FBGN0260653, FBGN0033668, FBGN0028675, FBGN0001321, FBGN0039454, FBGN0036951, FBGN0039453, FBGN0036950, FBGN0263132, FBGN0034582, FBGN0036362, FBGN0035398, FBGN02644…	1059	126	10996	3.04909	4.4299e-06	5.53738e-07	2.19251e-06
	GOTERM_BP_ALL	GO:0006040~amino sugar metabolic process	39	2.66758	1.31674e-09	FBGN0262854, FBGN0036940, FBGN0259192, FBGN0027538, FBGN0038422, FBGN0260393, FBGN0037487, FBGN0053265, FBGN0022770, FBGN0031097, FBGN0035845, FBGN0035844, FBGN0038180, FBGN0036947, FBGN0036948, FBGN0026415, FBGN0040950, FBGN0260026, FBGN0035412, FBGN0260653, FBGN0033668, FBGN0028675, FBGN0001321, FBGN0039454, FBGN0036951, FBGN0039453, FBGN0036950, FBGN0263132, FBGN0034582, FBGN0036362, FBGN00353…	1059	138	10996	2.93443	4.90614e-06	5.45128e-07	2.42822e-06
	GOTERM_BP_ALL	GO:1901071~glucosamine-containing compound metabolic process	38	2.59918	1.58997e-09	FBGN0262854, FBGN0036940, FBGN0259192, FBGN0027538, FBGN0038422, FBGN0260393, FBGN0037487, FBGN0053265, FBGN0022770, FBGN0031097, FBGN0035845, FBGN0035844, FBGN0038180, FBGN0036947, FBGN0036948, FBGN0026415, FBGN0040950, FBGN0260026, FBGN0035412, FBGN0260653, FBGN0033668, FBGN0028675, FBGN0001321, FBGN0039454, FBGN0036951, FBGN0039453, FBGN0036950, FBGN0263132, FBGN0034582, FBGN0036362, FBGN00353…	1059	133	10996	2.96668	5.92422e-06	5.92424e-07	2.93211e-06
	GOTERM_BP_ALL	GO:0006022~aminoglycan metabolic process	42	2.87278	2.54004e-09	FBGN0036940, FBGN0262854, FBGN0259192, FBGN0030695, FBGN0038422, FBGN0260393, FBGN0035094, FBGN0037487, FBGN0053265, FBGN0022770, FBGN0031097, FBGN0035845, FBGN0035844, FBGN0038180, FBGN0037906, FBGN0036947, FBGN0036948, FBGN0026415, FBGN0040950, FBGN0260026, FBGN0035412, FBGN0260653, FBGN0033668, FBGN0028675, FBGN0001321, FBGN0039454, FBGN0036951, FBGN0039453, FBGN0036950, FBGN0263132, FBGN00345…	1059	159	10996	2.74278	9.46415e-06	8.60381e-07	4.68415e-06
	GOTERM_BP_ALL	GO:1901135~carbohydrate derivative metabolic process	95	6.49795	2.33724e-05	FBGN0036940, FBGN0262854, FBGN0259192, FBGN0011676, FBGN0034988, FBGN0027538, FBGN0038295, FBGN0037487, FBGN0022770, FBGN0031097, FBGN0035845, FBGN0039738, FBGN0022160, FBGN0035844, FBGN0038180, FBGN0052626, FBGN0026315, FBGN0036947, FBGN0036948, FBGN0026415, FBGN0035412, FBGN0035517, FBGN0015011, FBGN0001321, FBGN0004514, FBGN0039454, FBGN0039453, FBGN0011336, FBGN0265190, FBGN0039596, FBGN00175…	1059	646	10996	1.52697	0.0834021	0.0031054	0.0430927
	Annotation Cluster 3	Enrichment Score: 4.169762454619739
	Category	Term	Count	%	PValue	Genes	List Total	Pop Hits	Pop Total	Fold Enrichment	Bonferroni	Benjamini	FDR
	GOTERM_BP_ALL	GO:0030001~metal ion transport	44	3.00958	6.85638e-08	FBGN0003710, FBGN0015622, FBGN0005564, FBGN0036279, FBGN0052557, FBGN0020307, FBGN0019947, FBGN0011589, FBGN0086693, FBGN0033097, FBGN0053289, FBGN0263006, FBGN0259111, FBGN0029762, FBGN0263390, FBGN0039714, FBGN0000535, FBGN0085419, FBGN0028704, FBGN0260499, FBGN0004620, FBGN0036770, FBGN0011286, FBGN0038412, FBGN0001991, FBGN0039747, FBGN0264753, FBGN0060296, FBGN0261698, FBGN0085425, FBGN00347…	1059	190	10996	2.40457	0.000255436	2.12888e-05	0.00012644
	GOTERM_BP_ALL	GO:0006812~cation transport	57	3.89877	7.34955e-07	FBGN0003710, FBGN0028665, FBGN0015622, FBGN0053289, FBGN0266346, FBGN0263006, FBGN0259111, FBGN0263390, FBGN0261612, FBGN0004620, FBGN0040377, FBGN0036770, FBGN0037140, FBGN0001991, FBGN0032151, FBGN0085425, FBGN0034730, FBGN0019886, FBGN0038376, FBGN0032451, FBGN0085426, FBGN0035504, FBGN0000038, FBGN0262515, FBGN0265262, FBGN0005564, FBGN0036279, FBGN0052557, FBGN0020307, FBGN0019947, FBGN00115…	1059	299	10996	1.97944	0.0027347	0.000152124	0.00135534
	GOTERM_BP_ALL	GO:0006811~ion transport	76	5.19836	1.06029e-06	FBGN0003710, FBGN0265187, FBGN0030529, FBGN0028665, FBGN0015622, FBGN0034094, FBGN0023549, FBGN0034783, FBGN0034782, FBGN0053289, FBGN0266346, FBGN0263006, FBGN0259111, FBGN0263390, FBGN0261612, FBGN0040377, FBGN0004620, FBGN0036770, FBGN0037140, FBGN0001991, FBGN0032151, FBGN0051116, FBGN0033234, FBGN0085425, FBGN0034730, FBGN0019886, FBGN0038376, FBGN0050272, FBGN0032451, FBGN0085426, FBGN00355…	1059	448	10996	1.76147	0.00394286	0.000197513	0.00195529
	GOTERM_BP_ALL	GO:0055085~transmembrane transport	84	5.74555	3.84668e-06	FBGN0035244, FBGN0028665, FBGN0036984, FBGN0030574, FBGN0265767, FBGN0023549, FBGN0034784, FBGN0034783, FBGN0034782, FBGN0266346, FBGN0263006, FBGN0025111, FBGN0263390, FBGN0261612, FBGN0034156, FBGN0052054, FBGN0036493, FBGN0040377, FBGN0036770, FBGN0038740, FBGN0035400, FBGN0037140, FBGN0025709, FBGN0001991, FBGN0051116, FBGN0033234, FBGN0085425, FBGN0028468, FBGN0263776, FBGN0019886, FBGN00383…	1059	528	10996	1.6519	0.0142305	0.00068228	0.00709352
	GOTERM_BP_ALL	GO:0072511~divalent inorganic cation transport	20	1.36799	6.27747e-05	FBGN0036770, FBGN0011286, FBGN0038412, FBGN0001991, FBGN0015622, FBGN0039747, FBGN0264753, FBGN0019947, FBGN0060296, FBGN0086693, FBGN0033097, FBGN0019886, FBGN0038376, FBGN0263006, FBGN0032451, FBGN0039714, FBGN0085419, FBGN0028704, FBGN0085426, FBGN0004620	1059	75	10996	2.7689	0.208564	0.00630184	0.115701
	GOTERM_BP_ALL	GO:0070838~divalent metal ion transport	20	1.36799	6.27747e-05	FBGN0036770, FBGN0011286, FBGN0038412, FBGN0001991, FBGN0015622, FBGN0039747, FBGN0264753, FBGN0019947, FBGN0060296, FBGN0086693, FBGN0033097, FBGN0019886, FBGN0038376, FBGN0263006, FBGN0032451, FBGN0039714, FBGN0085419, FBGN0028704, FBGN0085426, FBGN0004620	1059	75	10996	2.7689	0.208564	0.00630184	0.115701
	GOTERM_BP_ALL	GO:0098655~cation transmembrane transport	28	1.91518	0.000589997	FBGN0262515, FBGN0265262, FBGN0028665, FBGN0052557, FBGN0033097, FBGN0263006, FBGN0263390, FBGN0039714, FBGN0085419, FBGN0260499, FBGN0040377, FBGN0036770, FBGN0011286, FBGN0038412, FBGN0001991, FBGN0037671, FBGN0261698, FBGN0060296, FBGN0085425, FBGN0264753, FBGN0031261, FBGN0027779, FBGN0037098, FBGN0019886, FBGN0038376, FBGN0005671, FBGN0085426, FBGN0000038	1059	145	10996	2.00507	0.889083	0.0343023	1.08245
	GOTERM_BP_ALL	GO:0098662~inorganic cation transmembrane transport	26	1.77839	0.000803691	FBGN0262515, FBGN0265262, FBGN0028665, FBGN0052557, FBGN0033097, FBGN0263006, FBGN0263390, FBGN0039714, FBGN0085419, FBGN0260499, FBGN0040377, FBGN0036770, FBGN0011286, FBGN0038412, FBGN0001991, FBGN0037671, FBGN0060296, FBGN0261698, FBGN0264753, FBGN0085425, FBGN0027779, FBGN0037098, FBGN0038376, FBGN0019886, FBGN0005671, FBGN0085426	1059	133	10996	2.02983	0.950001	0.0424877	1.47176
	GOTERM_BP_ALL	GO:0006816~calcium ion transport	15	1.02599	0.000953658	FBGN0036770, FBGN0011286, FBGN0001991, FBGN0015622, FBGN0039747, FBGN0264753, FBGN0019947, FBGN0060296, FBGN0086693, FBGN0019886, FBGN0263006, FBGN0085419, FBGN0028704, FBGN0085426, FBGN0004620	1059	58	10996	2.68536	0.971419	0.0469052	1.74411
	GOTERM_BP_ALL	GO:0098660~inorganic ion transmembrane transport	28	1.91518	0.00151765	FBGN0262515, FBGN0265262, FBGN0028665, FBGN0052557, FBGN0033097, FBGN0013953, FBGN0263006, FBGN0263390, FBGN0039714, FBGN0085419, FBGN0260499, FBGN0040377, FBGN0036770, FBGN0011286, FBGN0038412, FBGN0001991, FBGN0037671, FBGN0051116, FBGN0060296, FBGN0261698, FBGN0085425, FBGN0264753, FBGN0027779, FBGN0037098, FBGN0019886, FBGN0038376, FBGN0005671, FBGN0085426	1059	154	10996	1.88789	0.996514	0.0644092	2.762
	GOTERM_BP_ALL	GO:0034220~ion transmembrane transport	31	2.12038	0.00276035	FBGN0262515, FBGN0265262, FBGN0028665, FBGN0264006, FBGN0052557, FBGN0033097, FBGN0013953, FBGN0263006, FBGN0263390, FBGN0039714, FBGN0085419, FBGN0260499, FBGN0040377, FBGN0036770, FBGN0011286, FBGN0038412, FBGN0001991, FBGN0037671, FBGN0051116, FBGN0264753, FBGN0060296, FBGN0261698, FBGN0085425, FBGN0031261, FBGN0027779, FBGN0037098, FBGN0019886, FBGN0038376, FBGN0005671, FBGN0085426, FBGN00000…	1059	184	10996	1.74937	0.999966	0.0960429	4.96972
	GOTERM_BP_ALL	GO:0070588~calcium ion transmembrane transport	8	0.547196	0.00598338	FBGN0036770, FBGN0264753, FBGN0060296, FBGN0011286, FBGN0001991, FBGN0263006, FBGN0085419, FBGN0085426	1059	24	10996	3.46113	1	0.17001	10.4768
	Annotation Cluster 4	Enrichment Score: 4.060919839255333
	Category	Term	Count	%	PValue	Genes	List Total	Pop Hits	Pop Total	Fold Enrichment	Bonferroni	Benjamini	FDR
	GOTERM_BP_ALL	GO:0007591~molting cycle, chitin-based cuticle	28	1.91518	3.96782e-07	FBGN0000422, FBGN0250871, FBGN0035199, FBGN0011225, FBGN0020638, FBGN0020637, FBGN0015765, FBGN0263782, FBGN0038180, FBGN0001297, FBGN0005626, FBGN0026415, FBGN0262125, FBGN0263930, FBGN0038901, FBGN0024320, FBGN0029118, FBGN0004870, FBGN0035612, FBGN0263132, FBGN0034582, FBGN0035398, FBGN0020521, FBGN0264672, FBGN0086367, FBGN0000568, FBGN0035049, FBGN0267339	1059	99	10996	2.93671	0.00147732	9.85557e-05	0.000731712
	GOTERM_BP_ALL	GO:0042303~molting cycle	29	1.98358	4.98801e-07	FBGN0000422, FBGN0250871, FBGN0035199, FBGN0011225, FBGN0020638, FBGN0020637, FBGN0015765, FBGN0263782, FBGN0038180, FBGN0001297, FBGN0005626, FBGN0026415, FBGN0262125, FBGN0263930, FBGN0038901, FBGN0024320, FBGN0029118, FBGN0004870, FBGN0035612, FBGN0263132, FBGN0034582, FBGN0035398, FBGN0020521, FBGN0264672, FBGN0086367, FBGN0000568, FBGN0259226, FBGN0035049, FBGN0267339	1059	106	10996	2.84074	0.00185681	0.000116151	0.000919846
	GOTERM_BP_ALL	GO:0022404~molting cycle process	22	1.50479	8.33178e-07	FBGN0029118, FBGN0000422, FBGN0250871, FBGN0035199, FBGN0035612, FBGN0004870, FBGN0263132, FBGN0034582, FBGN0035398, FBGN0015765, FBGN0020521, FBGN0263782, FBGN0086367, FBGN0000568, FBGN0259226, FBGN0038180, FBGN0267339, FBGN0001297, FBGN0026415, FBGN0005626, FBGN0263930, FBGN0038901	1059	68	10996	3.35933	0.00309961	0.000163377	0.00153647
	GOTERM_BP_ALL	GO:0007593~chitin-based cuticle sclerotization	12	0.820793	0.000650614	FBGN0086367, FBGN0029118, FBGN0000422, FBGN0267339, FBGN0035199, FBGN0004870, FBGN0035612, FBGN0001297, FBGN0005626, FBGN0263930, FBGN0015765, FBGN0038901	1059	38	10996	3.27896	0.91152	0.0371814	1.19303
	GOTERM_BP_ALL	GO:0048067~cuticle pigmentation	14	0.957592	0.00147213	FBGN0086367, FBGN0029118, FBGN0000422, FBGN0035199, FBGN0267339, FBGN0041713, FBGN0035612, FBGN0004870, FBGN0001297, FBGN0005626, FBGN0262125, FBGN0263930, FBGN0015765, FBGN0038901	1059	54	10996	2.69199	0.995869	0.0632581	2.68021
	GOTERM_BP_ALL	GO:0048085~adult chitin-containing cuticle pigmentation	9	0.615595	0.00230512	FBGN0086367, FBGN0029118, FBGN0000422, FBGN0035199, FBGN0004870, FBGN0035612, FBGN0001297, FBGN0005626, FBGN0263930	1059	26	10996	3.59425	0.999816	0.0865383	4.16655
	GOTERM_BP_ALL	GO:0048066~developmental pigmentation	23	1.57319	0.00278168	FBGN0025697, FBGN0029118, FBGN0000422, FBGN0035880, FBGN0035199, FBGN0041713, FBGN0004870, FBGN0035612, FBGN0019643, FBGN0015622, FBGN0015765, FBGN0004644, FBGN0086367, FBGN0267339, FBGN0041184, FBGN0000153, FBGN0001297, FBGN0000241, FBGN0005626, FBGN0262125, FBGN0263930, FBGN0001296, FBGN0038901	1059	122	10996	1.95752	0.999969	0.0958563	5.00721
	GOTERM_BP_ALL	GO:0043473~pigmentation	24	1.64159	0.0032148	FBGN0025697, FBGN0029118, FBGN0000422, FBGN0035880, FBGN0035199, FBGN0041713, FBGN0004870, FBGN0035612, FBGN0019643, FBGN0015622, FBGN0015765, FBGN0004644, FBGN0086367, FBGN0267339, FBGN0041184, FBGN0000153, FBGN0001297, FBGN0000241, FBGN0005626, FBGN0262125, FBGN0263930, FBGN0001296, FBGN0085408, FBGN0038901	1059	131	10996	1.9023	0.999994	0.107015	5.76517
	Annotation Cluster 5	Enrichment Score: 3.119419273227152
	Category	Term	Count	%	PValue	Genes	List Total	Pop Hits	Pop Total	Fold Enrichment	Bonferroni	Benjamini	FDR
	GOTERM_BP_ALL	GO:0032879~regulation of localization	65	4.44596	0.000119349	FBGN0003710, FBGN0250876, FBGN0030897, FBGN0000044, FBGN0011225, FBGN0005586, FBGN0264606, FBGN0015622, FBGN0033075, FBGN0035207, FBGN0040475, FBGN0038975, FBGN0263006, FBGN0031294, FBGN0262125, FBGN0003091, FBGN0003090, FBGN0004620, FBGN0243512, FBGN0261983, FBGN0008635, FBGN0024320, FBGN0004657, FBGN0265190, FBGN0267002, FBGN0052506, FBGN0015773, FBGN0003328, FBGN0053094, FBGN0267339, FBGN00116…	1059	419	10996	1.61079	0.358997	0.0107882	0.219865
	GOTERM_BP_ALL	GO:0051049~regulation of transport	47	3.21477	0.000121021	FBGN0003710, FBGN0264978, FBGN0000044, FBGN0030897, FBGN0027594, FBGN0011225, FBGN0264606, FBGN0005586, FBGN0015622, FBGN0069242, FBGN0027598, FBGN0264006, FBGN0004644, FBGN0033075, FBGN0040475, FBGN0040348, FBGN0038975, FBGN0263006, FBGN0031842, FBGN0085419, FBGN0262125, FBGN0031294, FBGN0003091, FBGN0260499, FBGN0004620, FBGN0003053, FBGN0261983, FBGN0024320, FBGN0004242, FBGN0264087, FBGN02651…	1059	274	10996	1.78109	0.362978	0.0106795	0.222942
	GOTERM_BP_ALL	GO:0051050~positive regulation of transport	23	1.57319	0.00250123	FBGN0000044, FBGN0004242, FBGN0027594, FBGN0011225, FBGN0264606, FBGN0267002, FBGN0069242, FBGN0027598, FBGN0264006, FBGN0004644, FBGN0033075, FBGN0040475, FBGN0032715, FBGN0037098, FBGN0038975, FBGN0030329, FBGN0263006, FBGN0031842, FBGN0262125, FBGN0003091, FBGN0011661, FBGN0034718, FBGN0260499	1059	121	10996	1.9737	0.999911	0.092626	4.51333
	GOTERM_BP_ALL	GO:0060627~regulation of vesicle-mediated transport	20	1.36799	0.00921488	FBGN0261983, FBGN0264978, FBGN0004242, FBGN0027594, FBGN0011225, FBGN0005586, FBGN0052506, FBGN0027598, FBGN0033075, FBGN0035879, FBGN0053094, FBGN0040348, FBGN0038975, FBGN0030329, FBGN0262125, FBGN0003091, FBGN0261089, FBGN0034718, FBGN0053547, FBGN0011661	1059	111	10996	1.87088	1	0.224022	15.6944
	Annotation Cluster 6	Enrichment Score: 2.6539014244768655
	Category	Term	Count	%	PValue	Genes	List Total	Pop Hits	Pop Total	Fold Enrichment	Bonferroni	Benjamini	FDR
	GOTERM_BP_ALL	GO:0006629~lipid metabolic process	68	4.65116	0.000284037	FBGN0001941, FBGN0032612, FBGN0027572, FBGN0027538, FBGN0026718, FBGN0263593, FBGN0033844, FBGN0015591, FBGN0037612, FBGN0261560, FBGN0031092, FBGN0039774, FBGN0037315, FBGN0030761, FBGN0263006, FBGN0045064, FBGN0035517, FBGN0025697, FBGN0086712, FBGN0034628, FBGN0024320, FBGN0033999, FBGN0034629, FBGN0265190, FBGN0036367, FBGN0039769, FBGN0037976, FBGN0000568, FBGN0038983, FBGN0030485, FBGN00352…	1059	457	10996	1.54501	0.653015	0.0201495	0.522504
	GOTERM_BP_ALL	GO:0044255~cellular lipid metabolic process	50	3.41997	0.000795172	FBGN0001941, FBGN0027572, FBGN0027538, FBGN0026718, FBGN0033844, FBGN0263593, FBGN0015591, FBGN0037612, FBGN0261560, FBGN0031092, FBGN0037315, FBGN0039774, FBGN0030761, FBGN0263006, FBGN0045064, FBGN0035517, FBGN0025697, FBGN0034628, FBGN0086712, FBGN0034629, FBGN0265190, FBGN0039769, FBGN0038983, FBGN0030485, FBGN0035265, FBGN0035266, FBGN0035195, FBGN0052699, FBGN0028841, FBGN0031948, FBGN00381…	1059	322	10996	1.61233	0.948387	0.0426518	1.45627
	GOTERM_BP_ALL	GO:0008610~lipid biosynthetic process	26	1.77839	0.048357	FBGN0035265, FBGN0001941, FBGN0027538, FBGN0026718, FBGN0052699, FBGN0031948, FBGN0033844, FBGN0263593, FBGN0028841, FBGN0038130, FBGN0015591, FBGN0039756, FBGN0039754, FBGN0263782, FBGN0263006, FBGN0032721, FBGN0050502, FBGN0086532, FBGN0024320, FBGN0265190, FBGN0032715, FBGN0038983, FBGN0261283, FBGN0025885, FBGN0030485, FBGN0001404	1059	184	10996	1.46722	1	0.515306	59.9101
	Annotation Cluster 7	Enrichment Score: 2.5748518898346426
	Category	Term	Count	%	PValue	Genes	List Total	Pop Hits	Pop Total	Fold Enrichment	Bonferroni	Benjamini	FDR
	GOTERM_BP_ALL	GO:0048511~rhythmic process	29	1.98358	0.000862353	FBGN0044050, FBGN0016694, FBGN0000422, FBGN0025680, FBGN0032840, FBGN0037174, FBGN0035802, FBGN0011205, FBGN0034136, FBGN0264006, FBGN0027109, FBGN0039203, FBGN0028622, FBGN0016076, FBGN0001297, FBGN0037290, FBGN0260499, FBGN0004168, FBGN0039536, FBGN0004244, FBGN0019643, FBGN0023076, FBGN0032495, FBGN0003380, FBGN0015801, FBGN0262580, FBGN0040071, FBGN0263220, FBGN0015221	1059	156	10996	1.93024	0.959825	0.0436641	1.57838
	GOTERM_BP_ALL	GO:0007623~circadian rhythm	28	1.91518	0.00124254	FBGN0044050, FBGN0016694, FBGN0000422, FBGN0032840, FBGN0025680, FBGN0037174, FBGN0035802, FBGN0011205, FBGN0034136, FBGN0264006, FBGN0027109, FBGN0039203, FBGN0028622, FBGN0016076, FBGN0001297, FBGN0037290, FBGN0260499, FBGN0004168, FBGN0039536, FBGN0004244, FBGN0019643, FBGN0023076, FBGN0003380, FBGN0032495, FBGN0262580, FBGN0040071, FBGN0263220, FBGN0015221	1059	152	10996	1.91273	0.990271	0.0562627	2.26674
	GOTERM_BP_ALL	GO:0048512~circadian behavior	20	1.36799	0.00154769	FBGN0044050, FBGN0039536, FBGN0000422, FBGN0025680, FBGN0019643, FBGN0011205, FBGN0034136, FBGN0264006, FBGN0023076, FBGN0027109, FBGN0028622, FBGN0003380, FBGN0016076, FBGN0001297, FBGN0263220, FBGN0040071, FBGN0260499, FBGN0262580, FBGN0004168, FBGN0015221	1059	95	10996	2.18597	0.996884	0.0649045	2.81594
	GOTERM_BP_ALL	GO:0007622~rhythmic behavior	20	1.36799	0.00199579	FBGN0044050, FBGN0039536, FBGN0000422, FBGN0025680, FBGN0019643, FBGN0011205, FBGN0034136, FBGN0264006, FBGN0023076, FBGN0027109, FBGN0028622, FBGN0003380, FBGN0016076, FBGN0001297, FBGN0263220, FBGN0040071, FBGN0260499, FBGN0262580, FBGN0004168, FBGN0015221	1059	97	10996	2.1409	0.999415	0.0777235	3.61712
	GOTERM_BP_ALL	GO:0045475~locomotor rhythm	12	0.820793	0.0403594	FBGN0044050, FBGN0027109, FBGN0039536, FBGN0028622, FBGN0025680, FBGN0016076, FBGN0001297, FBGN0011205, FBGN0264006, FBGN0040071, FBGN0023076, FBGN0015221	1059	64	10996	1.94688	1	0.48399	53.2199
	Annotation Cluster 8	Enrichment Score: 2.568265772740373
	Category	Term	Count	%	PValue	Genes	List Total	Pop Hits	Pop Total	Fold Enrichment	Bonferroni	Benjamini	FDR
	GOTERM_BP_ALL	GO:0023052~signaling	249	17.0315	6.15211e-06	FBGN0041707, FBGN0250876, FBGN0265082, FBGN0025680, FBGN0032840, FBGN0037546, FBGN0263593, FBGN0028665, FBGN0035802, FBGN0032694, FBGN0013342, FBGN0034709, FBGN0263456, FBGN0266346, FBGN0043070, FBGN0029507, FBGN0037754, FBGN0263873, FBGN0243512, FBGN0025697, FBGN0037140, FBGN0034972, FBGN0027794, FBGN0259246, FBGN0019886, FBGN0050361, FBGN0028515, FBGN0000037, FBGN0023179, FBGN0031888, FBGN00344…	1059	2013	10996	1.28438	0.0226621	0.0010414	0.0113446
	GOTERM_BP_ALL	GO:0044700~single organism signaling	243	16.6211	8.37224e-06	FBGN0041707, FBGN0250876, FBGN0265082, FBGN0025680, FBGN0032840, FBGN0037546, FBGN0263593, FBGN0028665, FBGN0035802, FBGN0032694, FBGN0013342, FBGN0034709, FBGN0263456, FBGN0266346, FBGN0043070, FBGN0029507, FBGN0037754, FBGN0263873, FBGN0243512, FBGN0025697, FBGN0037140, FBGN0027794, FBGN0259246, FBGN0019886, FBGN0050361, FBGN0028515, FBGN0000037, FBGN0023179, FBGN0031888, FBGN0034420, FBGN00000…	1059	1966	10996	1.2834	0.0307135	0.00135539	0.0154383
	GOTERM_BP_ALL	GO:0007154~cell communication	253	17.3051	1.9246e-05	FBGN0041707, FBGN0250876, FBGN0265082, FBGN0025680, FBGN0032840, FBGN0037546, FBGN0263593, FBGN0028665, FBGN0035802, FBGN0032694, FBGN0013342, FBGN0034709, FBGN0263456, FBGN0266346, FBGN0043070, FBGN0029507, FBGN0037754, FBGN0263873, FBGN0243512, FBGN0025697, FBGN0037140, FBGN0034972, FBGN0027794, FBGN0259246, FBGN0019886, FBGN0050361, FBGN0028515, FBGN0000037, FBGN0023179, FBGN0031888, FBGN00344…	1059	2082	10996	1.26177	0.0692003	0.00265245	0.035486
	GOTERM_BP_ALL	GO:0007165~signal transduction	197	13.4747	8.40473e-05	FBGN0041707, FBGN0250876, FBGN0265082, FBGN0032840, FBGN0025680, FBGN0037546, FBGN0263593, FBGN0028665, FBGN0035802, FBGN0032694, FBGN0034709, FBGN0263456, FBGN0266346, FBGN0043070, FBGN0029507, FBGN0263873, FBGN0243512, FBGN0037754, FBGN0025697, FBGN0027794, FBGN0050361, FBGN0028515, FBGN0000037, FBGN0023179, FBGN0034420, FBGN0031888, FBGN0000038, FBGN0044050, FBGN0263782, FBGN0027109, FBGN00334…	1059	1594	10996	1.28327	0.268877	0.00799793	0.15488
	GOTERM_BP_ALL	GO:0050896~response to stimulus	346	23.6662	0.00634556	FBGN0041707, FBGN0250876, FBGN0037546, FBGN0025680, FBGN0032840, FBGN0265082, FBGN0263593, FBGN0028665, FBGN0035802, FBGN0032694, FBGN0263456, FBGN0034709, FBGN0266448, FBGN0087007, FBGN0034296, FBGN0266346, FBGN0043070, FBGN0029507, FBGN0032935, FBGN0037754, FBGN0243512, FBGN0263873, FBGN0001168, FBGN0025697, FBGN0033958, FBGN0031689, FBGN0027794, FBGN0050263, FBGN0019886, FBGN0050361, FBGN00285…	1059	3215	10996	1.11746	1	0.1741	11.0764
	GOTERM_BP_ALL	GO:0051716~cellular response to stimulus	225	15.3899	0.0610637	FBGN0041707, FBGN0250876, FBGN0265082, FBGN0032840, FBGN0025680, FBGN0037546, FBGN0263593, FBGN0028665, FBGN0035802, FBGN0032694, FBGN0034709, FBGN0263456, FBGN0266346, FBGN0043070, FBGN0029507, FBGN0032935, FBGN0037754, FBGN0263873, FBGN0243512, FBGN0025697, FBGN0031689, FBGN0027794, FBGN0019886, FBGN0050361, FBGN0028515, FBGN0000037, FBGN0023179, FBGN0034420, FBGN0031888, FBGN0000038, FBGN00440…	1059	2127	10996	1.09838	1	0.56376	68.7121
	GOTERM_BP_ALL	GO:0065007~biological regulation	420	28.7278	0.309932	FBGN0250876, FBGN0000044, FBGN0041707, FBGN0000042, FBGN0265082, FBGN0028665, FBGN0035802, FBGN0032694, FBGN0013342, FBGN0052121, FBGN0029507, FBGN0001168, FBGN0263873, FBGN0243512, FBGN0033540, FBGN0265190, FBGN0027794, FBGN0033447, FBGN0019886, FBGN0028515, FBGN0000037, FBGN0023179, FBGN0034420, FBGN0000038, FBGN0036666, FBGN0039084, FBGN0263782, FBGN0033438, FBGN0020307, FBGN0034577, FBGN00296…	1059	4274	10996	1.02036	1	0.937684	99.8931
	GOTERM_BP_ALL	GO:0050789~regulation of biological process	359	24.5554	0.833292	FBGN0034985, FBGN0000044, FBGN0041707, FBGN0250876, FBGN0037546, FBGN0265082, FBGN0025680, FBGN0032840, FBGN0263593, FBGN0028665, FBGN0035802, FBGN0032694, FBGN0015622, FBGN0052121, FBGN0263456, FBGN0034709, FBGN0266346, FBGN0043070, FBGN0029507, FBGN0038901, FBGN0037754, FBGN0243512, FBGN0263873, FBGN0001168, FBGN0025697, FBGN0037140, FBGN0033540, FBGN0034972, FBGN0037750, FBGN0265190, FBGN00277…	1059	3864	10996	0.964708	1	0.999791	100
	GOTERM_BP_ALL	GO:0050794~regulation of cellular process	327	22.3666	0.921642	FBGN0034985, FBGN0000044, FBGN0041707, FBGN0250876, FBGN0037546, FBGN0265082, FBGN0025680, FBGN0032840, FBGN0263593, FBGN0028665, FBGN0035802, FBGN0032694, FBGN0015622, FBGN0052121, FBGN0263456, FBGN0034709, FBGN0266346, FBGN0043070, FBGN0029507, FBGN0038901, FBGN0037754, FBGN0243512, FBGN0263873, FBGN0001168, FBGN0025697, FBGN0037140, FBGN0033540, FBGN0034972, FBGN0037750, FBGN0265190, FBGN00277…	1059	3596	10996	0.944206	1	0.999983	100
	Annotation Cluster 9	Enrichment Score: 2.4762239066721503
	Category	Term	Count	%	PValue	Genes	List Total	Pop Hits	Pop Total	Fold Enrichment	Bonferroni	Benjamini	FDR
	GOTERM_BP_ALL	GO:0022404~molting cycle process	22	1.50479	8.33178e-07	FBGN0029118, FBGN0000422, FBGN0250871, FBGN0035199, FBGN0035612, FBGN0004870, FBGN0263132, FBGN0034582, FBGN0035398, FBGN0015765, FBGN0020521, FBGN0263782, FBGN0086367, FBGN0000568, FBGN0259226, FBGN0038180, FBGN0267339, FBGN0001297, FBGN0026415, FBGN0005626, FBGN0263930, FBGN0038901	1059	68	10996	3.35933	0.00309961	0.000163377	0.00153647
	GOTERM_BP_ALL	GO:0007593~chitin-based cuticle sclerotization	12	0.820793	0.000650614	FBGN0086367, FBGN0029118, FBGN0000422, FBGN0267339, FBGN0035199, FBGN0004870, FBGN0035612, FBGN0001297, FBGN0005626, FBGN0263930, FBGN0015765, FBGN0038901	1059	38	10996	3.27896	0.91152	0.0371814	1.19303
	GOTERM_BP_ALL	GO:0048067~cuticle pigmentation	14	0.957592	0.00147213	FBGN0086367, FBGN0029118, FBGN0000422, FBGN0035199, FBGN0267339, FBGN0041713, FBGN0035612, FBGN0004870, FBGN0001297, FBGN0005626, FBGN0262125, FBGN0263930, FBGN0015765, FBGN0038901	1059	54	10996	2.69199	0.995869	0.0632581	2.68021
	GOTERM_BP_ALL	GO:0007564~regulation of chitin-based cuticle tanning	6	0.410397	0.00780148	FBGN0000422, FBGN0267339, FBGN0005626, FBGN0003255, FBGN0015765, FBGN0038901	1059	14	10996	4.45002	1	0.198346	13.4487
	GOTERM_BP_ALL	GO:0048079~regulation of cuticle pigmentation	6	0.410397	0.0144736	FBGN0000422, FBGN0267339, FBGN0005626, FBGN0262125, FBGN0015765, FBGN0038901	1059	16	10996	3.89377	1	0.295643	23.5751
	GOTERM_BP_ALL	GO:0048082~regulation of adult chitin-containing cuticle pigmentation	5	0.341997	0.0300405	FBGN0000422, FBGN0267339, FBGN0005626, FBGN0015765, FBGN0038901	1059	13	10996	3.99361	1	0.42402	43.0203
	GOTERM_BP_ALL	GO:0048070~regulation of developmental pigmentation	7	0.478796	0.0398733	FBGN0000422, FBGN0267339, FBGN0004870, FBGN0005626, FBGN0262125, FBGN0015765, FBGN0038901	1059	27	10996	2.69199	1	0.482724	52.781
	GOTERM_BP_ALL	GO:0021700~developmental maturation	31	2.12038	0.143568	FBGN0036666, FBGN0035195, FBGN0000422, FBGN0035199, FBGN0031985, FBGN0027594, FBGN0015765, FBGN0037375, FBGN0015277, FBGN0250789, FBGN0001297, FBGN0000229, FBGN0005626, FBGN0263930, FBGN0004620, FBGN0038901, FBGN0004574, FBGN0005612, FBGN0029118, FBGN0004242, FBGN0001991, FBGN0004870, FBGN0035612, FBGN0015797, FBGN0267002, FBGN0086367, FBGN0267339, FBGN0261797, FBGN0011661, FBGN0053547, FBGN00014…	1059	255	10996	1.26229	1	0.777715	94.2618
	Annotation Cluster 10	Enrichment Score: 2.470258866528273
	Category	Term	Count	%	PValue	Genes	List Total	Pop Hits	Pop Total	Fold Enrichment	Bonferroni	Benjamini	FDR
	GOTERM_BP_ALL	GO:0008038~neuron recognition	22	1.50479	0.00102124	FBGN0262509, FBGN0035195, FBGN0030887, FBGN0250871, FBGN0266599, FBGN0001250, FBGN0032666, FBGN0052373, FBGN0024273, FBGN0262716, FBGN0036899, FBGN0033438, FBGN0263934, FBGN0000636, FBGN0035049, FBGN0250789, FBGN0085414, FBGN0035101, FBGN0250788, FBGN0001987, FBGN0001961, FBGN0034718	1059	106	10996	2.15504	0.977787	0.0494942	1.86661
	GOTERM_BP_ALL	GO:0008037~cell recognition	22	1.50479	0.00131048	FBGN0262509, FBGN0035195, FBGN0030887, FBGN0250871, FBGN0266599, FBGN0001250, FBGN0032666, FBGN0052373, FBGN0024273, FBGN0262716, FBGN0036899, FBGN0033438, FBGN0263934, FBGN0000636, FBGN0035049, FBGN0250789, FBGN0085414, FBGN0035101, FBGN0250788, FBGN0001987, FBGN0001961, FBGN0034718	1059	108	10996	2.11513	0.992449	0.0585385	2.38927
	GOTERM_BP_ALL	GO:0008039~synaptic target recognition	10	0.683995	0.0290179	FBGN0262509, FBGN0036899, FBGN0000636, FBGN0030887, FBGN0250871, FBGN0085414, FBGN0032666, FBGN0052373, FBGN0001987, FBGN0034718	1059	46	10996	2.25726	1	0.41754	41.9022
	Annotation Cluster 11	Enrichment Score: 2.322311678646641
	Category	Term	Count	%	PValue	Genes	List Total	Pop Hits	Pop Total	Fold Enrichment	Bonferroni	Benjamini	FDR
	GOTERM_BP_ALL	GO:0006026~aminoglycan catabolic process	13	0.889193	0.000333158	FBGN0030695, FBGN0259192, FBGN0263132, FBGN0035094, FBGN0034582, FBGN0035398, FBGN0261341, FBGN0037906, FBGN0038180, FBGN0026415, FBGN0035976, FBGN0035975, FBGN0260653	1059	41	10996	3.29229	0.711065	0.0227294	0.612603
	GOTERM_BP_ALL	GO:1901136~carbohydrate derivative catabolic process	17	1.16279	0.00269661	FBGN0030695, FBGN0259192, FBGN0015011, FBGN0034988, FBGN0263132, FBGN0035094, FBGN0034582, FBGN0035398, FBGN0030510, FBGN0261341, FBGN0037906, FBGN0038180, FBGN0026415, FBGN0035976, FBGN0036752, FBGN0035975, FBGN0260653	1059	78	10996	2.26304	0.999957	0.0957155	4.85764
	GOTERM_BP_ALL	GO:0006032~chitin catabolic process	8	0.547196	0.00763335	FBGN0259192, FBGN0261341, FBGN0038180, FBGN0263132, FBGN0034582, FBGN0035398, FBGN0026415, FBGN0260653	1059	25	10996	3.32268	1	0.198544	13.1778
	GOTERM_BP_ALL	GO:1901072~glucosamine-containing compound catabolic process	8	0.547196	0.0119038	FBGN0259192, FBGN0261341, FBGN0038180, FBGN0263132, FBGN0034582, FBGN0035398, FBGN0026415, FBGN0260653	1059	27	10996	3.07656	1	0.268038	19.8154
	GOTERM_BP_ALL	GO:0046348~amino sugar catabolic process	8	0.547196	0.0119038	FBGN0259192, FBGN0261341, FBGN0038180, FBGN0263132, FBGN0034582, FBGN0035398, FBGN0026415, FBGN0260653	1059	27	10996	3.07656	1	0.268038	19.8154
	GOTERM_BP_ALL	GO:0018990~ecdysis, chitin-based cuticle	7	0.478796	0.0119832	FBGN0000568, FBGN0038180, FBGN0263132, FBGN0034582, FBGN0035398, FBGN0026415, FBGN0263782	1059	21	10996	3.46113	1	0.267974	19.9341
	Annotation Cluster 12	Enrichment Score: 2.1530416423440792
	Category	Term	Count	%	PValue	Genes	List Total	Pop Hits	Pop Total	Fold Enrichment	Bonferroni	Benjamini	FDR
	GOTERM_BP_ALL	GO:0043269~regulation of ion transport	13	0.889193	0.000197657	FBGN0039747, FBGN0264753, FBGN0003710, FBGN0033289, FBGN0037098, FBGN0264087, FBGN0263006, FBGN0015622, FBGN0085419, FBGN0260499, FBGN0085426, FBGN0264006, FBGN0035504	1059	39	10996	3.46113	0.521235	0.015549	0.363877
	GOTERM_BP_ALL	GO:0032409~regulation of transporter activity	7	0.478796	0.000236252	FBGN0264753, FBGN0037098, FBGN0263006, FBGN0085419, FBGN0260499, FBGN0085426, FBGN0264006	1059	11	10996	6.60761	0.585374	0.0178065	0.434781
	GOTERM_BP_ALL	GO:0032412~regulation of ion transmembrane transporter activity	7	0.478796	0.000236252	FBGN0264753, FBGN0037098, FBGN0263006, FBGN0085419, FBGN0260499, FBGN0085426, FBGN0264006	1059	11	10996	6.60761	0.585374	0.0178065	0.434781
	GOTERM_BP_ALL	GO:0022898~regulation of transmembrane transporter activity	7	0.478796	0.000236252	FBGN0264753, FBGN0037098, FBGN0263006, FBGN0085419, FBGN0260499, FBGN0085426, FBGN0264006	1059	11	10996	6.60761	0.585374	0.0178065	0.434781
	GOTERM_BP_ALL	GO:0010959~regulation of metal ion transport	11	0.752394	0.000236781	FBGN0039747, FBGN0264753, FBGN0003710, FBGN0033289, FBGN0037098, FBGN0263006, FBGN0015622, FBGN0085419, FBGN0260499, FBGN0085426, FBGN0035504	1059	29	10996	3.93852	0.586191	0.0174922	0.435753
	GOTERM_BP_ALL	GO:0043271~negative regulation of ion transport	6	0.410397	0.000356938	FBGN0039747, FBGN0264753, FBGN0264087, FBGN0085419, FBGN0260499, FBGN0085426	1059	8	10996	7.78754	0.735573	0.0238951	0.656193
	GOTERM_BP_ALL	GO:0034765~regulation of ion transmembrane transport	7	0.478796	0.000740767	FBGN0264753, FBGN0037098, FBGN0263006, FBGN0085419, FBGN0260499, FBGN0085426, FBGN0264006	1059	13	10996	5.59105	0.936779	0.0409721	1.35728
	GOTERM_BP_ALL	GO:0034762~regulation of transmembrane transport	7	0.478796	0.000740767	FBGN0264753, FBGN0037098, FBGN0263006, FBGN0085419, FBGN0260499, FBGN0085426, FBGN0264006	1059	13	10996	5.59105	0.936779	0.0409721	1.35728
	GOTERM_BP_ALL	GO:1904062~regulation of cation transmembrane transport	6	0.410397	0.00230015	FBGN0264753, FBGN0037098, FBGN0263006, FBGN0085419, FBGN0260499, FBGN0085426	1059	11	10996	5.66366	0.999812	0.0872371	4.15774
	GOTERM_BP_ALL	GO:0032410~negative regulation of transporter activity	4	0.273598	0.00329805	FBGN0264753, FBGN0085419, FBGN0260499, FBGN0085426	1059	4	10996	10.3834	0.999995	0.108666	5.91021
	GOTERM_BP_ALL	GO:0032413~negative regulation of ion transmembrane transporter activity	4	0.273598	0.00329805	FBGN0264753, FBGN0085419, FBGN0260499, FBGN0085426	1059	4	10996	10.3834	0.999995	0.108666	5.91021
	GOTERM_BP_ALL	GO:0034763~negative regulation of transmembrane transport	4	0.273598	0.00329805	FBGN0264753, FBGN0085419, FBGN0260499, FBGN0085426	1059	4	10996	10.3834	0.999995	0.108666	5.91021
	GOTERM_BP_ALL	GO:0034766~negative regulation of ion transmembrane transport	4	0.273598	0.00329805	FBGN0264753, FBGN0085419, FBGN0260499, FBGN0085426	1059	4	10996	10.3834	0.999995	0.108666	5.91021
	GOTERM_BP_ALL	GO:0070588~calcium ion transmembrane transport	8	0.547196	0.00598338	FBGN0036770, FBGN0264753, FBGN0060296, FBGN0011286, FBGN0001991, FBGN0263006, FBGN0085419, FBGN0085426	1059	24	10996	3.46113	1	0.17001	10.4768
	GOTERM_BP_ALL	GO:1901019~regulation of calcium ion transmembrane transporter activity	4	0.273598	0.00765469	FBGN0264753, FBGN0263006, FBGN0085419, FBGN0085426	1059	5	10996	8.3067	1	0.196323	13.2123
	GOTERM_BP_ALL	GO:1903169~regulation of calcium ion transmembrane transport	4	0.273598	0.00765469	FBGN0264753, FBGN0263006, FBGN0085419, FBGN0085426	1059	5	10996	8.3067	1	0.196323	13.2123
	GOTERM_BP_ALL	GO:0051926~negative regulation of calcium ion transport	4	0.273598	0.00765469	FBGN0039747, FBGN0264753, FBGN0085419, FBGN0085426	1059	5	10996	8.3067	1	0.196323	13.2123
	GOTERM_BP_ALL	GO:0051924~regulation of calcium ion transport	6	0.410397	0.0107896	FBGN0039747, FBGN0264753, FBGN0263006, FBGN0015622, FBGN0085419, FBGN0085426	1059	15	10996	4.15335	1	0.249241	18.1315
	GOTERM_BP_ALL	GO:0032411~positive regulation of transporter activity	4	0.273598	0.0231197	FBGN0037098, FBGN0263006, FBGN0260499, FBGN0264006	1059	7	10996	5.93336	1	0.375692	35.0376
	GOTERM_BP_ALL	GO:0032414~positive regulation of ion transmembrane transporter activity	4	0.273598	0.0231197	FBGN0037098, FBGN0263006, FBGN0260499, FBGN0264006	1059	7	10996	5.93336	1	0.375692	35.0376
	GOTERM_BP_ALL	GO:2001257~regulation of cation channel activity	4	0.273598	0.0231197	FBGN0264753, FBGN0085419, FBGN0260499, FBGN0085426	1059	7	10996	5.93336	1	0.375692	35.0376
	GOTERM_BP_ALL	GO:1901020~negative regulation of calcium ion transmembrane transporter activity	3	0.205198	0.0259724	FBGN0264753, FBGN0085419, FBGN0085426	1059	3	10996	10.3834	1	0.396749	38.4483
	GOTERM_BP_ALL	GO:1904063~negative regulation of cation transmembrane transport	3	0.205198	0.0259724	FBGN0264753, FBGN0085419, FBGN0085426	1059	3	10996	10.3834	1	0.396749	38.4483
	GOTERM_BP_ALL	GO:1901385~regulation of voltage-gated calcium channel activity	3	0.205198	0.0259724	FBGN0264753, FBGN0085419, FBGN0085426	1059	3	10996	10.3834	1	0.396749	38.4483
	GOTERM_BP_ALL	GO:1901386~negative regulation of voltage-gated calcium channel activity	3	0.205198	0.0259724	FBGN0264753, FBGN0085419, FBGN0085426	1059	3	10996	10.3834	1	0.396749	38.4483
	GOTERM_BP_ALL	GO:1903170~negative regulation of calcium ion transmembrane transport	3	0.205198	0.0259724	FBGN0264753, FBGN0085419, FBGN0085426	1059	3	10996	10.3834	1	0.396749	38.4483
	GOTERM_BP_ALL	GO:2001258~negative regulation of cation channel activity	3	0.205198	0.0259724	FBGN0264753, FBGN0085419, FBGN0085426	1059	3	10996	10.3834	1	0.396749	38.4483
	GOTERM_BP_ALL	GO:0034764~positive regulation of transmembrane transport	4	0.273598	0.0479625	FBGN0037098, FBGN0263006, FBGN0260499, FBGN0264006	1059	9	10996	4.61484	1	0.515122	59.6025
	GOTERM_BP_ALL	GO:0034767~positive regulation of ion transmembrane transport	4	0.273598	0.0479625	FBGN0037098, FBGN0263006, FBGN0260499, FBGN0264006	1059	9	10996	4.61484	1	0.515122	59.6025
	GOTERM_BP_ALL	GO:0043270~positive regulation of ion transport	4	0.273598	0.122647	FBGN0037098, FBGN0263006, FBGN0260499, FBGN0264006	1059	13	10996	3.19489	1	0.737991	91.0451
	GOTERM_BP_ALL	GO:0051051~negative regulation of transport	7	0.478796	0.126912	FBGN0039747, FBGN0264753, FBGN0003053, FBGN0264087, FBGN0085419, FBGN0260499, FBGN0085426	1059	36	10996	2.01899	1	0.74506	91.8147
	GOTERM_BP_ALL	GO:1904064~positive regulation of cation transmembrane transport	3	0.205198	0.175666	FBGN0037098, FBGN0263006, FBGN0260499	1059	8	10996	3.89377	1	0.822761	97.1631
	GOTERM_BP_ALL	GO:0044092~negative regulation of molecular function	11	0.752394	0.391825	FBGN0264753, FBGN0260446, FBGN0264087, FBGN0041184, FBGN0000229, FBGN0028515, FBGN0085419, FBGN0034718, FBGN0264750, FBGN0260499, FBGN0085426	1059	92	10996	1.24149	1	0.966621	99.9896
	Annotation Cluster 13	Enrichment Score: 2.074353371668927
	Category	Term	Count	%	PValue	Genes	List Total	Pop Hits	Pop Total	Fold Enrichment	Bonferroni	Benjamini	FDR
	GOTERM_BP_ALL	GO:0042592~homeostatic process	73	4.99316	8.40533e-06	FBGN0001941, FBGN0010387, FBGN0038391, FBGN0035880, FBGN0027572, FBGN0035244, FBGN0263593, FBGN0028665, FBGN0015622, FBGN0265767, FBGN0037612, FBGN0034094, FBGN0039774, FBGN0263006, FBGN0259111, FBGN0038901, FBGN0036770, FBGN0263873, FBGN0086712, FBGN0034628, FBGN0034629, FBGN0032006, FBGN0028550, FBGN0004657, FBGN0032151, FBGN0032210, FBGN0051116, FBGN0026369, FBGN0019886, FBGN0036742, FBGN00535…	1059	449	10996	1.68817	0.0308331	0.00130408	0.0154993
	GOTERM_BP_ALL	GO:0048878~chemical homeostasis	44	3.00958	2.54858e-05	FBGN0010387, FBGN0027572, FBGN0035244, FBGN0265262, FBGN0263593, FBGN0028665, FBGN0011205, FBGN0015622, FBGN0034136, FBGN0037612, FBGN0265767, FBGN0052557, FBGN0034094, FBGN0032775, FBGN0035868, FBGN0013953, FBGN0038790, FBGN0263006, FBGN0259111, FBGN0039714, FBGN0028704, FBGN0040305, FBGN0001186, FBGN0036770, FBGN0039536, FBGN0034628, FBGN0086712, FBGN0034629, FBGN0028550, FBGN0011286, FBGN00322…	1059	235	10996	1.94412	0.0905919	0.00326917	0.0469885
	GOTERM_BP_ALL	GO:0055080~cation homeostasis	25	1.70999	0.0014661	FBGN0036770, FBGN0039536, FBGN0011286, FBGN0035244, FBGN0265262, FBGN0028665, FBGN0034136, FBGN0265767, FBGN0052557, FBGN0034094, FBGN0035868, FBGN0019886, FBGN0038376, FBGN0036742, FBGN0038790, FBGN0013953, FBGN0263006, FBGN0023458, FBGN0005671, FBGN0259111, FBGN0039714, FBGN0028704, FBGN0015222, FBGN0040305, FBGN0015221	1059	131	10996	1.98156	0.995775	0.0637418	2.66938
	GOTERM_BP_ALL	GO:0050801~ion homeostasis	26	1.77839	0.00255656	FBGN0035244, FBGN0265262, FBGN0028665, FBGN0015622, FBGN0034136, FBGN0265767, FBGN0052557, FBGN0034094, FBGN0035868, FBGN0013953, FBGN0038790, FBGN0263006, FBGN0259111, FBGN0039714, FBGN0028704, FBGN0040305, FBGN0036770, FBGN0039536, FBGN0011286, FBGN0036742, FBGN0038376, FBGN0019886, FBGN0023458, FBGN0005671, FBGN0015222, FBGN0015221	1059	144	10996	1.87478	0.999928	0.0936496	4.61096
	GOTERM_BP_ALL	GO:0030003~cellular cation homeostasis	21	1.43639	0.00275626	FBGN0036770, FBGN0011286, FBGN0035244, FBGN0265262, FBGN0028665, FBGN0034136, FBGN0265767, FBGN0052557, FBGN0019886, FBGN0038376, FBGN0013953, FBGN0036742, FBGN0263006, FBGN0023458, FBGN0005671, FBGN0259111, FBGN0039714, FBGN0028704, FBGN0015222, FBGN0040305, FBGN0015221	1059	107	10996	2.03786	0.999966	0.0968097	4.96254
	GOTERM_BP_ALL	GO:0098771~inorganic ion homeostasis	24	1.64159	0.00472927	FBGN0036770, FBGN0011286, FBGN0035244, FBGN0265262, FBGN0028665, FBGN0034136, FBGN0265767, FBGN0052557, FBGN0034094, FBGN0035868, FBGN0019886, FBGN0038376, FBGN0036742, FBGN0038790, FBGN0013953, FBGN0263006, FBGN0023458, FBGN0005671, FBGN0259111, FBGN0039714, FBGN0028704, FBGN0015222, FBGN0040305, FBGN0015221	1059	135	10996	1.84593	1	0.142378	8.37082
	GOTERM_BP_ALL	GO:0006873~cellular ion homeostasis	21	1.43639	0.0052586	FBGN0036770, FBGN0011286, FBGN0035244, FBGN0265262, FBGN0028665, FBGN0034136, FBGN0265767, FBGN0052557, FBGN0019886, FBGN0038376, FBGN0013953, FBGN0036742, FBGN0263006, FBGN0023458, FBGN0005671, FBGN0259111, FBGN0039714, FBGN0028704, FBGN0015222, FBGN0040305, FBGN0015221	1059	113	10996	1.92965	1	0.154569	9.26536
	GOTERM_BP_ALL	GO:0055082~cellular chemical homeostasis	23	1.57319	0.005583	FBGN0036770, FBGN0001186, FBGN0010387, FBGN0011286, FBGN0035244, FBGN0265262, FBGN0028665, FBGN0034136, FBGN0265767, FBGN0052557, FBGN0019886, FBGN0038376, FBGN0013953, FBGN0036742, FBGN0263006, FBGN0023458, FBGN0005671, FBGN0259111, FBGN0039714, FBGN0028704, FBGN0015222, FBGN0040305, FBGN0015221	1059	129	10996	1.8513	1	0.160794	9.80949
	GOTERM_BP_ALL	GO:0055065~metal ion homeostasis	17	1.16279	0.0138704	FBGN0011286, FBGN0035244, FBGN0034136, FBGN0265767, FBGN0052557, FBGN0034094, FBGN0035868, FBGN0019886, FBGN0038790, FBGN0036742, FBGN0038376, FBGN0263006, FBGN0039714, FBGN0028704, FBGN0015222, FBGN0040305, FBGN0015221	1059	92	10996	1.91867	1	0.293161	22.7078
	GOTERM_BP_ALL	GO:0006875~cellular metal ion homeostasis	14	0.957592	0.0167989	FBGN0011286, FBGN0035244, FBGN0034136, FBGN0265767, FBGN0052557, FBGN0036742, FBGN0038376, FBGN0019886, FBGN0263006, FBGN0039714, FBGN0028704, FBGN0015222, FBGN0040305, FBGN0015221	1059	71	10996	2.04743	1	0.314762	26.8328
	GOTERM_BP_ALL	GO:0019725~cellular homeostasis	31	2.12038	0.0602302	FBGN0010387, FBGN0010395, FBGN0035244, FBGN0265262, FBGN0028665, FBGN0034136, FBGN0265767, FBGN0264006, FBGN0052557, FBGN0029662, FBGN0013953, FBGN0263006, FBGN0259111, FBGN0039714, FBGN0028704, FBGN0040305, FBGN0036770, FBGN0001186, FBGN0011286, FBGN0032151, FBGN0033814, FBGN0030329, FBGN0019886, FBGN0038376, FBGN0036742, FBGN0023458, FBGN0005671, FBGN0030941, FBGN0015222, FBGN0265356, FBGN00152…	1059	233	10996	1.38148	1	0.561196	68.1959
	GOTERM_BP_ALL	GO:0072507~divalent inorganic cation homeostasis	8	0.547196	0.291117	FBGN0011286, FBGN0036742, FBGN0263006, FBGN0039714, FBGN0034136, FBGN0028704, FBGN0265767, FBGN0040305	1059	56	10996	1.48334	1	0.928484	99.8244
	GOTERM_BP_ALL	GO:0072503~cellular divalent inorganic cation homeostasis	7	0.478796	0.348897	FBGN0011286, FBGN0036742, FBGN0263006, FBGN0039714, FBGN0034136, FBGN0028704, FBGN0265767	1059	50	10996	1.45367	1	0.953791	99.9634
	GOTERM_BP_ALL	GO:0006874~cellular calcium ion homeostasis	6	0.410397	0.399215	FBGN0011286, FBGN0036742, FBGN0263006, FBGN0034136, FBGN0028704, FBGN0265767	1059	43	10996	1.44884	1	0.968509	99.9917
	GOTERM_BP_ALL	GO:0055074~calcium ion homeostasis	6	0.410397	0.438549	FBGN0011286, FBGN0036742, FBGN0263006, FBGN0034136, FBGN0028704, FBGN0265767	1059	45	10996	1.38445	1	0.976565	99.9976
	Annotation Cluster 14	Enrichment Score: 2.069697870540797
	Category	Term	Count	%	PValue	Genes	List Total	Pop Hits	Pop Total	Fold Enrichment	Bonferroni	Benjamini	FDR
	GOTERM_BP_ALL	GO:1901565~organonitrogen compound catabolic process	39	2.66758	7.3513e-08	FBGN0259192, FBGN0030695, FBGN0034988, FBGN0035094, FBGN0038135, FBGN0038136, FBGN0038326, FBGN0038180, FBGN0037906, FBGN0051198, FBGN0039774, FBGN0030914, FBGN0259237, FBGN0000153, FBGN0032721, FBGN0026415, FBGN0045064, FBGN0260653, FBGN0259979, FBGN0036752, FBGN0030411, FBGN0015011, FBGN0004516, FBGN0263132, FBGN0019643, FBGN0034582, FBGN0035398, FBGN0030510, FBGN0010591, FBGN0039769, FBGN00383…	1059	158	10996	2.56299	0.000273872	2.10697e-05	0.000135567
	GOTERM_BP_ALL	GO:0044712~single-organism catabolic process	44	3.00958	0.0143546	FBGN0032612, FBGN0034988, FBGN0030873, FBGN0027572, FBGN0263593, FBGN0033302, FBGN0038326, FBGN0029831, FBGN0032775, FBGN0031092, FBGN0039006, FBGN0039774, FBGN0034225, FBGN0039655, FBGN0263006, FBGN0000153, FBGN0003748, FBGN0045064, FBGN0016031, FBGN0036752, FBGN0001186, FBGN0039476, FBGN0015011, FBGN0034628, FBGN0086712, FBGN0033999, FBGN0034629, FBGN0031689, FBGN0004516, FBGN0030884, FBGN00196…	1059	319	10996	1.43219	1	0.296797	23.4047
	GOTERM_BP_ALL	GO:0009056~catabolic process	89	6.08755	0.213503	FBGN0052221, FBGN0051821, FBGN0259192, FBGN0037683, FBGN0032612, FBGN0051823, FBGN0034988, FBGN0027572, FBGN0263593, FBGN0036196, FBGN0030521, FBGN0035207, FBGN0038180, FBGN0031092, FBGN0039774, FBGN0030914, FBGN0034225, FBGN0263006, FBGN0003748, FBGN0045064, FBGN0026415, FBGN0003231, FBGN0030411, FBGN0261983, FBGN0086712, FBGN0034628, FBGN0015011, FBGN0034629, FBGN0033999, FBGN0031689, FBGN00045…	1059	841	10996	1.09884	1	0.868555	98.8073
	GOTERM_BP_ALL	GO:1901575~organic substance catabolic process	82	5.60876	0.281153	FBGN0052221, FBGN0051821, FBGN0259192, FBGN0032612, FBGN0051823, FBGN0034988, FBGN0027572, FBGN0263593, FBGN0036196, FBGN0030521, FBGN0035207, FBGN0038180, FBGN0031092, FBGN0039774, FBGN0030914, FBGN0034225, FBGN0263006, FBGN0003748, FBGN0045064, FBGN0026415, FBGN0003231, FBGN0030411, FBGN0261983, FBGN0086712, FBGN0034628, FBGN0015011, FBGN0034629, FBGN0033999, FBGN0004516, FBGN0019643, FBGN00353…	1059	787	10996	1.08188	1	0.922885	99.7729
	GOTERM_BP_ALL	GO:0044248~cellular catabolic process	61	4.17237	0.707633	FBGN0052221, FBGN0051821, FBGN0051823, FBGN0034988, FBGN0027572, FBGN0263593, FBGN0036196, FBGN0030521, FBGN0035207, FBGN0031092, FBGN0039774, FBGN0030914, FBGN0034225, FBGN0263006, FBGN0003748, FBGN0045064, FBGN0003231, FBGN0030411, FBGN0015011, FBGN0034628, FBGN0086712, FBGN0034629, FBGN0031689, FBGN0004516, FBGN0019643, FBGN0033337, FBGN0030510, FBGN0039769, FBGN0086346, FBGN0262871, FBGN00155…	1059	661	10996	0.958224	1	0.998425	100
	Annotation Cluster 15	Enrichment Score: 2.001222957733905
	Category	Term	Count	%	PValue	Genes	List Total	Pop Hits	Pop Total	Fold Enrichment	Bonferroni	Benjamini	FDR
	GOTERM_BP_ALL	GO:0007015~actin filament organization	36	2.46238	6.19271e-07	FBGN0010397, FBGN0001250, FBGN0014141, FBGN0011225, FBGN0082582, FBGN0259678, FBGN0027598, FBGN0024238, FBGN0266465, FBGN0011202, FBGN0024273, FBGN0034577, FBGN0263456, FBGN0250789, FBGN0010341, FBGN0036985, FBGN0250788, FBGN0040068, FBGN0001961, FBGN0005666, FBGN0243512, FBGN0263873, FBGN0030887, FBGN0032006, FBGN0037750, FBGN0004657, FBGN0051374, FBGN0011829, FBGN0263973, FBGN0262716, FBGN00863…	1059	151	10996	2.47551	0.00230475	0.000135721	0.00114201
	GOTERM_BP_ALL	GO:0030036~actin cytoskeleton organization	49	3.35157	1.04618e-05	FBGN0011225, FBGN0082582, FBGN0263456, FBGN0010341, FBGN0036985, FBGN0263873, FBGN0243512, FBGN0035917, FBGN0037750, FBGN0032006, FBGN0010434, FBGN0004657, FBGN0011829, FBGN0263973, FBGN0262716, FBGN0086346, FBGN0036742, FBGN0011661, FBGN0265356, FBGN0265434, FBGN0014011, FBGN0010397, FBGN0031985, FBGN0001250, FBGN0014141, FBGN0004133, FBGN0259678, FBGN0003514, FBGN0027598, FBGN0024238, FBGN02664…	1059	264	10996	1.92722	0.0382309	0.00155802	0.0192911
	GOTERM_BP_ALL	GO:0030029~actin filament-based process	50	3.41997	2.9673e-05	FBGN0011225, FBGN0082582, FBGN0263456, FBGN0010341, FBGN0036985, FBGN0243512, FBGN0263873, FBGN0035917, FBGN0037750, FBGN0032006, FBGN0010434, FBGN0004657, FBGN0011829, FBGN0263973, FBGN0262716, FBGN0086346, FBGN0036742, FBGN0011661, FBGN0265356, FBGN0265434, FBGN0014011, FBGN0010397, FBGN0031985, FBGN0001250, FBGN0014141, FBGN0004133, FBGN0040299, FBGN0259678, FBGN0003514, FBGN0027598, FBGN00242…	1059	282	10996	1.84102	0.10467	0.0035602	0.0547064
	GOTERM_BP_ALL	GO:0032970~regulation of actin filament-based process	21	1.43639	3.35879e-05	FBGN0030887, FBGN0037750, FBGN0010397, FBGN0001250, FBGN0011225, FBGN0082582, FBGN0004657, FBGN0051374, FBGN0003514, FBGN0011202, FBGN0024273, FBGN0262716, FBGN0011742, FBGN0034577, FBGN0263456, FBGN0250789, FBGN0010341, FBGN0250788, FBGN0001961, FBGN0052082, FBGN0011661	1059	78	10996	2.79553	0.117636	0.00390331	0.061922
	GOTERM_BP_ALL	GO:0032956~regulation of actin cytoskeleton organization	21	1.43639	3.35879e-05	FBGN0030887, FBGN0037750, FBGN0010397, FBGN0001250, FBGN0011225, FBGN0082582, FBGN0004657, FBGN0051374, FBGN0003514, FBGN0011202, FBGN0024273, FBGN0262716, FBGN0011742, FBGN0034577, FBGN0263456, FBGN0250789, FBGN0010341, FBGN0250788, FBGN0001961, FBGN0052082, FBGN0011661	1059	78	10996	2.79553	0.117636	0.00390331	0.061922
	GOTERM_BP_ALL	GO:0030833~regulation of actin filament polymerization	15	1.02599	3.88079e-05	FBGN0037750, FBGN0010397, FBGN0082582, FBGN0051374, FBGN0024273, FBGN0011202, FBGN0262716, FBGN0011742, FBGN0034577, FBGN0263456, FBGN0250789, FBGN0010341, FBGN0250788, FBGN0001961, FBGN0052082	1059	44	10996	3.53979	0.134632	0.00424394	0.0715423
	GOTERM_BP_ALL	GO:0008154~actin polymerization or depolymerization	16	1.09439	4.49901e-05	FBGN0037750, FBGN0010397, FBGN0082582, FBGN0051374, FBGN0024273, FBGN0011202, FBGN0262716, FBGN0086346, FBGN0011742, FBGN0034577, FBGN0263456, FBGN0250789, FBGN0010341, FBGN0250788, FBGN0001961, FBGN0052082	1059	50	10996	3.32268	0.154339	0.00477817	0.0829347
	GOTERM_BP_ALL	GO:0030041~actin filament polymerization	14	0.957592	7.61753e-05	FBGN0262716, FBGN0086346, FBGN0034577, FBGN0011742, FBGN0037750, FBGN0250789, FBGN0010341, FBGN0082582, FBGN0250788, FBGN0051374, FBGN0001961, FBGN0052082, FBGN0011202, FBGN0024273	1059	41	10996	3.54554	0.247113	0.00744165	0.140383
	GOTERM_BP_ALL	GO:0030832~regulation of actin filament length	15	1.02599	8.76209e-05	FBGN0037750, FBGN0010397, FBGN0082582, FBGN0051374, FBGN0024273, FBGN0011202, FBGN0262716, FBGN0011742, FBGN0034577, FBGN0263456, FBGN0250789, FBGN0010341, FBGN0250788, FBGN0001961, FBGN0052082	1059	47	10996	3.31384	0.278548	0.00812903	0.16146
	GOTERM_BP_ALL	GO:0008064~regulation of actin polymerization or depolymerization	15	1.02599	8.76209e-05	FBGN0037750, FBGN0010397, FBGN0082582, FBGN0051374, FBGN0024273, FBGN0011202, FBGN0262716, FBGN0011742, FBGN0034577, FBGN0263456, FBGN0250789, FBGN0010341, FBGN0250788, FBGN0001961, FBGN0052082	1059	47	10996	3.31384	0.278548	0.00812903	0.16146
	GOTERM_BP_ALL	GO:0032271~regulation of protein polymerization	15	1.02599	0.000144226	FBGN0037750, FBGN0010397, FBGN0082582, FBGN0051374, FBGN0024273, FBGN0011202, FBGN0262716, FBGN0011742, FBGN0034577, FBGN0263456, FBGN0250789, FBGN0010341, FBGN0250788, FBGN0001961, FBGN0052082	1059	49	10996	3.17859	0.415748	0.0124204	0.265635
	GOTERM_BP_ALL	GO:0051493~regulation of cytoskeleton organization	26	1.77839	0.000444687	FBGN0010397, FBGN0014141, FBGN0001250, FBGN0082582, FBGN0011225, FBGN0003514, FBGN0024273, FBGN0011202, FBGN0034577, FBGN0263456, FBGN0250789, FBGN0010341, FBGN0250788, FBGN0001961, FBGN0030887, FBGN0037750, FBGN0004657, FBGN0051374, FBGN0262716, FBGN0011742, FBGN0039213, FBGN0033447, FBGN0261797, FBGN0011661, FBGN0052082, FBGN0265512	1059	128	10996	2.10912	0.809342	0.0276985	0.816886
	GOTERM_BP_ALL	GO:0051495~positive regulation of cytoskeleton organization	12	0.820793	0.001045	FBGN0262716, FBGN0011742, FBGN0037750, FBGN0014141, FBGN0051374, FBGN0001961, FBGN0261797, FBGN0265512, FBGN0052082, FBGN0011661, FBGN0024273, FBGN0011202	1059	40	10996	3.11501	0.979671	0.0499678	1.90965
	GOTERM_BP_ALL	GO:0090066~regulation of anatomical structure size	37	2.53078	0.00197082	FBGN0250876, FBGN0032840, FBGN0010397, FBGN0082582, FBGN0003514, FBGN0015765, FBGN0011202, FBGN0024273, FBGN0261560, FBGN0019948, FBGN0031097, FBGN0034577, FBGN0031571, FBGN0263456, FBGN0250789, FBGN0035227, FBGN0263980, FBGN0010341, FBGN0004167, FBGN0250788, FBGN0001987, FBGN0001961, FBGN0000083, FBGN0260653, FBGN0003090, FBGN0001321, FBGN0037750, FBGN0010434, FBGN0051374, FBGN0262716, FBGN02613…	1059	228	10996	1.68502	0.999358	0.0784263	3.57264
	GOTERM_BP_ALL	GO:0030838~positive regulation of actin filament polymerization	8	0.547196	0.00763335	FBGN0262716, FBGN0011742, FBGN0037750, FBGN0051374, FBGN0001961, FBGN0052082, FBGN0024273, FBGN0011202	1059	25	10996	3.32268	1	0.198544	13.1778
	GOTERM_BP_ALL	GO:0051258~protein polymerization	16	1.09439	0.00764704	FBGN0037750, FBGN0010397, FBGN0082582, FBGN0051374, FBGN0024273, FBGN0011202, FBGN0262716, FBGN0086346, FBGN0011742, FBGN0034577, FBGN0263456, FBGN0250789, FBGN0010341, FBGN0250788, FBGN0001961, FBGN0052082	1059	79	10996	2.10296	1	0.197496	13.1999
	GOTERM_BP_ALL	GO:0031532~actin cytoskeleton reorganization	8	0.547196	0.0119038	FBGN0262716, FBGN0031985, FBGN0010341, FBGN0040068, FBGN0001961, FBGN0052082, FBGN0014011, FBGN0011202	1059	27	10996	3.07656	1	0.268038	19.8154
	GOTERM_BP_ALL	GO:0032273~positive regulation of protein polymerization	8	0.547196	0.0176732	FBGN0262716, FBGN0011742, FBGN0037750, FBGN0051374, FBGN0001961, FBGN0052082, FBGN0024273, FBGN0011202	1059	29	10996	2.86438	1	0.323497	28.0234
	GOTERM_BP_ALL	GO:0043254~regulation of protein complex assembly	16	1.09439	0.0241427	FBGN0037750, FBGN0010397, FBGN0082582, FBGN0051374, FBGN0024273, FBGN0011202, FBGN0262716, FBGN0011742, FBGN0034577, FBGN0263456, FBGN0250789, FBGN0010341, FBGN0250788, FBGN0262125, FBGN0001961, FBGN0052082	1059	90	10996	1.84593	1	0.382327	36.2808
	GOTERM_BP_ALL	GO:0032535~regulation of cellular component size	24	1.64159	0.0269419	FBGN0250876, FBGN0037750, FBGN0032840, FBGN0010397, FBGN0082582, FBGN0051374, FBGN0015765, FBGN0011202, FBGN0024273, FBGN0261560, FBGN0262716, FBGN0011742, FBGN0034577, FBGN0263456, FBGN0250789, FBGN0035227, FBGN0263980, FBGN0010341, FBGN0004167, FBGN0250788, FBGN0001961, FBGN0052082, FBGN0000083, FBGN0003090	1059	157	10996	1.58727	1	0.405001	39.5683
	GOTERM_BP_ALL	GO:0051489~regulation of filopodium assembly	7	0.478796	0.0336579	FBGN0262716, FBGN0010223, FBGN0034577, FBGN0011742, FBGN0010341, FBGN0001961, FBGN0011202	1059	26	10996	2.79553	1	0.447521	46.8142
	GOTERM_BP_ALL	GO:0007010~cytoskeleton organization	76	5.19836	0.0528373	FBGN0011674, FBGN0001941, FBGN0000043, FBGN0000044, FBGN0000042, FBGN0082582, FBGN0011225, FBGN0005586, FBGN0037012, FBGN0263456, FBGN0010341, FBGN0036985, FBGN0019968, FBGN0003090, FBGN0243512, FBGN0263873, FBGN0035917, FBGN0037750, FBGN0032006, FBGN0010434, FBGN0004657, FBGN0011829, FBGN0263973, FBGN0262716, FBGN0086346, FBGN0039213, FBGN0053094, FBGN0033447, FBGN0262717, FBGN0259246, FBGN00367…	1059	649	10996	1.21593	1	0.529856	63.2515
	GOTERM_BP_ALL	GO:0045010~actin nucleation	6	0.410397	0.0539752	FBGN0262716, FBGN0011742, FBGN0037750, FBGN0001961, FBGN0024273, FBGN0011202	1059	22	10996	2.83183	1	0.532373	64.0571
	GOTERM_BP_ALL	GO:0030588~pseudocleavage	4	0.273598	0.0637435	FBGN0262716, FBGN0011225, FBGN0001961, FBGN0011202	1059	10	10996	4.15335	1	0.56849	70.3185
	GOTERM_BP_ALL	GO:0030589~pseudocleavage involved in syncytial blastoderm formation	4	0.273598	0.0637435	FBGN0262716, FBGN0011225, FBGN0001961, FBGN0011202	1059	10	10996	4.15335	1	0.56849	70.3185
	GOTERM_BP_ALL	GO:0060491~regulation of cell projection assembly	7	0.478796	0.102804	FBGN0262716, FBGN0010223, FBGN0034577, FBGN0011742, FBGN0010341, FBGN0001961, FBGN0011202	1059	34	10996	2.13775	1	0.692238	86.4736
	GOTERM_BP_ALL	GO:0044087~regulation of cellular component biogenesis	34	2.32558	0.11166	FBGN0010395, FBGN0010397, FBGN0001250, FBGN0082582, FBGN0264006, FBGN0011202, FBGN0024273, FBGN0037130, FBGN0034577, FBGN0263456, FBGN0250789, FBGN0010341, FBGN0250788, FBGN0001961, FBGN0262125, FBGN0032252, FBGN0086532, FBGN0004574, FBGN0030887, FBGN0037750, FBGN0004242, FBGN0050021, FBGN0259481, FBGN0004657, FBGN0267002, FBGN0051374, FBGN0010223, FBGN0262716, FBGN0003328, FBGN0011742, FBGN00392…	1059	276	10996	1.27911	1	0.710388	88.7348
	GOTERM_BP_ALL	GO:0034314~Arp2/3 complex-mediated actin nucleation	4	0.273598	0.122647	FBGN0262716, FBGN0011742, FBGN0001961, FBGN0024273	1059	13	10996	3.19489	1	0.737991	91.0451
	GOTERM_BP_ALL	GO:0031334~positive regulation of protein complex assembly	8	0.547196	0.16142	FBGN0262716, FBGN0011742, FBGN0037750, FBGN0051374, FBGN0001961, FBGN0052082, FBGN0024273, FBGN0011202	1059	47	10996	1.76738	1	0.803611	96.109
	GOTERM_BP_ALL	GO:0051130~positive regulation of cellular component organization	28	1.91518	0.276495	FBGN0014141, FBGN0027594, FBGN0027598, FBGN0024273, FBGN0011202, FBGN0033075, FBGN0037375, FBGN0035207, FBGN0038975, FBGN0010341, FBGN0001961, FBGN0003091, FBGN0262125, FBGN0003090, FBGN0032252, FBGN0004574, FBGN0037750, FBGN0004242, FBGN0051374, FBGN0262716, FBGN0011742, FBGN0053094, FBGN0030329, FBGN0261797, FBGN0034718, FBGN0011661, FBGN0052082, FBGN0265512	1059	248	10996	1.17232	1	0.921036	99.7442
	GOTERM_BP_ALL	GO:0010638~positive regulation of organelle organization	14	0.957592	0.369133	FBGN0037750, FBGN0004242, FBGN0014141, FBGN0051374, FBGN0024273, FBGN0011202, FBGN0262716, FBGN0033075, FBGN0011742, FBGN0001961, FBGN0261797, FBGN0265512, FBGN0011661, FBGN0052082	1059	120	10996	1.21139	1	0.961018	99.9796
	GOTERM_BP_ALL	GO:1902589~single-organism organelle organization	89	6.08755	0.377952	FBGN0011674, FBGN0001941, FBGN0000044, FBGN0082582, FBGN0011225, FBGN0005586, FBGN0037012, FBGN0013342, FBGN0033075, FBGN0040475, FBGN0263456, FBGN0034110, FBGN0039774, FBGN0036985, FBGN0010341, FBGN0260933, FBGN0019968, FBGN0003090, FBGN0032935, FBGN0243512, FBGN0263873, FBGN0035917, FBGN0032006, FBGN0037750, FBGN0010434, FBGN0004657, FBGN0267002, FBGN0011829, FBGN0263973, FBGN0001220, FBGN02627…	1059	880	10996	1.05014	1	0.963801	99.9842
	GOTERM_BP_ALL	GO:0043623~cellular protein complex assembly	24	1.64159	0.403238	FBGN0004574, FBGN0033540, FBGN0010812, FBGN0037750, FBGN0051648, FBGN0010397, FBGN0082582, FBGN0035756, FBGN0051374, FBGN0003514, FBGN0032679, FBGN0011202, FBGN0024273, FBGN0262716, FBGN0086346, FBGN0011742, FBGN0034577, FBGN0263456, FBGN0250789, FBGN0010341, FBGN0250788, FBGN0001961, FBGN0052082, FBGN0265434	1059	224	10996	1.11251	1	0.96914	99.9927
	GOTERM_BP_ALL	GO:0033043~regulation of organelle organization	38	2.59918	0.499695	FBGN0010397, FBGN0014141, FBGN0001250, FBGN0011225, FBGN0082582, FBGN0005586, FBGN0003514, FBGN0032679, FBGN0011202, FBGN0024273, FBGN0261560, FBGN0033075, FBGN0034577, FBGN0263456, FBGN0250789, FBGN0040348, FBGN0010341, FBGN0250788, FBGN0262125, FBGN0001961, FBGN0037750, FBGN0030887, FBGN0004242, FBGN0004657, FBGN0051374, FBGN0052506, FBGN0027794, FBGN0262716, FBGN0032330, FBGN0011742, FBGN00392…	1059	381	10996	1.03561	1	0.986634	99.9997
	GOTERM_BP_ALL	GO:0044089~positive regulation of cellular component biogenesis	11	0.752394	0.611223	FBGN0032252, FBGN0262716, FBGN0011742, FBGN0037750, FBGN0053094, FBGN0010341, FBGN0051374, FBGN0001961, FBGN0052082, FBGN0024273, FBGN0011202	1059	109	10996	1.04786	1	0.995095	100
	GOTERM_BP_ALL	GO:0006461~protein complex assembly	34	2.32558	0.954628	FBGN0010397, FBGN0082582, FBGN0003514, FBGN0005564, FBGN0032679, FBGN0011202, FBGN0024273, FBGN0038839, FBGN0034577, FBGN0263456, FBGN0250789, FBGN0010341, FBGN0250788, FBGN0000535, FBGN0262125, FBGN0001961, FBGN0265140, FBGN0004574, FBGN0033540, FBGN0010812, FBGN0037750, FBGN0051648, FBGN0032076, FBGN0035756, FBGN0051374, FBGN0262716, FBGN0086346, FBGN0003380, FBGN0011742, FBGN0039213, FBGN00520…	1059	442	10996	0.798722	1	0.999997	100
	GOTERM_BP_ALL	GO:0070271~protein complex biogenesis	34	2.32558	0.954628	FBGN0010397, FBGN0082582, FBGN0003514, FBGN0005564, FBGN0032679, FBGN0011202, FBGN0024273, FBGN0038839, FBGN0034577, FBGN0263456, FBGN0250789, FBGN0010341, FBGN0250788, FBGN0000535, FBGN0262125, FBGN0001961, FBGN0265140, FBGN0004574, FBGN0033540, FBGN0010812, FBGN0037750, FBGN0051648, FBGN0032076, FBGN0035756, FBGN0051374, FBGN0262716, FBGN0086346, FBGN0003380, FBGN0011742, FBGN0039213, FBGN00520…	1059	442	10996	0.798722	1	0.999997	100
	GOTERM_BP_ALL	GO:0071822~protein complex subunit organization	35	2.39398	0.993786	FBGN0010397, FBGN0082582, FBGN0003514, FBGN0005564, FBGN0032679, FBGN0011202, FBGN0024273, FBGN0038839, FBGN0034577, FBGN0263456, FBGN0250789, FBGN0010341, FBGN0250788, FBGN0000535, FBGN0262125, FBGN0001961, FBGN0265140, FBGN0004574, FBGN0033540, FBGN0010812, FBGN0037750, FBGN0051648, FBGN0032076, FBGN0035756, FBGN0051374, FBGN0262716, FBGN0086346, FBGN0003380, FBGN0011742, FBGN0039213, FBGN02655…	1059	510	10996	0.712585	1	1	100
	GOTERM_BP_ALL	GO:0065003~macromolecular complex assembly	37	2.53078	0.999877	FBGN0010397, FBGN0082582, FBGN0003514, FBGN0005564, FBGN0032679, FBGN0011202, FBGN0024273, FBGN0038839, FBGN0034577, FBGN0263456, FBGN0250789, FBGN0010341, FBGN0250788, FBGN0000535, FBGN0262125, FBGN0001961, FBGN0265140, FBGN0004574, FBGN0033540, FBGN0010812, FBGN0037750, FBGN0051648, FBGN0032076, FBGN0053158, FBGN0035756, FBGN0051374, FBGN0087035, FBGN0262716, FBGN0086346, FBGN0003380, FBGN00117…	1059	625	10996	0.614696	1	1	100
	GOTERM_BP_ALL	GO:0034622~cellular macromolecular complex assembly	27	1.84679	0.999995	FBGN0010397, FBGN0082582, FBGN0003514, FBGN0032679, FBGN0024273, FBGN0011202, FBGN0034577, FBGN0263456, FBGN0250789, FBGN0010341, FBGN0250788, FBGN0001961, FBGN0004574, FBGN0033540, FBGN0010812, FBGN0037750, FBGN0051648, FBGN0053158, FBGN0035756, FBGN0051374, FBGN0087035, FBGN0262716, FBGN0086346, FBGN0011742, FBGN0261797, FBGN0052082, FBGN0265434	1059	548	10996	0.51159	1	1	100
	GOTERM_BP_ALL	GO:0043933~macromolecular complex subunit organization	46	3.14637	1	FBGN0000042, FBGN0010397, FBGN0265623, FBGN0082582, FBGN0003514, FBGN0005564, FBGN0032679, FBGN0011202, FBGN0036470, FBGN0024273, FBGN0038839, FBGN0034577, FBGN0263456, FBGN0250789, FBGN0010341, FBGN0250788, FBGN0000535, FBGN0262125, FBGN0001961, FBGN0265140, FBGN0004574, FBGN0033540, FBGN0010812, FBGN0037750, FBGN0051648, FBGN0032076, FBGN0053158, FBGN0035756, FBGN0051374, FBGN0038788, FBGN00870…	1059	1039	10996	0.459707	1	1	100
	Annotation Cluster 16	Enrichment Score: 1.9343848062367108
	Category	Term	Count	%	PValue	Genes	List Total	Pop Hits	Pop Total	Fold Enrichment	Bonferroni	Benjamini	FDR
	GOTERM_BP_ALL	GO:0006813~potassium ion transport	13	0.889193	0.000540078	FBGN0005564, FBGN0036279, FBGN0011589, FBGN0261698, FBGN0085425, FBGN0003380, FBGN0037098, FBGN0019886, FBGN0263390, FBGN0000535, FBGN0003386, FBGN0263220, FBGN0260499	1059	43	10996	3.13916	0.866396	0.0329914	0.991293
	GOTERM_BP_ALL	GO:0071804~cellular potassium ion transport	6	0.410397	0.0539752	FBGN0085425, FBGN0261698, FBGN0037098, FBGN0019886, FBGN0263390, FBGN0260499	1059	22	10996	2.83183	1	0.532373	64.0571
	GOTERM_BP_ALL	GO:0071805~potassium ion transmembrane transport	6	0.410397	0.0539752	FBGN0085425, FBGN0261698, FBGN0037098, FBGN0019886, FBGN0263390, FBGN0260499	1059	22	10996	2.83183	1	0.532373	64.0571
	Annotation Cluster 17	Enrichment Score: 1.9272892290282861
	Category	Term	Count	%	PValue	Genes	List Total	Pop Hits	Pop Total	Fold Enrichment	Bonferroni	Benjamini	FDR
	GOTERM_BP_ALL	GO:0006665~sphingolipid metabolic process	11	0.752394	0.00309148	FBGN0086532, FBGN0001941, FBGN0000416, FBGN0027538, FBGN0039774, FBGN0037315, FBGN0025335, FBGN0045064, FBGN0010591, FBGN0001404, FBGN0039769	1059	39	10996	2.92865	0.99999	0.104053	5.54995
	GOTERM_BP_ALL	GO:0030149~sphingolipid catabolic process	4	0.273598	0.0231197	FBGN0039774, FBGN0045064, FBGN0010591, FBGN0039769	1059	7	10996	5.93336	1	0.375692	35.0376
	GOTERM_BP_ALL	GO:0046466~membrane lipid catabolic process	4	0.273598	0.0231197	FBGN0039774, FBGN0045064, FBGN0010591, FBGN0039769	1059	7	10996	5.93336	1	0.375692	35.0376
	Annotation Cluster 18	Enrichment Score: 1.894918599986389
	Category	Term	Count	%	PValue	Genes	List Total	Pop Hits	Pop Total	Fold Enrichment	Bonferroni	Benjamini	FDR
	GOTERM_BP_ALL	GO:0048871~multicellular organismal homeostasis	16	1.09439	0.00267873	FBGN0263873, FBGN0039254, FBGN0003053, FBGN0001941, FBGN0035880, FBGN0001250, FBGN0015797, FBGN0004657, FBGN0015622, FBGN0051116, FBGN0020307, FBGN0039774, FBGN0053542, FBGN0039714, FBGN0034718, FBGN0027079	1059	71	10996	2.33992	0.999954	0.0960243	4.82618
	GOTERM_BP_ALL	GO:0001894~tissue homeostasis	14	0.957592	0.00464269	FBGN0263873, FBGN0039254, FBGN0003053, FBGN0001941, FBGN0035880, FBGN0001250, FBGN0015797, FBGN0004657, FBGN0015622, FBGN0020307, FBGN0039774, FBGN0053542, FBGN0034718, FBGN0027079	1059	61	10996	2.38307	1	0.141094	8.22372
	GOTERM_BP_ALL	GO:0001895~retina homeostasis	9	0.615595	0.0134407	FBGN0263873, FBGN0039254, FBGN0001941, FBGN0020307, FBGN0035880, FBGN0039774, FBGN0015797, FBGN0015622, FBGN0027079	1059	34	10996	2.74854	1	0.287081	22.0844
	GOTERM_BP_ALL	GO:0045494~photoreceptor cell maintenance	8	0.547196	0.0296289	FBGN0263873, FBGN0039254, FBGN0001941, FBGN0020307, FBGN0035880, FBGN0039774, FBGN0015797, FBGN0027079	1059	32	10996	2.59585	1	0.42267	42.5727
	GOTERM_BP_ALL	GO:0060249~anatomical structure homeostasis	22	1.50479	0.0676973	FBGN0263873, FBGN0039254, FBGN0003053, FBGN0001941, FBGN0035880, FBGN0010395, FBGN0001250, FBGN0015797, FBGN0004657, FBGN0032151, FBGN0015622, FBGN0034136, FBGN0264006, FBGN0020307, FBGN0039774, FBGN0053542, FBGN0030941, FBGN0028515, FBGN0027079, FBGN0015541, FBGN0034718, FBGN0265356	1059	155	10996	1.47377	1	0.586203	72.5468
	Annotation Cluster 19	Enrichment Score: 1.8814981121165044
	Category	Term	Count	%	PValue	Genes	List Total	Pop Hits	Pop Total	Fold Enrichment	Bonferroni	Benjamini	FDR
	GOTERM_BP_ALL	GO:0007160~cell-matrix adhesion	8	0.547196	0.00133536	FBGN0003328, FBGN0010395, FBGN0026403, FBGN0051004, FBGN0036985, FBGN0001250, FBGN0004657, FBGN0011829	1059	19	10996	4.37195	0.993118	0.0589115	2.4341
	GOTERM_BP_ALL	GO:0031589~cell-substrate adhesion	9	0.615595	0.00611019	FBGN0003328, FBGN0030887, FBGN0010395, FBGN0026403, FBGN0051004, FBGN0036985, FBGN0001250, FBGN0004657, FBGN0011829	1059	30	10996	3.11501	1	0.170709	10.6872
	GOTERM_BP_ALL	GO:0033627~cell adhesion mediated by integrin	7	0.478796	0.0151659	FBGN0003328, FBGN0010395, FBGN0001250, FBGN0004657, FBGN0263118, FBGN0001961, FBGN0031850	1059	22	10996	3.3038	1	0.297894	24.5591
	GOTERM_BP_ALL	GO:0007229~integrin-mediated signaling pathway	5	0.341997	0.0224713	FBGN0003328, FBGN0010395, FBGN0001250, FBGN0004657, FBGN0260660	1059	12	10996	4.32641	1	0.37045	34.2379
	GOTERM_BP_ALL	GO:0007157~heterophilic cell-cell adhesion via plasma membrane cell adhesion molecules	6	0.410397	0.140721	FBGN0003328, FBGN0000636, FBGN0010395, FBGN0038084, FBGN0001250, FBGN0004657	1059	29	10996	2.14829	1	0.77132	93.8997
	Annotation Cluster 20	Enrichment Score: 1.8621697133621977
	Category	Term	Count	%	PValue	Genes	List Total	Pop Hits	Pop Total	Fold Enrichment	Bonferroni	Benjamini	FDR
	GOTERM_BP_ALL	GO:0003013~circulatory system process	13	0.889193	0.00156383	FBGN0060296, FBGN0019947, FBGN0011676, FBGN0001291, FBGN0011286, FBGN0010434, FBGN0016076, FBGN0011581, FBGN0263006, FBGN0045038, FBGN0000535, FBGN0051665, FBGN0023076	1059	48	10996	2.81217	0.997066	0.064118	2.8449
	GOTERM_BP_ALL	GO:0008015~blood circulation	11	0.752394	0.00202161	FBGN0060296, FBGN0019947, FBGN0011676, FBGN0001291, FBGN0011286, FBGN0016076, FBGN0011581, FBGN0263006, FBGN0045038, FBGN0000535, FBGN0023076	1059	37	10996	3.08695	0.999469	0.077877	3.66309
	GOTERM_BP_ALL	GO:0003015~heart process	11	0.752394	0.00456966	FBGN0019947, FBGN0011676, FBGN0001291, FBGN0011286, FBGN0010434, FBGN0016076, FBGN0011581, FBGN0263006, FBGN0045038, FBGN0051665, FBGN0023076	1059	41	10996	2.78579	1	0.140172	8.09946
	GOTERM_BP_ALL	GO:0060047~heart contraction	9	0.615595	0.00611019	FBGN0019947, FBGN0011676, FBGN0001291, FBGN0011286, FBGN0016076, FBGN0011581, FBGN0263006, FBGN0045038, FBGN0023076	1059	30	10996	3.11501	1	0.170709	10.6872
	GOTERM_BP_ALL	GO:0008016~regulation of heart contraction	9	0.615595	0.009244	FBGN0060296, FBGN0019947, FBGN0011676, FBGN0001291, FBGN0016076, FBGN0011581, FBGN0045038, FBGN0000535, FBGN0023076	1059	32	10996	2.92033	1	0.223205	15.74
	GOTERM_BP_ALL	GO:1903522~regulation of blood circulation	9	0.615595	0.009244	FBGN0060296, FBGN0019947, FBGN0011676, FBGN0001291, FBGN0016076, FBGN0011581, FBGN0045038, FBGN0000535, FBGN0023076	1059	32	10996	2.92033	1	0.223205	15.74
	GOTERM_BP_ALL	GO:0044057~regulation of system process	12	0.820793	0.0208772	FBGN0060296, FBGN0019947, FBGN0011676, FBGN0037976, FBGN0001291, FBGN0033289, FBGN0004244, FBGN0016076, FBGN0011581, FBGN0045038, FBGN0000535, FBGN0023076	1059	58	10996	2.14829	1	0.35543	32.2317
	GOTERM_BP_ALL	GO:0002027~regulation of heart rate	5	0.341997	0.0491711	FBGN0019947, FBGN0011676, FBGN0011581, FBGN0045038, FBGN0023076	1059	15	10996	3.46113	1	0.515852	60.5379
	GOTERM_BP_ALL	GO:1903524~positive regulation of blood circulation	3	0.205198	0.175666	FBGN0001291, FBGN0016076, FBGN0045038	1059	8	10996	3.89377	1	0.822761	97.1631
	GOTERM_BP_ALL	GO:0045823~positive regulation of heart contraction	3	0.205198	0.175666	FBGN0001291, FBGN0016076, FBGN0045038	1059	8	10996	3.89377	1	0.822761	97.1631
	Annotation Cluster 21	Enrichment Score: 1.7661496246090584
	Category	Term	Count	%	PValue	Genes	List Total	Pop Hits	Pop Total	Fold Enrichment	Bonferroni	Benjamini	FDR
	GOTERM_BP_ALL	GO:0044707~single-multicellular organism process	431	29.4802	3.63987e-05	FBGN0250876, FBGN0000044, FBGN0000042, FBGN0250871, FBGN0028665, FBGN0035802, FBGN0033942, FBGN0087007, FBGN0033033, FBGN0001168, FBGN0263873, FBGN0243512, FBGN0041713, FBGN0265190, FBGN0263973, FBGN0033448, FBGN0033447, FBGN0028515, FBGN0023179, FBGN0028544, FBGN0036666, FBGN0033968, FBGN0052243, FBGN0003046, FBGN0039084, FBGN0263782, FBGN0033438, FBGN0020307, FBGN0034577, FBGN0051619, FBGN00400…	1059	3850	10996	1.1624	0.126829	0.00410139	0.0671024
	GOTERM_BP_ALL	GO:0030030~cell projection organization	106	7.25034	0.000194488	FBGN0045852, FBGN0250876, FBGN0035802, FBGN0262636, FBGN0260933, FBGN0262125, FBGN0263873, FBGN0005612, FBGN0265296, FBGN0020294, FBGN0030964, FBGN0014018, FBGN0011829, FBGN0038788, FBGN0260745, FBGN0004360, FBGN0033447, FBGN0000565, FBGN0028515, FBGN0014011, FBGN0265434, FBGN0035195, FBGN0001250, FBGN0264006, FBGN0024273, FBGN0011202, FBGN0033438, FBGN0019947, FBGN0037375, FBGN0034577, FBGN00400…	1059	780	10996	1.41107	0.515547	0.0156316	0.358053
	GOTERM_BP_ALL	GO:0044699~single-organism process	790	54.0356	0.000233826	FBGN0000043, FBGN0265187, FBGN0250876, FBGN0000044, FBGN0035944, FBGN0000042, FBGN0250871, FBGN0028665, FBGN0032694, FBGN0033942, FBGN0013342, FBGN0052626, FBGN0029507, FBGN0001168, FBGN0263873, FBGN0243512, FBGN0265190, FBGN0027794, FBGN0019886, FBGN0000037, FBGN0034420, FBGN0000038, FBGN0033968, FBGN0003046, FBGN0039084, FBGN0039086, FBGN0013811, FBGN0020307, FBGN0020300, FBGN0029762, FBGN00335…	1059	7686	10996	1.06725	0.581608	0.0179891	0.430326
	GOTERM_BP_ALL	GO:0048666~neuron development	103	7.04514	0.000433497	FBGN0045852, FBGN0250876, FBGN0250871, FBGN0035802, FBGN0262636, FBGN0262125, FBGN0263873, FBGN0005612, FBGN0265296, FBGN0020294, FBGN0014018, FBGN0265190, FBGN0011829, FBGN0038788, FBGN0260745, FBGN0004360, FBGN0033447, FBGN0000565, FBGN0028515, FBGN0053547, FBGN0014011, FBGN0262509, FBGN0036666, FBGN0035195, FBGN0001250, FBGN0027594, FBGN0264006, FBGN0024273, FBGN0033438, FBGN0019947, FBGN00373…	1059	770	10996	1.38895	0.801221	0.0279453	0.796407
	GOTERM_BP_ALL	GO:0030182~neuron differentiation	114	7.79754	0.000829428	FBGN0045852, FBGN0250876, FBGN0250871, FBGN0035802, FBGN0262636, FBGN0262125, FBGN0001168, FBGN0263873, FBGN0005612, FBGN0265296, FBGN0020294, FBGN0014018, FBGN0265190, FBGN0011829, FBGN0038788, FBGN0260745, FBGN0004360, FBGN0033447, FBGN0000565, FBGN0028515, FBGN0053547, FBGN0014011, FBGN0265434, FBGN0262509, FBGN0036666, FBGN0035195, FBGN0001250, FBGN0027594, FBGN0264006, FBGN0024273, FBGN00334…	1059	884	10996	1.33903	0.954577	0.042611	1.51855
	GOTERM_BP_ALL	GO:0007275~multicellular organism development	379	25.9234	0.00113892	FBGN0000044, FBGN0250876, FBGN0000042, FBGN0032840, FBGN0250871, FBGN0263593, FBGN0028665, FBGN0035802, FBGN0033942, FBGN0263258, FBGN0022160, FBGN0263456, FBGN0035281, FBGN0035280, FBGN0036945, FBGN0033033, FBGN0038901, FBGN0243512, FBGN0263873, FBGN0001168, FBGN0025697, FBGN0086519, FBGN0034972, FBGN0041713, FBGN0265190, FBGN0263973, FBGN0033448, FBGN0033447, FBGN0028515, FBGN0023179, FBGN00318…	1059	3465	10996	1.13573	0.985679	0.0536505	2.07958
	GOTERM_BP_ALL	GO:0048856~anatomical structure development	424	29.0014	0.00171284	FBGN0250876, FBGN0000044, FBGN0000042, FBGN0250871, FBGN0028665, FBGN0035802, FBGN0033942, FBGN0265180, FBGN0087007, FBGN0033033, FBGN0001168, FBGN0263873, FBGN0243512, FBGN0041713, FBGN0265190, FBGN0263973, FBGN0033448, FBGN0033447, FBGN0019886, FBGN0028515, FBGN0023179, FBGN0028544, FBGN0036666, FBGN0033968, FBGN0003046, FBGN0028543, FBGN0039084, FBGN0263782, FBGN0033438, FBGN0020307, FBGN00345…	1059	3939	10996	1.11768	0.998318	0.0692548	3.11194
	GOTERM_BP_ALL	GO:0031175~neuron projection development	83	5.67715	0.00199422	FBGN0003888, FBGN0045852, FBGN0033987, FBGN0250876, FBGN0053202, FBGN0035802, FBGN0262636, FBGN0010341, FBGN0024985, FBGN0262125, FBGN0003090, FBGN0263873, FBGN0051871, FBGN0265296, FBGN0035798, FBGN0005612, FBGN0020294, FBGN0014018, FBGN0050021, FBGN0004657, FBGN0267002, FBGN0011829, FBGN0038788, FBGN0015773, FBGN0262716, FBGN0260745, FBGN0004360, FBGN0003328, FBGN0016061, FBGN0000565, FBGN00285…	1059	624	10996	1.38112	0.999411	0.078484	3.61433
	GOTERM_BP_ALL	GO:0061564~axon development	50	3.41997	0.00306768	FBGN0003888, FBGN0033987, FBGN0250876, FBGN0053202, FBGN0010341, FBGN0003090, FBGN0263873, FBGN0035798, FBGN0020294, FBGN0004657, FBGN0267002, FBGN0015773, FBGN0260745, FBGN0262716, FBGN0003328, FBGN0004360, FBGN0016061, FBGN0028515, FBGN0011661, FBGN0035195, FBGN0001250, FBGN0014141, FBGN0264006, FBGN0024273, FBGN0004644, FBGN0033438, FBGN0000636, FBGN0250789, FBGN0051352, FBGN0001297, FBGN00002…	1059	343	10996	1.51361	0.999989	0.104233	5.50836
	GOTERM_BP_ALL	GO:0000902~cell morphogenesis	106	7.25034	0.0033621	FBGN0031299, FBGN0045852, FBGN0250876, FBGN0035802, FBGN0260933, FBGN0262125, FBGN0001168, FBGN0263873, FBGN0243512, FBGN0005612, FBGN0265296, FBGN0020294, FBGN0014018, FBGN0038788, FBGN0260745, FBGN0004360, FBGN0033447, FBGN0000565, FBGN0036742, FBGN0028515, FBGN0014011, FBGN0035195, FBGN0264978, FBGN0001250, FBGN0259678, FBGN0264006, FBGN0024273, FBGN0011202, FBGN0033438, FBGN0019947, FBGN00373…	1059	846	10996	1.30099	0.999996	0.109692	6.02164
	GOTERM_BP_ALL	GO:0032989~cellular component morphogenesis	119	8.13953	0.00400508	FBGN0031299, FBGN0045852, FBGN0250876, FBGN0035802, FBGN0260933, FBGN0262125, FBGN0001168, FBGN0263873, FBGN0243512, FBGN0265296, FBGN0005612, FBGN0020294, FBGN0014018, FBGN0038788, FBGN0260745, FBGN0004360, FBGN0033447, FBGN0000565, FBGN0036742, FBGN0019886, FBGN0028515, FBGN0014011, FBGN0265434, FBGN0035195, FBGN0264978, FBGN0001250, FBGN0259678, FBGN0264006, FBGN0024273, FBGN0011202, FBGN00334…	1059	972	10996	1.27122	1	0.127101	7.13348
	GOTERM_BP_ALL	GO:0032502~developmental process	427	29.2066	0.00426179	FBGN0250876, FBGN0000044, FBGN0000042, FBGN0250871, FBGN0028665, FBGN0035802, FBGN0033942, FBGN0265180, FBGN0087007, FBGN0033033, FBGN0001168, FBGN0263873, FBGN0243512, FBGN0041713, FBGN0265190, FBGN0263973, FBGN0033448, FBGN0033447, FBGN0019886, FBGN0028515, FBGN0023179, FBGN0028544, FBGN0036666, FBGN0033968, FBGN0003046, FBGN0028543, FBGN0039084, FBGN0263782, FBGN0033438, FBGN0020307, FBGN00345…	1059	4013	10996	1.10484	1	0.133561	7.57389
	GOTERM_BP_ALL	GO:0007409~axonogenesis	47	3.21477	0.00610479	FBGN0003888, FBGN0033987, FBGN0035195, FBGN0250876, FBGN0053202, FBGN0001250, FBGN0014141, FBGN0264006, FBGN0024273, FBGN0004644, FBGN0033438, FBGN0000636, FBGN0250789, FBGN0010341, FBGN0051352, FBGN0001297, FBGN0250788, FBGN0000229, FBGN0040068, FBGN0001961, FBGN0263930, FBGN0003090, FBGN0263873, FBGN0003053, FBGN0035798, FBGN0020294, FBGN0030887, FBGN0266599, FBGN0015797, FBGN0004657, FBGN02670…	1059	329	10996	1.48334	1	0.171852	10.6782
	GOTERM_BP_ALL	GO:0048699~generation of neurons	117	8.00274	0.00672446	FBGN0045852, FBGN0250876, FBGN0250871, FBGN0011225, FBGN0035802, FBGN0262636, FBGN0262125, FBGN0001168, FBGN0263873, FBGN0265296, FBGN0005612, FBGN0020294, FBGN0014018, FBGN0265190, FBGN0011829, FBGN0038788, FBGN0260745, FBGN0004360, FBGN0033649, FBGN0033447, FBGN0000565, FBGN0028515, FBGN0053547, FBGN0014011, FBGN0265434, FBGN0262509, FBGN0036666, FBGN0035195, FBGN0001250, FBGN0027594, FBGN02640…	1059	969	10996	1.25372	1	0.182185	11.6996
	GOTERM_BP_ALL	GO:0044767~single-organism developmental process	419	28.6594	0.00688534	FBGN0250876, FBGN0000044, FBGN0000042, FBGN0250871, FBGN0028665, FBGN0035802, FBGN0033942, FBGN0087007, FBGN0033033, FBGN0001168, FBGN0263873, FBGN0243512, FBGN0041713, FBGN0265190, FBGN0263973, FBGN0033448, FBGN0033447, FBGN0019886, FBGN0028515, FBGN0023179, FBGN0028544, FBGN0036666, FBGN0033968, FBGN0003046, FBGN0039084, FBGN0263782, FBGN0033438, FBGN0020307, FBGN0034577, FBGN0003149, FBGN00516…	1059	3958	10996	1.0992	1	0.184793	11.963
	GOTERM_BP_ALL	GO:0048812~neuron projection morphogenesis	75	5.12996	0.00951787	FBGN0003888, FBGN0045852, FBGN0033987, FBGN0250876, FBGN0053202, FBGN0035802, FBGN0010341, FBGN0024985, FBGN0262125, FBGN0003090, FBGN0263873, FBGN0051871, FBGN0265296, FBGN0035798, FBGN0005612, FBGN0020294, FBGN0014018, FBGN0050021, FBGN0004657, FBGN0267002, FBGN0038788, FBGN0015773, FBGN0260745, FBGN0004360, FBGN0003328, FBGN0016061, FBGN0000565, FBGN0028515, FBGN0011661, FBGN0035195, FBGN00012…	1059	588	10996	1.32441	1	0.22757	16.1685
	GOTERM_BP_ALL	GO:0009653~anatomical structure morphogenesis	225	15.3899	0.0157056	FBGN0250876, FBGN0000042, FBGN0250871, FBGN0263593, FBGN0028665, FBGN0035802, FBGN0263258, FBGN0260933, FBGN0033033, FBGN0038901, FBGN0263873, FBGN0001168, FBGN0243512, FBGN0025697, FBGN0037750, FBGN0265190, FBGN0263973, FBGN0033447, FBGN0019886, FBGN0028515, FBGN0031888, FBGN0036666, FBGN0027106, FBGN0266465, FBGN0024273, FBGN0020307, FBGN0033438, FBGN0037375, FBGN0034577, FBGN0003149, FBGN00411…	1059	2051	10996	1.13908	1	0.305175	25.3178
	GOTERM_BP_ALL	GO:0042330~taxis	48	3.28317	0.0157518	FBGN0003888, FBGN0033987, FBGN0035195, FBGN0250876, FBGN0000422, FBGN0053202, FBGN0025680, FBGN0030529, FBGN0001250, FBGN0014141, FBGN0264006, FBGN0263782, FBGN0004644, FBGN0033438, FBGN0000636, FBGN0086693, FBGN0250789, FBGN0010341, FBGN0051352, FBGN0250788, FBGN0000229, FBGN0040068, FBGN0005626, FBGN0085382, FBGN0263930, FBGN0003090, FBGN0025697, FBGN0003053, FBGN0020294, FBGN0030887, FBGN02665…	1059	356	10996	1.40001	1	0.304368	25.3824
	GOTERM_BP_ALL	GO:0032990~cell part morphogenesis	83	5.67715	0.0170187	FBGN0003888, FBGN0045852, FBGN0033987, FBGN0250876, FBGN0053202, FBGN0035802, FBGN0010341, FBGN0260933, FBGN0024985, FBGN0262125, FBGN0003090, FBGN0263873, FBGN0051871, FBGN0265296, FBGN0035798, FBGN0005612, FBGN0020294, FBGN0014018, FBGN0050021, FBGN0004657, FBGN0267002, FBGN0038788, FBGN0001220, FBGN0015773, FBGN0260745, FBGN0004360, FBGN0003328, FBGN0033447, FBGN0016061, FBGN0000565, FBGN00198…	1059	678	10996	1.27112	1	0.316617	27.134
	GOTERM_BP_ALL	GO:0048858~cell projection morphogenesis	81	5.54036	0.0210399	FBGN0003888, FBGN0045852, FBGN0033987, FBGN0250876, FBGN0053202, FBGN0035802, FBGN0010341, FBGN0260933, FBGN0024985, FBGN0262125, FBGN0003090, FBGN0263873, FBGN0051871, FBGN0265296, FBGN0035798, FBGN0005612, FBGN0020294, FBGN0014018, FBGN0050021, FBGN0004657, FBGN0267002, FBGN0038788, FBGN0015773, FBGN0260745, FBGN0004360, FBGN0003328, FBGN0033447, FBGN0016061, FBGN0000565, FBGN0037280, FBGN00285…	1059	666	10996	1.26284	1	0.356075	32.4391
	GOTERM_BP_ALL	GO:0007411~axon guidance	36	2.46238	0.0329688	FBGN0003888, FBGN0035195, FBGN0033987, FBGN0250876, FBGN0053202, FBGN0014141, FBGN0001250, FBGN0264006, FBGN0033438, FBGN0000636, FBGN0250789, FBGN0010341, FBGN0051352, FBGN0250788, FBGN0000229, FBGN0040068, FBGN0263930, FBGN0003090, FBGN0003053, FBGN0030887, FBGN0020294, FBGN0266599, FBGN0015797, FBGN0004657, FBGN0267002, FBGN0015773, FBGN0003328, FBGN0035379, FBGN0016061, FBGN0037098, FBGN00340…	1059	265	10996	1.41057	1	0.442171	46.1104
	GOTERM_BP_ALL	GO:0006935~chemotaxis	38	2.59918	0.0363896	FBGN0003888, FBGN0035195, FBGN0033987, FBGN0250876, FBGN0053202, FBGN0014141, FBGN0001250, FBGN0264006, FBGN0263782, FBGN0004644, FBGN0033438, FBGN0000636, FBGN0250789, FBGN0010341, FBGN0051352, FBGN0250788, FBGN0000229, FBGN0040068, FBGN0263930, FBGN0003090, FBGN0003053, FBGN0030887, FBGN0020294, FBGN0266599, FBGN0015797, FBGN0004657, FBGN0267002, FBGN0015773, FBGN0003328, FBGN0035379, FBGN00160…	1059	285	10996	1.38445	1	0.457265	49.5195
	GOTERM_BP_ALL	GO:0097485~neuron projection guidance	36	2.46238	0.0477209	FBGN0003888, FBGN0035195, FBGN0033987, FBGN0250876, FBGN0053202, FBGN0014141, FBGN0001250, FBGN0264006, FBGN0033438, FBGN0000636, FBGN0250789, FBGN0010341, FBGN0051352, FBGN0250788, FBGN0000229, FBGN0040068, FBGN0263930, FBGN0003090, FBGN0003053, FBGN0030887, FBGN0020294, FBGN0266599, FBGN0015797, FBGN0004657, FBGN0267002, FBGN0015773, FBGN0003328, FBGN0035379, FBGN0016061, FBGN0037098, FBGN00340…	1059	273	10996	1.36924	1	0.516091	59.413
	GOTERM_BP_ALL	GO:0040011~locomotion	78	5.33516	0.0499089	FBGN0003888, FBGN0033987, FBGN0250876, FBGN0053202, FBGN0025680, FBGN0030529, FBGN0011225, FBGN0038839, FBGN0037315, FBGN0087007, FBGN0038975, FBGN0010341, FBGN0001987, FBGN0085382, FBGN0003090, FBGN0038901, FBGN0243512, FBGN0025697, FBGN0020294, FBGN0032006, FBGN0037750, FBGN0030964, FBGN0004657, FBGN0267002, FBGN0015773, FBGN0033649, FBGN0031304, FBGN0003328, FBGN0016061, FBGN0050263, FBGN00285…	1059	666	10996	1.21607	1	0.51987	61.0987
	GOTERM_BP_ALL	GO:0048731~system development	273	18.6731	0.0742876	FBGN0000044, FBGN0250876, FBGN0000042, FBGN0250871, FBGN0263593, FBGN0028665, FBGN0035802, FBGN0263258, FBGN0263456, FBGN0022160, FBGN0036945, FBGN0033033, FBGN0038901, FBGN0263873, FBGN0001168, FBGN0243512, FBGN0025697, FBGN0034972, FBGN0265190, FBGN0263973, FBGN0033447, FBGN0028515, FBGN0031888, FBGN0262509, FBGN0028544, FBGN0036666, FBGN0033968, FBGN0039084, FBGN0027106, FBGN0266465, FBGN02637…	1059	2622	10996	1.08111	1	0.610544	75.9133
	GOTERM_BP_ALL	GO:0032501~multicellular organismal process	515	35.2257	0.0778089	FBGN0250876, FBGN0000044, FBGN0034417, FBGN0000042, FBGN0250871, FBGN0028665, FBGN0035802, FBGN0033942, FBGN0087007, FBGN0033033, FBGN0243512, FBGN0001168, FBGN0263873, FBGN0033958, FBGN0041713, FBGN0265190, FBGN0263973, FBGN0033448, FBGN0033447, FBGN0028518, FBGN0028515, FBGN0023179, FBGN0028544, FBGN0036666, FBGN0033968, FBGN0040060, FBGN0052243, FBGN0003046, FBGN0039084, FBGN0263782, FBGN00334…	1059	5110	10996	1.04647	1	0.621096	77.548
	GOTERM_BP_ALL	GO:0000904~cell morphogenesis involved in differentiation	64	4.37756	0.102332	FBGN0003888, FBGN0045852, FBGN0033987, FBGN0250876, FBGN0053202, FBGN0036985, FBGN0010341, FBGN0262125, FBGN0003090, FBGN0263873, FBGN0005612, FBGN0035798, FBGN0020294, FBGN0014018, FBGN0004657, FBGN0267002, FBGN0029881, FBGN0038788, FBGN0015773, FBGN0262716, FBGN0260745, FBGN0004360, FBGN0003328, FBGN0016061, FBGN0028515, FBGN0011661, FBGN0014011, FBGN0035195, FBGN0001250, FBGN0014141, FBGN00305…	1059	559	10996	1.18879	1	0.692594	86.3416
	GOTERM_BP_ALL	GO:0048667~cell morphogenesis involved in neuron differentiation	57	3.89877	0.125106	FBGN0045852, FBGN0003888, FBGN0033987, FBGN0250876, FBGN0053202, FBGN0010341, FBGN0262125, FBGN0003090, FBGN0263873, FBGN0005612, FBGN0035798, FBGN0020294, FBGN0014018, FBGN0004657, FBGN0267002, FBGN0038788, FBGN0015773, FBGN0260745, FBGN0003328, FBGN0004360, FBGN0016061, FBGN0028515, FBGN0011661, FBGN0035195, FBGN0001250, FBGN0014141, FBGN0030541, FBGN0264006, FBGN0024273, FBGN0004644, FBGN00334…	1059	499	10996	1.18608	1	0.741597	91.4968
	GOTERM_BP_ALL	GO:0007399~nervous system development	181	12.3803	0.208676	FBGN0045852, FBGN0250876, FBGN0000042, FBGN0250871, FBGN0011225, FBGN0035802, FBGN0262636, FBGN0263456, FBGN0022160, FBGN0038975, FBGN0045064, FBGN0262125, FBGN0004620, FBGN0001168, FBGN0243512, FBGN0263873, FBGN0265296, FBGN0005612, FBGN0034972, FBGN0020294, FBGN0014018, FBGN0265190, FBGN0038788, FBGN0011829, FBGN0260745, FBGN0033649, FBGN0004360, FBGN0261675, FBGN0039213, FBGN0033447, FBGN00389…	1059	1767	10996	1.06361	1	0.865925	98.6648
	GOTERM_BP_ALL	GO:0006928~movement of cell or subcellular component	74	5.06156	0.225487	FBGN0003888, FBGN0033987, FBGN0250876, FBGN0053202, FBGN0011225, FBGN0037315, FBGN0036985, FBGN0087007, FBGN0010341, FBGN0260933, FBGN0001987, FBGN0019968, FBGN0003090, FBGN0038901, FBGN0243512, FBGN0020294, FBGN0032006, FBGN0037750, FBGN0030964, FBGN0004657, FBGN0267002, FBGN0015773, FBGN0031304, FBGN0003328, FBGN0033649, FBGN0033447, FBGN0016061, FBGN0028515, FBGN0011661, FBGN0031888, FBGN00140…	1059	695	10996	1.10557	1	0.880019	99.1014
	GOTERM_BP_ALL	GO:0022008~neurogenesis	145	9.91792	0.516498	FBGN0045852, FBGN0250876, FBGN0250871, FBGN0011225, FBGN0035802, FBGN0262636, FBGN0022160, FBGN0262125, FBGN0001168, FBGN0263873, FBGN0265296, FBGN0005612, FBGN0020294, FBGN0014018, FBGN0265190, FBGN0038788, FBGN0011829, FBGN0260745, FBGN0033649, FBGN0004360, FBGN0033447, FBGN0038983, FBGN0000565, FBGN0028515, FBGN0053547, FBGN0014011, FBGN0265434, FBGN0020762, FBGN0262509, FBGN0036666, FBGN00398…	1059	1497	10996	1.00574	1	0.98819	99.9998
	GOTERM_BP_ALL	GO:0048468~cell development	169	11.5595	0.578035	FBGN0045852, FBGN0250876, FBGN0000044, FBGN0000042, FBGN0250871, FBGN0011225, FBGN0035802, FBGN0263510, FBGN0262636, FBGN0087007, FBGN0036945, FBGN0262125, FBGN0038901, FBGN0263873, FBGN0243512, FBGN0265296, FBGN0005612, FBGN0025697, FBGN0020294, FBGN0014018, FBGN0030964, FBGN0265190, FBGN0038788, FBGN0011829, FBGN0024361, FBGN0260745, FBGN0028468, FBGN0086346, FBGN0033649, FBGN0004360, FBGN00005…	1059	1765	10996	0.994216	1	0.993209	100
	GOTERM_BP_ALL	GO:0048869~cellular developmental process	240	16.4159	0.934163	FBGN0000044, FBGN0250876, FBGN0000042, FBGN0250871, FBGN0035802, FBGN0022160, FBGN0087007, FBGN0036945, FBGN0260933, FBGN0038901, FBGN0263873, FBGN0001168, FBGN0243512, FBGN0025697, FBGN0037750, FBGN0265190, FBGN0033447, FBGN0019886, FBGN0028515, FBGN0260943, FBGN0262509, FBGN0036666, FBGN0024273, FBGN0033438, FBGN0037375, FBGN0034577, FBGN0263980, FBGN0003149, FBGN0041184, FBGN0004167, FBGN00400…	1059	2686	10996	0.927778	1	0.99999	100
	GOTERM_BP_ALL	GO:0030154~cell differentiation	223	15.2531	0.973108	FBGN0000044, FBGN0250876, FBGN0000042, FBGN0250871, FBGN0035802, FBGN0022160, FBGN0087007, FBGN0036945, FBGN0038901, FBGN0263873, FBGN0001168, FBGN0243512, FBGN0025697, FBGN0037750, FBGN0265190, FBGN0033447, FBGN0028515, FBGN0260943, FBGN0262509, FBGN0036666, FBGN0024273, FBGN0033438, FBGN0037375, FBGN0034577, FBGN0003149, FBGN0263980, FBGN0041184, FBGN0004167, FBGN0040068, FBGN0040950, FBGN00030…	1059	2562	10996	0.903784	1	0.999999	100
	GOTERM_BP_ALL	GO:0016043~cellular component organization	275	18.8098	0.999631	FBGN0027287, FBGN0000043, FBGN0000044, FBGN0250876, FBGN0000042, FBGN0032840, FBGN0027538, FBGN0035802, FBGN0013342, FBGN0263456, FBGN0036945, FBGN0260933, FBGN0032935, FBGN0263873, FBGN0001168, FBGN0243512, FBGN0033540, FBGN0034972, FBGN0037750, FBGN0051259, FBGN0265190, FBGN0263973, FBGN0027794, FBGN0033447, FBGN0259246, FBGN0019886, FBGN0028515, FBGN0036666, FBGN0039084, FBGN0266465, FBGN00320…	1059	3335	10996	0.856201	1	1	100
	GOTERM_BP_ALL	GO:0071840~cellular component organization or biogenesis	279	19.0834	0.999958	FBGN0027287, FBGN0000043, FBGN0000044, FBGN0250876, FBGN0000042, FBGN0032840, FBGN0027538, FBGN0035802, FBGN0013342, FBGN0263456, FBGN0036945, FBGN0260933, FBGN0032935, FBGN0263873, FBGN0001168, FBGN0243512, FBGN0033540, FBGN0034972, FBGN0037750, FBGN0051259, FBGN0265190, FBGN0263973, FBGN0027794, FBGN0033447, FBGN0259246, FBGN0019886, FBGN0028515, FBGN0036666, FBGN0039084, FBGN0266465, FBGN00320…	1059	3463	10996	0.836547	1	1	100
	Annotation Cluster 22	Enrichment Score: 1.7655144390792474
	Category	Term	Count	%	PValue	Genes	List Total	Pop Hits	Pop Total	Fold Enrichment	Bonferroni	Benjamini	FDR
	GOTERM_BP_ALL	GO:0055072~iron ion homeostasis	7	0.478796	0.00119138	FBGN0034094, FBGN0035244, FBGN0038376, FBGN0039714, FBGN0015222, FBGN0015221, FBGN0052557	1059	14	10996	5.19169	0.988224	0.0553541	2.17437
	GOTERM_BP_ALL	GO:0055065~metal ion homeostasis	17	1.16279	0.0138704	FBGN0011286, FBGN0035244, FBGN0034136, FBGN0265767, FBGN0052557, FBGN0034094, FBGN0035868, FBGN0019886, FBGN0038790, FBGN0036742, FBGN0038376, FBGN0263006, FBGN0039714, FBGN0028704, FBGN0015222, FBGN0040305, FBGN0015221	1059	92	10996	1.91867	1	0.293161	22.7078
	GOTERM_BP_ALL	GO:0000041~transition metal ion transport	9	0.615595	0.0159943	FBGN0020307, FBGN0019947, FBGN0033097, FBGN0038412, FBGN0038376, FBGN0039714, FBGN0015222, FBGN0015221, FBGN0052557	1059	35	10996	2.67001	1	0.306719	25.7207
	GOTERM_BP_ALL	GO:0006879~cellular iron ion homeostasis	5	0.341997	0.0161919	FBGN0035244, FBGN0038376, FBGN0015222, FBGN0015221, FBGN0052557	1059	11	10996	4.71972	1	0.308322	25.9954
	GOTERM_BP_ALL	GO:0006875~cellular metal ion homeostasis	14	0.957592	0.0167989	FBGN0011286, FBGN0035244, FBGN0034136, FBGN0265767, FBGN0052557, FBGN0036742, FBGN0038376, FBGN0019886, FBGN0263006, FBGN0039714, FBGN0028704, FBGN0015222, FBGN0040305, FBGN0015221	1059	71	10996	2.04743	1	0.314762	26.8328
	GOTERM_BP_ALL	GO:0055076~transition metal ion homeostasis	9	0.615595	0.0257327	FBGN0034094, FBGN0035244, FBGN0035868, FBGN0038376, FBGN0039714, FBGN0015222, FBGN0040305, FBGN0015221, FBGN0052557	1059	38	10996	2.45922	1	0.395462	38.1684
	GOTERM_BP_ALL	GO:0046916~cellular transition metal ion homeostasis	6	0.410397	0.0637212	FBGN0035244, FBGN0038376, FBGN0039714, FBGN0015222, FBGN0015221, FBGN0052557	1059	23	10996	2.70871	1	0.569604	70.3055
	GOTERM_BP_ALL	GO:0006826~iron ion transport	4	0.273598	0.0637435	FBGN0039714, FBGN0015222, FBGN0015221, FBGN0052557	1059	10	10996	4.15335	1	0.56849	70.3185
	Annotation Cluster 23	Enrichment Score: 1.7176637964035566
	Category	Term	Count	%	PValue	Genes	List Total	Pop Hits	Pop Total	Fold Enrichment	Bonferroni	Benjamini	FDR
	GOTERM_BP_ALL	GO:0006013~mannose metabolic process	6	0.410397	0.000739462	FBGN0032068, FBGN0032253, FBGN0032069, FBGN0027611, FBGN0032067, FBGN0032066	1059	9	10996	6.92225	0.936471	0.0415175	1.3549
	GOTERM_BP_ALL	GO:0006517~protein deglycosylation	6	0.410397	0.00780148	FBGN0032068, FBGN0032253, FBGN0032069, FBGN0027611, FBGN0032067, FBGN0032066	1059	14	10996	4.45002	1	0.198346	13.4487
	GOTERM_BP_ALL	GO:0019318~hexose metabolic process	9	0.615595	0.122433	FBGN0032068, FBGN0001089, FBGN0032253, FBGN0032069, FBGN0034356, FBGN0027611, FBGN0032067, FBGN0032066, FBGN0015240	1059	52	10996	1.79712	1	0.738302	91.0047
	GOTERM_BP_ALL	GO:0005996~monosaccharide metabolic process	9	0.615595	0.190701	FBGN0032068, FBGN0001089, FBGN0032253, FBGN0032069, FBGN0034356, FBGN0027611, FBGN0032067, FBGN0032066, FBGN0015240	1059	58	10996	1.61121	1	0.845595	97.9797
	Annotation Cluster 24	Enrichment Score: 1.705134505186225
	Category	Term	Count	%	PValue	Genes	List Total	Pop Hits	Pop Total	Fold Enrichment	Bonferroni	Benjamini	FDR
	GOTERM_BP_ALL	GO:0003333~amino acid transmembrane transport	10	0.683995	0.0102168	FBGN0039255, FBGN0263776, FBGN0030574, FBGN0036984, FBGN0261794, FBGN0051547, FBGN0029762, FBGN0036279, FBGN0033760, FBGN0036493	1059	39	10996	2.66241	1	0.239144	17.2527
	GOTERM_BP_ALL	GO:1905039~carboxylic acid transmembrane transport	10	0.683995	0.0120874	FBGN0039255, FBGN0263776, FBGN0030574, FBGN0036984, FBGN0261794, FBGN0051547, FBGN0029762, FBGN0036279, FBGN0033760, FBGN0036493	1059	40	10996	2.59585	1	0.268382	20.0896
	GOTERM_BP_ALL	GO:1903825~organic acid transmembrane transport	10	0.683995	0.0120874	FBGN0039255, FBGN0263776, FBGN0030574, FBGN0036984, FBGN0261794, FBGN0051547, FBGN0029762, FBGN0036279, FBGN0033760, FBGN0036493	1059	40	10996	2.59585	1	0.268382	20.0896
	GOTERM_BP_ALL	GO:0015849~organic acid transport	10	0.683995	0.022178	FBGN0039255, FBGN0263776, FBGN0030574, FBGN0036984, FBGN0261794, FBGN0051547, FBGN0029762, FBGN0036279, FBGN0033760, FBGN0036493	1059	44	10996	2.35986	1	0.368179	33.873
	GOTERM_BP_ALL	GO:0071705~nitrogen compound transport	29	1.98358	0.0900384	FBGN0039255, FBGN0035244, FBGN0036984, FBGN0030574, FBGN0038135, FBGN0034136, FBGN0036279, FBGN0015277, FBGN0025111, FBGN0029762, FBGN0028491, FBGN0036493, FBGN0037140, FBGN0000416, FBGN0025709, FBGN0267002, FBGN0034911, FBGN0051547, FBGN0033760, FBGN0039882, FBGN0087035, FBGN0263776, FBGN0027779, FBGN0038376, FBGN0261794, FBGN0028426, FBGN0261797, FBGN0261089, FBGN0001404	1059	224	10996	1.34428	1	0.657617	82.4477
	Annotation Cluster 25	Enrichment Score: 1.6744334728373176
	Category	Term	Count	%	PValue	Genes	List Total	Pop Hits	Pop Total	Fold Enrichment	Bonferroni	Benjamini	FDR
	GOTERM_BP_ALL	GO:0015914~phospholipid transport	5	0.341997	0.0111404	FBGN0259221, FBGN0032715, FBGN0037989, FBGN0030747, FBGN0030746	1059	10	10996	5.19169	1	0.254692	18.6651
	GOTERM_BP_ALL	GO:0045332~phospholipid translocation	4	0.273598	0.0142188	FBGN0259221, FBGN0037989, FBGN0030747, FBGN0030746	1059	6	10996	6.92225	1	0.296051	23.2099
	GOTERM_BP_ALL	GO:0034204~lipid translocation	4	0.273598	0.0231197	FBGN0259221, FBGN0037989, FBGN0030747, FBGN0030746	1059	7	10996	5.93336	1	0.375692	35.0376
	GOTERM_BP_ALL	GO:0015748~organophosphate ester transport	6	0.410397	0.024165	FBGN0259221, FBGN0032715, FBGN0037989, FBGN0025111, FBGN0030747, FBGN0030746	1059	18	10996	3.46113	1	0.381036	36.3076
	GOTERM_BP_ALL	GO:0097035~regulation of membrane lipid distribution	4	0.273598	0.0479625	FBGN0259221, FBGN0037989, FBGN0030747, FBGN0030746	1059	9	10996	4.61484	1	0.515122	59.6025
	Annotation Cluster 26	Enrichment Score: 1.659141409778594
	Category	Term	Count	%	PValue	Genes	List Total	Pop Hits	Pop Total	Fold Enrichment	Bonferroni	Benjamini	FDR
	GOTERM_BP_ALL	GO:0035152~regulation of tube architecture, open tracheal system	16	1.09439	0.0133816	FBGN0003053, FBGN0001321, FBGN0010434, FBGN0001250, FBGN0004657, FBGN0003514, FBGN0261341, FBGN0031097, FBGN0031571, FBGN0035049, FBGN0023458, FBGN0262125, FBGN0001987, FBGN0011661, FBGN0260653, FBGN0265434	1059	84	10996	1.97779	1	0.287634	21.9982
	GOTERM_BP_ALL	GO:0060541~respiratory system development	36	2.46238	0.0219998	FBGN0036666, FBGN0035195, FBGN0001250, FBGN0028665, FBGN0003514, FBGN0266465, FBGN0011202, FBGN0004644, FBGN0033438, FBGN0031097, FBGN0031571, FBGN0016076, FBGN0010341, FBGN0040068, FBGN0001987, FBGN0262125, FBGN0053556, FBGN0260653, FBGN0033668, FBGN0001168, FBGN0003053, FBGN0001321, FBGN0010434, FBGN0004657, FBGN0020521, FBGN0003328, FBGN0004360, FBGN0261341, FBGN0004858, FBGN0035049, FBGN00234…	1059	257	10996	1.45448	1	0.367412	33.6504
	GOTERM_BP_ALL	GO:0007424~open tracheal system development	33	2.25718	0.0357808	FBGN0036666, FBGN0001250, FBGN0028665, FBGN0003514, FBGN0266465, FBGN0011202, FBGN0004644, FBGN0033438, FBGN0031097, FBGN0031571, FBGN0010341, FBGN0016076, FBGN0040068, FBGN0001987, FBGN0262125, FBGN0053556, FBGN0260653, FBGN0001168, FBGN0003053, FBGN0001321, FBGN0010434, FBGN0004657, FBGN0020521, FBGN0003328, FBGN0004360, FBGN0261341, FBGN0004858, FBGN0035049, FBGN0023458, FBGN0011661, FBGN00307…	1059	240	10996	1.42771	1	0.454518	48.9282
	Annotation Cluster 27	Enrichment Score: 1.6475602297408354
	Category	Term	Count	%	PValue	Genes	List Total	Pop Hits	Pop Total	Fold Enrichment	Bonferroni	Benjamini	FDR
	GOTERM_BP_ALL	GO:0016042~lipid catabolic process	27	1.84679	5.83516e-05	FBGN0032612, FBGN0027572, FBGN0263593, FBGN0038326, FBGN0029831, FBGN0032775, FBGN0031092, FBGN0039774, FBGN0039655, FBGN0263006, FBGN0045064, FBGN0016031, FBGN0039476, FBGN0086712, FBGN0034628, FBGN0034629, FBGN0033999, FBGN0030884, FBGN0036367, FBGN0039473, FBGN0039472, FBGN0010591, FBGN0039471, FBGN0039470, FBGN0039769, FBGN0036449, FBGN0031813	1059	120	10996	2.33626	0.195411	0.00602136	0.107553
	GOTERM_BP_ALL	GO:0044242~cellular lipid catabolic process	15	1.02599	0.00261082	FBGN0034628, FBGN0086712, FBGN0034629, FBGN0027572, FBGN0263593, FBGN0010591, FBGN0039769, FBGN0036449, FBGN0038326, FBGN0032775, FBGN0031092, FBGN0039774, FBGN0263006, FBGN0045064, FBGN0031813	1059	64	10996	2.4336	0.999941	0.0946142	4.7066
	GOTERM_BP_ALL	GO:0033539~fatty acid beta-oxidation using acyl-CoA dehydrogenase	6	0.410397	0.0107896	FBGN0034628, FBGN0086712, FBGN0034629, FBGN0032775, FBGN0027572, FBGN0031813	1059	15	10996	4.15335	1	0.249241	18.1315
	GOTERM_BP_ALL	GO:0055088~lipid homeostasis	14	0.957592	0.0150011	FBGN0086712, FBGN0034628, FBGN0034629, FBGN0028550, FBGN0027572, FBGN0263593, FBGN0011205, FBGN0032210, FBGN0037612, FBGN0036449, FBGN0032775, FBGN0261283, FBGN0031813, FBGN0015240	1059	70	10996	2.07668	1	0.298265	24.326
	GOTERM_BP_ALL	GO:0006631~fatty acid metabolic process	18	1.23119	0.0187148	FBGN0086712, FBGN0034628, FBGN0034629, FBGN0027572, FBGN0038130, FBGN0263593, FBGN0039756, FBGN0039754, FBGN0038326, FBGN0032775, FBGN0031092, FBGN0038983, FBGN0261283, FBGN0263006, FBGN0032721, FBGN0031813, FBGN0050502, FBGN0030485	1059	103	10996	1.81457	1	0.335857	29.418
	GOTERM_BP_ALL	GO:0006635~fatty acid beta-oxidation	9	0.615595	0.0188804	FBGN0034628, FBGN0038326, FBGN0086712, FBGN0034629, FBGN0032775, FBGN0027572, FBGN0031092, FBGN0263006, FBGN0031813	1059	36	10996	2.59585	1	0.336699	29.6373
	GOTERM_BP_ALL	GO:0009062~fatty acid catabolic process	10	0.683995	0.0254355	FBGN0034628, FBGN0038326, FBGN0086712, FBGN0034629, FBGN0032775, FBGN0027572, FBGN0031092, FBGN0263593, FBGN0263006, FBGN0031813	1059	45	10996	2.30742	1	0.393466	37.8196
	GOTERM_BP_ALL	GO:0072329~monocarboxylic acid catabolic process	10	0.683995	0.0290179	FBGN0034628, FBGN0038326, FBGN0086712, FBGN0034629, FBGN0032775, FBGN0027572, FBGN0031092, FBGN0263593, FBGN0263006, FBGN0031813	1059	46	10996	2.25726	1	0.41754	41.9022
	GOTERM_BP_ALL	GO:0032787~monocarboxylic acid metabolic process	27	1.84679	0.0312727	FBGN0040259, FBGN0027572, FBGN0263593, FBGN0038130, FBGN0039086, FBGN0039756, FBGN0039754, FBGN0038083, FBGN0038326, FBGN0032775, FBGN0031092, FBGN0026315, FBGN0263006, FBGN0032721, FBGN0050502, FBGN0040251, FBGN0001186, FBGN0086712, FBGN0034628, FBGN0034629, FBGN0032684, FBGN0038983, FBGN0261283, FBGN0042179, FBGN0031813, FBGN0030485, FBGN0026756	1059	185	10996	1.51541	1	0.430917	44.3405
	GOTERM_BP_ALL	GO:0019395~fatty acid oxidation	9	0.615595	0.0442573	FBGN0034628, FBGN0038326, FBGN0086712, FBGN0034629, FBGN0032775, FBGN0027572, FBGN0031092, FBGN0263006, FBGN0031813	1059	42	10996	2.22501	1	0.506239	56.6026
	GOTERM_BP_ALL	GO:0034440~lipid oxidation	9	0.615595	0.0499778	FBGN0034628, FBGN0038326, FBGN0086712, FBGN0034629, FBGN0032775, FBGN0027572, FBGN0031092, FBGN0263006, FBGN0031813	1059	43	10996	2.17327	1	0.517671	61.1507
	GOTERM_BP_ALL	GO:0030258~lipid modification	14	0.957592	0.0775018	FBGN0034628, FBGN0086712, FBGN0034629, FBGN0027572, FBGN0052699, FBGN0037167, FBGN0037612, FBGN0038326, FBGN0032775, FBGN0015277, FBGN0031092, FBGN0030761, FBGN0263006, FBGN0031813	1059	88	10996	1.6519	1	0.620765	77.4097
	GOTERM_BP_ALL	GO:0046395~carboxylic acid catabolic process	12	0.820793	0.118225	FBGN0034628, FBGN0038326, FBGN0086712, FBGN0034629, FBGN0032775, FBGN0027572, FBGN0031092, FBGN0263593, FBGN0004516, FBGN0263006, FBGN0036381, FBGN0031813	1059	77	10996	1.61819	1	0.727089	90.175
	GOTERM_BP_ALL	GO:0016054~organic acid catabolic process	13	0.889193	0.128588	FBGN0034628, FBGN0015011, FBGN0038326, FBGN0086712, FBGN0034629, FBGN0032775, FBGN0027572, FBGN0031092, FBGN0263593, FBGN0004516, FBGN0263006, FBGN0036381, FBGN0031813	1059	87	10996	1.55154	1	0.74901	92.0997
	GOTERM_BP_ALL	GO:0044282~small molecule catabolic process	14	0.957592	0.369133	FBGN0034628, FBGN0015011, FBGN0038326, FBGN0086712, FBGN0034629, FBGN0032775, FBGN0027572, FBGN0031092, FBGN0263593, FBGN0004516, FBGN0019643, FBGN0263006, FBGN0036381, FBGN0031813	1059	120	10996	1.21139	1	0.961018	99.9796
	Annotation Cluster 28	Enrichment Score: 1.632587531265567
	Category	Term	Count	%	PValue	Genes	List Total	Pop Hits	Pop Total	Fold Enrichment	Bonferroni	Benjamini	FDR
	GOTERM_BP_ALL	GO:0007155~cell adhesion	42	2.87278	0.000541142	FBGN0031299, FBGN0010395, FBGN0001250, FBGN0261053, FBGN0039084, FBGN0263219, FBGN0019947, FBGN0000636, FBGN0034709, FBGN0038084, FBGN0036985, FBGN0040068, FBGN0037293, FBGN0001987, FBGN0262125, FBGN0001961, FBGN0003255, FBGN0038901, FBGN0003053, FBGN0265296, FBGN0034972, FBGN0030887, FBGN0010434, FBGN0032131, FBGN0024992, FBGN0053532, FBGN0004657, FBGN0032666, FBGN0004397, FBGN0011829, FBGN00285…	1059	252	10996	1.73056	0.866925	0.0325224	0.993238
	GOTERM_BP_ALL	GO:0022610~biological adhesion	42	2.87278	0.000748439	FBGN0031299, FBGN0010395, FBGN0001250, FBGN0261053, FBGN0039084, FBGN0263219, FBGN0019947, FBGN0000636, FBGN0034709, FBGN0038084, FBGN0036985, FBGN0040068, FBGN0037293, FBGN0001987, FBGN0262125, FBGN0001961, FBGN0003255, FBGN0038901, FBGN0003053, FBGN0265296, FBGN0034972, FBGN0030887, FBGN0010434, FBGN0032131, FBGN0024992, FBGN0053532, FBGN0004657, FBGN0032666, FBGN0004397, FBGN0011829, FBGN00285…	1059	256	10996	1.70352	0.938562	0.0407828	1.37124
	GOTERM_BP_ALL	GO:0098609~cell-cell adhesion	21	1.43639	0.0528721	FBGN0265296, FBGN0003053, FBGN0034972, FBGN0010395, FBGN0001250, FBGN0032131, FBGN0053532, FBGN0261053, FBGN0004657, FBGN0039084, FBGN0019947, FBGN0003328, FBGN0000636, FBGN0034736, FBGN0038084, FBGN0035101, FBGN0262125, FBGN0001987, FBGN0003255, FBGN0001404, FBGN0038901	1059	142	10996	1.53557	1	0.528775	63.2763
	GOTERM_BP_ALL	GO:0098602~single organism cell adhesion	15	1.02599	0.130915	FBGN0003053, FBGN0034972, FBGN0001250, FBGN0032131, FBGN0261053, FBGN0004657, FBGN0039084, FBGN0019947, FBGN0034736, FBGN0035101, FBGN0262125, FBGN0001987, FBGN0003255, FBGN0001404, FBGN0038901	1059	105	10996	1.48334	1	0.752882	92.4797
	GOTERM_BP_ALL	GO:0016337~single organismal cell-cell adhesion	14	0.957592	0.153892	FBGN0003053, FBGN0034972, FBGN0001250, FBGN0032131, FBGN0261053, FBGN0039084, FBGN0019947, FBGN0034736, FBGN0035101, FBGN0262125, FBGN0001987, FBGN0003255, FBGN0001404, FBGN0038901	1059	99	10996	1.46836	1	0.79409	95.4118
	GOTERM_BP_ALL	GO:0007158~neuron cell-cell adhesion	5	0.341997	0.371172	FBGN0034972, FBGN0034736, FBGN0032131, FBGN0039084, FBGN0001987	1059	32	10996	1.6224	1	0.961188	99.9807
	Annotation Cluster 29	Enrichment Score: 1.6068380571819232
	Category	Term	Count	%	PValue	Genes	List Total	Pop Hits	Pop Total	Fold Enrichment	Bonferroni	Benjamini	FDR
	GOTERM_BP_ALL	GO:1990709~presynaptic active zone organization	5	0.341997	0.0111404	FBGN0040475, FBGN0250789, FBGN0259246, FBGN0005586, FBGN0250788	1059	10	10996	5.19169	1	0.254692	18.6651
	GOTERM_BP_ALL	GO:0043954~cellular component maintenance	8	0.547196	0.0145863	FBGN0039254, FBGN0031571, FBGN0250789, FBGN0259246, FBGN0011225, FBGN0005586, FBGN0250788, FBGN0014011	1059	28	10996	2.96668	1	0.292849	23.7361
	GOTERM_BP_ALL	GO:0048790~maintenance of presynaptic active zone structure	4	0.273598	0.0479625	FBGN0250789, FBGN0259246, FBGN0005586, FBGN0250788	1059	9	10996	4.61484	1	0.515122	59.6025
	GOTERM_BP_ALL	GO:0099558~maintenance of synapse structure	4	0.273598	0.0479625	FBGN0250789, FBGN0259246, FBGN0005586, FBGN0250788	1059	9	10996	4.61484	1	0.515122	59.6025
	Annotation Cluster 30	Enrichment Score: 1.596505835928196
	Category	Term	Count	%	PValue	Genes	List Total	Pop Hits	Pop Total	Fold Enrichment	Bonferroni	Benjamini	FDR
	GOTERM_BP_ALL	GO:0051146~striated muscle cell differentiation	21	1.43639	0.00275626	FBGN0035917, FBGN0000044, FBGN0053519, FBGN0037750, FBGN0001250, FBGN0004133, FBGN0082582, FBGN0004657, FBGN0051374, FBGN0024273, FBGN0261560, FBGN0262716, FBGN0041096, FBGN0020269, FBGN0003149, FBGN0040068, FBGN0005666, FBGN0265356, FBGN0001258, FBGN0265434, FBGN0014011	1059	107	10996	2.03786	0.999966	0.0968097	4.96254
	GOTERM_BP_ALL	GO:0042692~muscle cell differentiation	21	1.43639	0.0145458	FBGN0035917, FBGN0000044, FBGN0053519, FBGN0037750, FBGN0001250, FBGN0004133, FBGN0082582, FBGN0004657, FBGN0051374, FBGN0024273, FBGN0261560, FBGN0262716, FBGN0041096, FBGN0020269, FBGN0003149, FBGN0040068, FBGN0005666, FBGN0265356, FBGN0001258, FBGN0265434, FBGN0014011	1059	124	10996	1.75848	1	0.29372	23.6783
	GOTERM_BP_ALL	GO:0014902~myotube differentiation	12	0.820793	0.0162748	FBGN0041096, FBGN0261560, FBGN0262716, FBGN0000044, FBGN0037750, FBGN0020269, FBGN0004133, FBGN0040068, FBGN0001258, FBGN0024273, FBGN0265434, FBGN0014011	1059	56	10996	2.22501	1	0.308095	26.1103
	GOTERM_BP_ALL	GO:0000768~syncytium formation by plasma membrane fusion	11	0.752394	0.0278242	FBGN0041096, FBGN0261560, FBGN0262716, FBGN0037750, FBGN0020269, FBGN0004133, FBGN0040068, FBGN0001258, FBGN0024273, FBGN0265434, FBGN0014011	1059	53	10996	2.15504	1	0.410426	40.571
	GOTERM_BP_ALL	GO:0006949~syncytium formation	11	0.752394	0.0278242	FBGN0041096, FBGN0261560, FBGN0262716, FBGN0037750, FBGN0020269, FBGN0004133, FBGN0040068, FBGN0001258, FBGN0024273, FBGN0265434, FBGN0014011	1059	53	10996	2.15504	1	0.410426	40.571
	GOTERM_BP_ALL	GO:0007520~myoblast fusion	9	0.615595	0.0774929	FBGN0041096, FBGN0261560, FBGN0262716, FBGN0037750, FBGN0004133, FBGN0040068, FBGN0001258, FBGN0024273, FBGN0014011	1059	47	10996	1.98831	1	0.621909	77.4057
	GOTERM_BP_ALL	GO:0061061~muscle structure development	34	2.32558	0.17052	FBGN0011674, FBGN0000044, FBGN0010397, FBGN0001250, FBGN0082582, FBGN0004133, FBGN0024273, FBGN0261560, FBGN0029830, FBGN0020269, FBGN0003149, FBGN0040068, FBGN0262125, FBGN0005666, FBGN0038042, FBGN0001258, FBGN0035917, FBGN0053519, FBGN0010812, FBGN0037750, FBGN0010434, FBGN0004657, FBGN0051374, FBGN0010591, FBGN0041096, FBGN0262716, FBGN0033649, FBGN0004360, FBGN0039213, FBGN0263118, FBGN02653…	1059	289	10996	1.22157	1	0.817138	96.8181
	Annotation Cluster 31	Enrichment Score: 1.5146058445878026
	Category	Term	Count	%	PValue	Genes	List Total	Pop Hits	Pop Total	Fold Enrichment	Bonferroni	Benjamini	FDR
	GOTERM_BP_ALL	GO:0016192~vesicle-mediated transport	77	5.26676	0.0185402	FBGN0027287, FBGN0051072, FBGN0000043, FBGN0035944, FBGN0035880, FBGN0000042, FBGN0011225, FBGN0005586, FBGN0036411, FBGN0013342, FBGN0033075, FBGN0032167, FBGN0040475, FBGN0032361, FBGN0039774, FBGN0010341, FBGN0038975, FBGN0003091, FBGN0262125, FBGN0261983, FBGN0008635, FBGN0038881, FBGN0035165, FBGN0035756, FBGN0267002, FBGN0052506, FBGN0030114, FBGN0262716, FBGN0086346, FBGN0031304, FBGN00033…	1059	625	10996	1.27923	1	0.33487	29.186
	GOTERM_BP_ALL	GO:0006909~phagocytosis	32	2.18878	0.0337291	FBGN0000043, FBGN0264978, FBGN0010395, FBGN0000042, FBGN0031948, FBGN0027594, FBGN0036411, FBGN0260658, FBGN0041181, FBGN0032167, FBGN0039758, FBGN0034577, FBGN0001291, FBGN0040475, FBGN0010341, FBGN0000229, FBGN0008635, FBGN0039808, FBGN0004577, FBGN0038881, FBGN0025725, FBGN0004397, FBGN0030114, FBGN0262716, FBGN0003328, FBGN0031304, FBGN0030329, FBGN0043792, FBGN0261283, FBGN0031813, FBGN00359…	1059	230	10996	1.44464	1	0.446706	46.8864
	GOTERM_BP_ALL	GO:0006897~endocytosis	45	3.07798	0.0457155	FBGN0000043, FBGN0264978, FBGN0016693, FBGN0010395, FBGN0035880, FBGN0000042, FBGN0031948, FBGN0027594, FBGN0036411, FBGN0027598, FBGN0024273, FBGN0041181, FBGN0260658, FBGN0032167, FBGN0039758, FBGN0034577, FBGN0001291, FBGN0040475, FBGN0015277, FBGN0038975, FBGN0010341, FBGN0004167, FBGN0000229, FBGN0003091, FBGN0008635, FBGN0039808, FBGN0004577, FBGN0004242, FBGN0038881, FBGN0025725, FBGN00043…	1059	354	10996	1.31992	1	0.509163	57.8076
	Annotation Cluster 32	Enrichment Score: 1.4385592359076549
	Category	Term	Count	%	PValue	Genes	List Total	Pop Hits	Pop Total	Fold Enrichment	Bonferroni	Benjamini	FDR
	GOTERM_BP_ALL	GO:0051705~multi-organism behavior	13	0.889193	0.0275678	FBGN0261446, FBGN0027109, FBGN0034897, FBGN0038839, FBGN0037976, FBGN0000042, FBGN0004244, FBGN0026760, FBGN0013272, FBGN0069242, FBGN0016031, FBGN0004168, FBGN0014011	1059	68	10996	1.98506	1	0.409071	40.2812
	GOTERM_BP_ALL	GO:0002118~aggressive behavior	12	0.820793	0.0328405	FBGN0261446, FBGN0034897, FBGN0037976, FBGN0038839, FBGN0000042, FBGN0004244, FBGN0026760, FBGN0013272, FBGN0069242, FBGN0016031, FBGN0004168, FBGN0014011	1059	62	10996	2.00969	1	0.442405	45.9784
	GOTERM_BP_ALL	GO:0002121~inter-male aggressive behavior	11	0.752394	0.0533963	FBGN0261446, FBGN0034897, FBGN0037976, FBGN0038839, FBGN0000042, FBGN0004244, FBGN0026760, FBGN0013272, FBGN0069242, FBGN0016031, FBGN0004168	1059	59	10996	1.93588	1	0.529744	63.6494
	Annotation Cluster 33	Enrichment Score: 1.4121235067763096
	Category	Term	Count	%	PValue	Genes	List Total	Pop Hits	Pop Total	Fold Enrichment	Bonferroni	Benjamini	FDR
	GOTERM_BP_ALL	GO:0006026~aminoglycan catabolic process	13	0.889193	0.000333158	FBGN0030695, FBGN0259192, FBGN0263132, FBGN0035094, FBGN0034582, FBGN0035398, FBGN0261341, FBGN0037906, FBGN0038180, FBGN0026415, FBGN0035976, FBGN0035975, FBGN0260653	1059	41	10996	3.29229	0.711065	0.0227294	0.612603
	GOTERM_BP_ALL	GO:0009253~peptidoglycan catabolic process	5	0.341997	0.0491711	FBGN0030695, FBGN0037906, FBGN0035094, FBGN0035976, FBGN0035975	1059	15	10996	3.46113	1	0.515852	60.5379
	GOTERM_BP_ALL	GO:0000270~peptidoglycan metabolic process	5	0.341997	0.0491711	FBGN0030695, FBGN0037906, FBGN0035094, FBGN0035976, FBGN0035975	1059	15	10996	3.46113	1	0.515852	60.5379
	GOTERM_BP_ALL	GO:0006027~glycosaminoglycan catabolic process	5	0.341997	0.060737	FBGN0030695, FBGN0037906, FBGN0035094, FBGN0035976, FBGN0035975	1059	16	10996	3.24481	1	0.563038	68.5107
	GOTERM_BP_ALL	GO:0061057~peptidoglycan recognition protein signaling pathway	5	0.341997	0.174759	FBGN0030695, FBGN0014018, FBGN0037906, FBGN0051410, FBGN0035976	1059	23	10996	2.25726	1	0.822488	97.105
	GOTERM_BP_ALL	GO:0030203~glycosaminoglycan metabolic process	5	0.341997	0.393818	FBGN0030695, FBGN0037906, FBGN0035094, FBGN0035976, FBGN0035975	1059	33	10996	1.57324	1	0.967157	99.9902
	Annotation Cluster 34	Enrichment Score: 1.3877986140080707
	Category	Term	Count	%	PValue	Genes	List Total	Pop Hits	Pop Total	Fold Enrichment	Bonferroni	Benjamini	FDR
	GOTERM_BP_ALL	GO:0035152~regulation of tube architecture, open tracheal system	16	1.09439	0.0133816	FBGN0003053, FBGN0001321, FBGN0010434, FBGN0001250, FBGN0004657, FBGN0003514, FBGN0261341, FBGN0031097, FBGN0031571, FBGN0035049, FBGN0023458, FBGN0262125, FBGN0001987, FBGN0011661, FBGN0260653, FBGN0265434	1059	84	10996	1.97779	1	0.287634	21.9982
	GOTERM_BP_ALL	GO:0035150~regulation of tube size	11	0.752394	0.035097	FBGN0261341, FBGN0031097, FBGN0001321, FBGN0031571, FBGN0035049, FBGN0010434, FBGN0003514, FBGN0003209, FBGN0001987, FBGN0260653, FBGN0265434	1059	55	10996	2.07668	1	0.450994	48.2561
	GOTERM_BP_ALL	GO:0035151~regulation of tube size, open tracheal system	10	0.683995	0.0522495	FBGN0261341, FBGN0031097, FBGN0001321, FBGN0031571, FBGN0035049, FBGN0010434, FBGN0003514, FBGN0001987, FBGN0260653, FBGN0265434	1059	51	10996	2.03596	1	0.528435	62.8286
	GOTERM_BP_ALL	GO:0035159~regulation of tube length, open tracheal system	7	0.478796	0.114537	FBGN0261341, FBGN0001321, FBGN0031571, FBGN0035049, FBGN0003514, FBGN0260653, FBGN0265434	1059	35	10996	2.07668	1	0.716069	89.389
	Annotation Cluster 35	Enrichment Score: 1.385798812298487
	Category	Term	Count	%	PValue	Genes	List Total	Pop Hits	Pop Total	Fold Enrichment	Bonferroni	Benjamini	FDR
	GOTERM_BP_ALL	GO:0006869~lipid transport	16	1.09439	0.00123886	FBGN0031170, FBGN0024320, FBGN0033463, FBGN0265187, FBGN0034951, FBGN0037989, FBGN0037782, FBGN0037783, FBGN0259221, FBGN0261675, FBGN0032715, FBGN0038975, FBGN0051410, FBGN0039655, FBGN0030747, FBGN0030746	1059	66	10996	2.51718	0.990136	0.0567903	2.2601
	GOTERM_BP_ALL	GO:0015850~organic hydroxy compound transport	8	0.547196	0.00959638	FBGN0028468, FBGN0024320, FBGN0032715, FBGN0261675, FBGN0051410, FBGN0034136, FBGN0037782, FBGN0037783	1059	26	10996	3.19489	1	0.227776	16.291
	GOTERM_BP_ALL	GO:0015918~sterol transport	6	0.410397	0.0107896	FBGN0024320, FBGN0032715, FBGN0261675, FBGN0051410, FBGN0037782, FBGN0037783	1059	15	10996	4.15335	1	0.249241	18.1315
	GOTERM_BP_ALL	GO:0030301~cholesterol transport	4	0.273598	0.0815753	FBGN0032715, FBGN0261675, FBGN0037782, FBGN0037783	1059	11	10996	3.77577	1	0.635694	79.1801
	GOTERM_BP_ALL	GO:0032367~intracellular cholesterol transport	3	0.205198	0.212153	FBGN0032715, FBGN0037782, FBGN0037783	1059	9	10996	3.46113	1	0.869072	98.769
	GOTERM_BP_ALL	GO:0032366~intracellular sterol transport	3	0.205198	0.249255	FBGN0032715, FBGN0037782, FBGN0037783	1059	10	10996	3.11501	1	0.901941	99.4943
	GOTERM_BP_ALL	GO:0032365~intracellular lipid transport	3	0.205198	0.360096	FBGN0032715, FBGN0037782, FBGN0037783	1059	13	10996	2.39616	1	0.95793	99.9734
	Annotation Cluster 36	Enrichment Score: 1.3643784693884289
	Category	Term	Count	%	PValue	Genes	List Total	Pop Hits	Pop Total	Fold Enrichment	Bonferroni	Benjamini	FDR
	GOTERM_BP_ALL	GO:0010259~multicellular organism aging	26	1.77839	0.025338	FBGN0243512, FBGN0030695, FBGN0034897, FBGN0028956, FBGN0032840, FBGN0034312, FBGN0014141, FBGN0001230, FBGN0004657, FBGN0032210, FBGN0038788, FBGN0261545, FBGN0015765, FBGN0261560, FBGN0036449, FBGN0031263, FBGN0001291, FBGN0029002, FBGN0033448, FBGN0027779, FBGN0000565, FBGN0016076, FBGN0043792, FBGN0001247, FBGN0035132, FBGN0035131	1059	173	10996	1.56051	1	0.39387	37.7048
	GOTERM_BP_ALL	GO:0007568~aging	26	1.77839	0.0344335	FBGN0243512, FBGN0030695, FBGN0034897, FBGN0028956, FBGN0032840, FBGN0034312, FBGN0014141, FBGN0001230, FBGN0004657, FBGN0032210, FBGN0038788, FBGN0261545, FBGN0015765, FBGN0261560, FBGN0036449, FBGN0031263, FBGN0001291, FBGN0029002, FBGN0033448, FBGN0027779, FBGN0000565, FBGN0016076, FBGN0043792, FBGN0001247, FBGN0035132, FBGN0035131	1059	178	10996	1.51667	1	0.447585	47.596
	GOTERM_BP_ALL	GO:0008340~determination of adult lifespan	23	1.57319	0.0924933	FBGN0243512, FBGN0030695, FBGN0028956, FBGN0032840, FBGN0034312, FBGN0014141, FBGN0001230, FBGN0004657, FBGN0032210, FBGN0038788, FBGN0261545, FBGN0015765, FBGN0261560, FBGN0031263, FBGN0036449, FBGN0029002, FBGN0033448, FBGN0027779, FBGN0000565, FBGN0043792, FBGN0001247, FBGN0035132, FBGN0035131	1059	170	10996	1.40481	1	0.662422	83.3007
Upregulated genes
	Annotation Cluster 1	Enrichment Score: 26.438886373045722
	Category	Term	Count	%	PValue	Genes	List Total	Pop Hits	Pop Total	Fold Enrichment	Bonferroni	Benjamini	FDR
	GOTERM_BP_ALL	GO:0090304~nucleic acid metabolic process	369	30.9824	1.51577e-61	FBGN0038608, FBGN0033842, FBGN0040465, FBGN0004567, FBGN0027539, FBGN0038704, FBGN0266441, FBGN0026143, FBGN0001077, FBGN0001079, FBGN0032321, FBGN0028931, FBGN0010300, FBGN0032197, FBGN0027784, FBGN0003430, FBGN0038601, FBGN0022069, FBGN0037255, FBGN0033556, FBGN0037540, FBGN0037141, FBGN0029512, FBGN0003567, FBGN0013753, FBGN0031540, FBGN0065035, FBGN0013755, FBGN0023216, FBGN0005411, FBGN00290…	861	2126	10996	2.21664	5.27337e-58	5.27337e-58	2.77443e-58
	GOTERM_BP_ALL	GO:0006139~nucleobase-containing compound metabolic process	384	32.2418	1.06962e-50	FBGN0038608, FBGN0033842, FBGN0040465, FBGN0004567, FBGN0027539, FBGN0038704, FBGN0266441, FBGN0026143, FBGN0001077, FBGN0001079, FBGN0032321, FBGN0028931, FBGN0010300, FBGN0032197, FBGN0027784, FBGN0003430, FBGN0038601, FBGN0022069, FBGN0037255, FBGN0033556, FBGN0037540, FBGN0037141, FBGN0029512, FBGN0003567, FBGN0000337, FBGN0013753, FBGN0031540, FBGN0065035, FBGN0013755, FBGN0023216, FBGN00054…	861	2481	10996	1.97668	3.72122e-47	1.86061e-47	1.95781e-47
	GOTERM_BP_ALL	GO:0046483~heterocycle metabolic process	385	32.3258	5.32709e-48	FBGN0038608, FBGN0033842, FBGN0001077, FBGN0001079, FBGN0032321, FBGN0027784, FBGN0003430, FBGN0038601, FBGN0033556, FBGN0003567, FBGN0029512, FBGN0065035, FBGN0023216, FBGN0029094, FBGN0265192, FBGN0023171, FBGN0261647, FBGN0033549, FBGN0052756, FBGN0035405, FBGN0085290, FBGN0001197, FBGN0264075, FBGN0250850, FBGN0023520, FBGN0003459, FBGN0035110, FBGN0026533, FBGN0020407, FBGN0022338, FBGN02638…	861	2549	10996	1.92896	1.85329e-44	6.17764e-45	9.75056e-45
	GOTERM_BP_ALL	GO:0006725~cellular aromatic compound metabolic process	386	32.4097	1.4819e-45	FBGN0038608, FBGN0033842, FBGN0001077, FBGN0001079, FBGN0032321, FBGN0027784, FBGN0003430, FBGN0264707, FBGN0038601, FBGN0033556, FBGN0029512, FBGN0003567, FBGN0065035, FBGN0023216, FBGN0029094, FBGN0265192, FBGN0023171, FBGN0261647, FBGN0033549, FBGN0052756, FBGN0035405, FBGN0085290, FBGN0001197, FBGN0250850, FBGN0264075, FBGN0023520, FBGN0003459, FBGN0035110, FBGN0026533, FBGN0020407, FBGN00223…	861	2614	10996	1.88588	5.15553e-42	1.28888e-42	2.71243e-42
	GOTERM_BP_ALL	GO:1901360~organic cyclic compound metabolic process	389	32.6616	1.26934e-44	FBGN0038608, FBGN0033842, FBGN0001077, FBGN0001079, FBGN0032321, FBGN0027784, FBGN0003430, FBGN0264707, FBGN0038601, FBGN0033556, FBGN0029512, FBGN0003567, FBGN0065035, FBGN0023216, FBGN0029094, FBGN0265192, FBGN0023171, FBGN0261647, FBGN0033549, FBGN0052756, FBGN0035405, FBGN0085290, FBGN0001197, FBGN0250850, FBGN0264075, FBGN0023520, FBGN0003459, FBGN0035110, FBGN0026533, FBGN0020407, FBGN00223…	861	2667	10996	1.86277	4.41603e-41	8.83207e-42	2.32337e-41
	GOTERM_BP_ALL	GO:0019219~regulation of nucleobase-containing compound metabolic process	237	19.8992	4.91792e-40	FBGN0038608, FBGN0040465, FBGN0004567, FBGN0027539, FBGN0266441, FBGN0026143, FBGN0001077, FBGN0001079, FBGN0032321, FBGN0028931, FBGN0032197, FBGN0003430, FBGN0003567, FBGN0029512, FBGN0031540, FBGN0013753, FBGN0013755, FBGN0005411, FBGN0023216, FBGN0029094, FBGN0010109, FBGN0261647, FBGN0035405, FBGN0036804, FBGN0086655, FBGN0001197, FBGN0250850, FBGN0264075, FBGN0037620, FBGN0003459, FBGN00314…	861	1291	10996	2.34452	1.71094e-36	1.90105e-37	9.00163e-37
	GOTERM_BP_ALL	GO:0050789~regulation of biological process	482	40.4702	9.00591e-39	FBGN0038608, FBGN0033845, FBGN0261954, FBGN0001174, FBGN0036546, FBGN0261952, FBGN0032693, FBGN0001077, FBGN0001079, FBGN0004811, FBGN0032321, FBGN0027783, FBGN0003430, FBGN0264707, FBGN0264848, FBGN0029512, FBGN0003567, FBGN0023216, FBGN0029094, FBGN0034569, FBGN0261647, FBGN0033549, FBGN0035405, FBGN0001169, FBGN0023177, FBGN0035827, FBGN0000063, FBGN0001197, FBGN0250850, FBGN0264075, FBGN00034…	861	3864	10996	1.59309	3.13316e-35	3.13316e-36	1.64842e-35
	GOTERM_BP_ALL	GO:0060255~regulation of macromolecule metabolic process	292	24.5172	6.58637e-38	FBGN0038608, FBGN0040465, FBGN0004567, FBGN0027539, FBGN0261954, FBGN0261952, FBGN0266441, FBGN0026143, FBGN0001077, FBGN0001079, FBGN0032321, FBGN0028931, FBGN0010300, FBGN0032197, FBGN0003430, FBGN0015625, FBGN0264848, FBGN0037255, FBGN0029512, FBGN0003567, FBGN0031540, FBGN0013753, FBGN0013755, FBGN0005411, FBGN0023216, FBGN0029094, FBGN0010109, FBGN0041171, FBGN0261647, FBGN0260945, FBGN00354…	861	1838	10996	2.02894	2.2914e-34	1.9095e-35	1.20555e-34
	GOTERM_BP_ALL	GO:0051171~regulation of nitrogen compound metabolic process	251	21.0747	1.10991e-37	FBGN0038608, FBGN0040465, FBGN0004567, FBGN0027539, FBGN0266441, FBGN0026143, FBGN0001077, FBGN0001079, FBGN0032321, FBGN0028931, FBGN0010300, FBGN0032197, FBGN0003430, FBGN0003567, FBGN0029512, FBGN0031540, FBGN0013753, FBGN0013755, FBGN0005411, FBGN0023216, FBGN0029094, FBGN0010109, FBGN0261647, FBGN0035405, FBGN0036804, FBGN0086655, FBGN0035827, FBGN0001197, FBGN0250850, FBGN0264075, FBGN00376…	861	1458	10996	2.19861	3.86139e-34	2.9703e-35	2.03156e-34
	GOTERM_BP_ALL	GO:0051252~regulation of RNA metabolic process	224	18.8077	7.18387e-37	FBGN0040465, FBGN0004567, FBGN0027539, FBGN0266441, FBGN0026143, FBGN0001077, FBGN0001079, FBGN0032321, FBGN0028931, FBGN0032197, FBGN0003430, FBGN0003567, FBGN0029512, FBGN0013753, FBGN0013755, FBGN0005411, FBGN0023216, FBGN0029094, FBGN0010109, FBGN0261647, FBGN0035405, FBGN0036804, FBGN0086655, FBGN0001197, FBGN0250850, FBGN0264075, FBGN0037620, FBGN0003459, FBGN0031434, FBGN0015602, FBGN00378…	861	1232	10996	2.32204	2.49927e-33	1.78519e-34	1.31492e-33
	GOTERM_BP_ALL	GO:0050794~regulation of cellular process	454	38.1192	1.03256e-36	FBGN0038608, FBGN0033845, FBGN0261954, FBGN0001174, FBGN0036546, FBGN0261952, FBGN0032693, FBGN0001077, FBGN0001079, FBGN0004811, FBGN0032321, FBGN0027783, FBGN0003430, FBGN0264707, FBGN0264848, FBGN0029512, FBGN0003567, FBGN0023216, FBGN0029094, FBGN0034569, FBGN0261647, FBGN0033549, FBGN0035405, FBGN0001169, FBGN0023177, FBGN0035827, FBGN0000063, FBGN0001197, FBGN0250850, FBGN0264075, FBGN00034…	861	3596	10996	1.61238	3.59229e-33	2.39486e-34	1.88998e-33
	GOTERM_BP_ALL	GO:0044260~cellular macromolecule metabolic process	495	41.5617	2.22446e-36	FBGN0038608, FBGN0033842, FBGN0036546, FBGN0001077, FBGN0001079, FBGN0032321, FBGN0035558, FBGN0027784, FBGN0003430, FBGN0038601, FBGN0264848, FBGN0033556, FBGN0029512, FBGN0003567, FBGN0065035, FBGN0023216, FBGN0029094, FBGN0265192, FBGN0023171, FBGN0261647, FBGN0033549, FBGN0052756, FBGN0035405, FBGN0033021, FBGN0036670, FBGN0023177, FBGN0035827, FBGN0000063, FBGN0001197, FBGN0264075, FBGN02508…	861	4092	10996	1.5449	7.7389e-33	4.83681e-34	4.07159e-33
	GOTERM_BP_ALL	GO:0006351~transcription, DNA-templated	209	17.5483	2.9485e-36	FBGN0040465, FBGN0004567, FBGN0027539, FBGN0266441, FBGN0026143, FBGN0001077, FBGN0001079, FBGN0032321, FBGN0028931, FBGN0010300, FBGN0032197, FBGN0003430, FBGN0038601, FBGN0037540, FBGN0003567, FBGN0029512, FBGN0013753, FBGN0013755, FBGN0023216, FBGN0029094, FBGN0010109, FBGN0261647, FBGN0035405, FBGN0036804, FBGN0086655, FBGN0001197, FBGN0264075, FBGN0250850, FBGN0003459, FBGN0031434, FBGN00156…	861	1113	10996	2.39819	1.02578e-32	5.69879e-34	5.39686e-33
	GOTERM_BP_ALL	GO:0065007~biological regulation	509	42.7372	5.1904e-36	FBGN0038608, FBGN0035411, FBGN0033845, FBGN0261954, FBGN0001174, FBGN0036546, FBGN0261952, FBGN0032693, FBGN0001077, FBGN0001079, FBGN0004811, FBGN0032321, FBGN0027783, FBGN0003430, FBGN0264707, FBGN0264848, FBGN0032421, FBGN0040031, FBGN0029512, FBGN0003567, FBGN0023216, FBGN0029094, FBGN0034569, FBGN0261647, FBGN0033549, FBGN0035405, FBGN0001169, FBGN0023177, FBGN0035827, FBGN0000063, FBGN00011…	861	4274	10996	1.52095	1.80574e-32	9.5039e-34	9.50037e-33
	GOTERM_BP_ALL	GO:0010468~regulation of gene expression	247	20.7389	1.00073e-35	FBGN0040465, FBGN0004567, FBGN0027539, FBGN0261954, FBGN0261952, FBGN0266441, FBGN0026143, FBGN0001077, FBGN0001079, FBGN0032321, FBGN0028931, FBGN0010300, FBGN0032197, FBGN0003430, FBGN0003567, FBGN0029512, FBGN0013753, FBGN0013755, FBGN0005411, FBGN0023216, FBGN0029094, FBGN0010109, FBGN0261647, FBGN0035405, FBGN0036804, FBGN0086655, FBGN0035827, FBGN0001197, FBGN0250850, FBGN0264075, FBGN00376…	861	1459	10996	2.16209	3.48156e-32	1.74078e-33	1.83172e-32
	GOTERM_BP_ALL	GO:0034654~nucleobase-containing compound biosynthetic process	245	20.5709	1.16759e-35	FBGN0040465, FBGN0004567, FBGN0027539, FBGN0266441, FBGN0026143, FBGN0001077, FBGN0001079, FBGN0032321, FBGN0028931, FBGN0010300, FBGN0032197, FBGN0003430, FBGN0038601, FBGN0037540, FBGN0037141, FBGN0003567, FBGN0029512, FBGN0000337, FBGN0031540, FBGN0013753, FBGN0013755, FBGN0023216, FBGN0029094, FBGN0010109, FBGN0261647, FBGN0035405, FBGN0037554, FBGN0036804, FBGN0086655, FBGN0001197, FBGN02508…	861	1442	10996	2.16986	4.06205e-32	1.93431e-33	2.13713e-32
	GOTERM_BP_ALL	GO:0097659~nucleic acid-templated transcription	223	18.7238	1.5865e-35	FBGN0040465, FBGN0004567, FBGN0027539, FBGN0266441, FBGN0026143, FBGN0001077, FBGN0001079, FBGN0032321, FBGN0028931, FBGN0010300, FBGN0032197, FBGN0003430, FBGN0038601, FBGN0037540, FBGN0003567, FBGN0029512, FBGN0013753, FBGN0013755, FBGN0023216, FBGN0029094, FBGN0010109, FBGN0261647, FBGN0035405, FBGN0036804, FBGN0086655, FBGN0001197, FBGN0250850, FBGN0264075, FBGN0037620, FBGN0003459, FBGN00314…	861	1247	10996	2.28386	5.51944e-32	2.50884e-33	2.90389e-32
	GOTERM_BP_ALL	GO:0019222~regulation of metabolic process	304	25.5248	1.67016e-35	FBGN0038608, FBGN0040465, FBGN0004567, FBGN0027539, FBGN0261954, FBGN0001174, FBGN0261952, FBGN0266441, FBGN0026143, FBGN0001077, FBGN0001079, FBGN0004811, FBGN0032321, FBGN0028931, FBGN0010300, FBGN0032197, FBGN0003430, FBGN0015625, FBGN0264848, FBGN0037255, FBGN0029512, FBGN0003567, FBGN0013753, FBGN0031540, FBGN0013755, FBGN0005411, FBGN0023216, FBGN0029094, FBGN0010109, FBGN0041171, FBGN02616…	861	2009	10996	1.93253	5.81049e-32	2.5263e-33	3.05702e-32
	GOTERM_BP_ALL	GO:0016070~RNA metabolic process	294	24.6851	2.01409e-35	FBGN0033842, FBGN0040465, FBGN0004567, FBGN0027539, FBGN0038704, FBGN0266441, FBGN0026143, FBGN0001077, FBGN0001079, FBGN0032321, FBGN0028931, FBGN0010300, FBGN0032197, FBGN0027784, FBGN0003430, FBGN0038601, FBGN0022069, FBGN0037255, FBGN0033556, FBGN0037540, FBGN0029512, FBGN0003567, FBGN0013753, FBGN0013755, FBGN0005411, FBGN0023216, FBGN0029094, FBGN0265192, FBGN0010109, FBGN0023171, FBGN02616…	861	1912	10996	1.96377	7.00701e-32	2.91959e-33	3.68653e-32
	GOTERM_BP_ALL	GO:0032774~RNA biosynthetic process	223	18.7238	2.64645e-35	FBGN0040465, FBGN0004567, FBGN0027539, FBGN0266441, FBGN0026143, FBGN0001077, FBGN0001079, FBGN0032321, FBGN0028931, FBGN0010300, FBGN0032197, FBGN0003430, FBGN0038601, FBGN0037540, FBGN0003567, FBGN0029512, FBGN0013753, FBGN0013755, FBGN0023216, FBGN0029094, FBGN0010109, FBGN0261647, FBGN0035405, FBGN0036804, FBGN0086655, FBGN0001197, FBGN0250850, FBGN0264075, FBGN0037620, FBGN0003459, FBGN00314…	861	1251	10996	2.27656	9.20701e-32	3.6828e-33	4.844e-32
	GOTERM_BP_ALL	GO:0006355~regulation of transcription, DNA-templated	210	17.6322	1.05528e-34	FBGN0040465, FBGN0004567, FBGN0027539, FBGN0266441, FBGN0026143, FBGN0001077, FBGN0001079, FBGN0032321, FBGN0028931, FBGN0032197, FBGN0003430, FBGN0003567, FBGN0029512, FBGN0013753, FBGN0013755, FBGN0023216, FBGN0029094, FBGN0010109, FBGN0261647, FBGN0035405, FBGN0036804, FBGN0086655, FBGN0001197, FBGN0250850, FBGN0264075, FBGN0037620, FBGN0003459, FBGN0031434, FBGN0015602, FBGN0037802, FBGN00373…	861	1148	10996	2.33619	3.67131e-31	1.41204e-32	1.93155e-31
	GOTERM_BP_ALL	GO:1903506~regulation of nucleic acid-templated transcription	210	17.6322	1.56883e-34	FBGN0040465, FBGN0004567, FBGN0027539, FBGN0266441, FBGN0026143, FBGN0001077, FBGN0001079, FBGN0032321, FBGN0028931, FBGN0032197, FBGN0003430, FBGN0003567, FBGN0029512, FBGN0013753, FBGN0013755, FBGN0023216, FBGN0029094, FBGN0010109, FBGN0261647, FBGN0035405, FBGN0036804, FBGN0086655, FBGN0001197, FBGN0250850, FBGN0264075, FBGN0037620, FBGN0003459, FBGN0031434, FBGN0015602, FBGN0037802, FBGN00373…	861	1151	10996	2.33011	5.45797e-31	2.02147e-32	2.87155e-31
	GOTERM_BP_ALL	GO:2001141~regulation of RNA biosynthetic process	210	17.6322	1.56883e-34	FBGN0040465, FBGN0004567, FBGN0027539, FBGN0266441, FBGN0026143, FBGN0001077, FBGN0001079, FBGN0032321, FBGN0028931, FBGN0032197, FBGN0003430, FBGN0003567, FBGN0029512, FBGN0013753, FBGN0013755, FBGN0023216, FBGN0029094, FBGN0010109, FBGN0261647, FBGN0035405, FBGN0036804, FBGN0086655, FBGN0001197, FBGN0250850, FBGN0264075, FBGN0037620, FBGN0003459, FBGN0031434, FBGN0015602, FBGN0037802, FBGN00373…	861	1151	10996	2.33011	5.45797e-31	2.02147e-32	2.87155e-31
	GOTERM_BP_ALL	GO:2000112~regulation of cellular macromolecule biosynthetic process	228	19.1436	2.35193e-34	FBGN0038608, FBGN0040465, FBGN0004567, FBGN0027539, FBGN0266441, FBGN0026143, FBGN0001077, FBGN0001079, FBGN0032321, FBGN0028931, FBGN0010300, FBGN0032197, FBGN0003430, FBGN0003567, FBGN0029512, FBGN0031540, FBGN0013753, FBGN0013755, FBGN0023216, FBGN0029094, FBGN0010109, FBGN0261647, FBGN0035405, FBGN0036804, FBGN0086655, FBGN0035827, FBGN0001197, FBGN0250850, FBGN0264075, FBGN0037620, FBGN00034…	861	1313	10996	2.21769	8.18237e-31	2.92227e-32	4.30491e-31
	GOTERM_BP_ALL	GO:0010556~regulation of macromolecule biosynthetic process	228	19.1436	6.2151e-34	FBGN0038608, FBGN0040465, FBGN0004567, FBGN0027539, FBGN0266441, FBGN0026143, FBGN0001077, FBGN0001079, FBGN0032321, FBGN0028931, FBGN0010300, FBGN0032197, FBGN0003430, FBGN0003567, FBGN0029512, FBGN0031540, FBGN0013753, FBGN0013755, FBGN0023216, FBGN0029094, FBGN0010109, FBGN0261647, FBGN0035405, FBGN0036804, FBGN0086655, FBGN0035827, FBGN0001197, FBGN0250850, FBGN0264075, FBGN0037620, FBGN00034…	861	1321	10996	2.20426	2.16223e-30	7.45597e-32	1.13759e-30
	GOTERM_BP_ALL	GO:0080090~regulation of primary metabolic process	286	24.0134	1.80269e-33	FBGN0038608, FBGN0040465, FBGN0004567, FBGN0027539, FBGN0266441, FBGN0026143, FBGN0001077, FBGN0001079, FBGN0004811, FBGN0032321, FBGN0028931, FBGN0010300, FBGN0032197, FBGN0003430, FBGN0015625, FBGN0264848, FBGN0037255, FBGN0003567, FBGN0029512, FBGN0031540, FBGN0013753, FBGN0013755, FBGN0005411, FBGN0023216, FBGN0029094, FBGN0010109, FBGN0041171, FBGN0261647, FBGN0260945, FBGN0035405, FBGN00368…	861	1878	10996	1.94492	6.27156e-30	2.09052e-31	3.2996e-30
	GOTERM_BP_ALL	GO:0018130~heterocycle biosynthetic process	247	20.7389	1.96246e-33	FBGN0040465, FBGN0004567, FBGN0027539, FBGN0266441, FBGN0026143, FBGN0001077, FBGN0001079, FBGN0032321, FBGN0028931, FBGN0010300, FBGN0032197, FBGN0003430, FBGN0038601, FBGN0037540, FBGN0037141, FBGN0003567, FBGN0029512, FBGN0000337, FBGN0031540, FBGN0013753, FBGN0013755, FBGN0023216, FBGN0029094, FBGN0010109, FBGN0261647, FBGN0035405, FBGN0037554, FBGN0036804, FBGN0086655, FBGN0001197, FBGN02508…	861	1505	10996	2.096	6.82741e-30	2.13356e-31	3.59204e-30
	GOTERM_BP_ALL	GO:0031323~regulation of cellular metabolic process	284	23.8455	1.14251e-32	FBGN0038608, FBGN0040465, FBGN0004567, FBGN0027539, FBGN0001174, FBGN0266441, FBGN0026143, FBGN0001077, FBGN0001079, FBGN0004811, FBGN0032321, FBGN0028931, FBGN0010300, FBGN0032197, FBGN0003430, FBGN0015625, FBGN0264848, FBGN0037255, FBGN0003567, FBGN0029512, FBGN0031540, FBGN0013753, FBGN0013755, FBGN0005411, FBGN0023216, FBGN0029094, FBGN0010109, FBGN0041171, FBGN0261647, FBGN0260945, FBGN00354…	861	1877	10996	1.93235	3.97479e-29	1.20448e-30	2.09122e-29
	GOTERM_BP_ALL	GO:0019438~aromatic compound biosynthetic process	246	20.6549	1.48858e-32	FBGN0040465, FBGN0004567, FBGN0027539, FBGN0266441, FBGN0026143, FBGN0001077, FBGN0001079, FBGN0032321, FBGN0028931, FBGN0010300, FBGN0032197, FBGN0003430, FBGN0038601, FBGN0037540, FBGN0037141, FBGN0003567, FBGN0029512, FBGN0000337, FBGN0031540, FBGN0013753, FBGN0013755, FBGN0023216, FBGN0029094, FBGN0010109, FBGN0261647, FBGN0035405, FBGN0037554, FBGN0036804, FBGN0086655, FBGN0001197, FBGN02508…	861	1514	10996	2.07511	5.17876e-29	1.52316e-30	2.72465e-29
	GOTERM_BP_ALL	GO:1901362~organic cyclic compound biosynthetic process	250	20.9908	2.39765e-32	FBGN0040465, FBGN0004567, FBGN0027539, FBGN0266441, FBGN0026143, FBGN0001077, FBGN0001079, FBGN0032321, FBGN0028931, FBGN0010300, FBGN0032197, FBGN0003430, FBGN0038601, FBGN0037540, FBGN0037141, FBGN0003567, FBGN0029512, FBGN0000337, FBGN0031540, FBGN0013753, FBGN0013755, FBGN0023216, FBGN0029094, FBGN0010109, FBGN0261647, FBGN0035405, FBGN0037554, FBGN0036804, FBGN0086655, FBGN0001197, FBGN02508…	861	1556	10996	2.05193	8.34144e-29	2.38327e-30	4.3886e-29
	GOTERM_BP_ALL	GO:0031326~regulation of cellular biosynthetic process	230	19.3115	4.69388e-32	FBGN0038608, FBGN0040465, FBGN0004567, FBGN0027539, FBGN0266441, FBGN0026143, FBGN0001077, FBGN0001079, FBGN0032321, FBGN0028931, FBGN0010300, FBGN0032197, FBGN0003430, FBGN0003567, FBGN0029512, FBGN0031540, FBGN0013753, FBGN0013755, FBGN0023216, FBGN0029094, FBGN0010109, FBGN0261647, FBGN0035405, FBGN0036804, FBGN0086655, FBGN0035827, FBGN0001197, FBGN0250850, FBGN0264075, FBGN0037620, FBGN00034…	861	1376	10996	2.13472	1.633e-28	4.53612e-30	8.59156e-29
	GOTERM_BP_ALL	GO:0009889~regulation of biosynthetic process	230	19.3115	6.60571e-32	FBGN0038608, FBGN0040465, FBGN0004567, FBGN0027539, FBGN0266441, FBGN0026143, FBGN0001077, FBGN0001079, FBGN0032321, FBGN0028931, FBGN0010300, FBGN0032197, FBGN0003430, FBGN0003567, FBGN0029512, FBGN0031540, FBGN0013753, FBGN0013755, FBGN0023216, FBGN0029094, FBGN0010109, FBGN0261647, FBGN0035405, FBGN0036804, FBGN0086655, FBGN0035827, FBGN0001197, FBGN0250850, FBGN0264075, FBGN0037620, FBGN00034…	861	1379	10996	2.13008	2.29813e-28	6.21115e-30	1.20909e-28
	GOTERM_BP_ALL	GO:0048519~negative regulation of biological process	227	19.0596	4.90639e-30	FBGN0038608, FBGN0040465, FBGN0261954, FBGN0266441, FBGN0261952, FBGN0026143, FBGN0032693, FBGN0001077, FBGN0001079, FBGN0032321, FBGN0010300, FBGN0003430, FBGN0264848, FBGN0044324, FBGN0003567, FBGN0031540, FBGN0023216, FBGN0029094, FBGN0031549, FBGN0010109, FBGN0041171, FBGN0004428, FBGN0261647, FBGN0260945, FBGN0037556, FBGN0033549, FBGN0001169, FBGN0086655, FBGN0000063, FBGN0035827, FBGN00011…	861	1390	10996	2.08566	1.70693e-26	4.49193e-28	8.98052e-27
	GOTERM_BP_ALL	GO:0048523~negative regulation of cellular process	206	17.2964	5.07408e-28	FBGN0038608, FBGN0040465, FBGN0266441, FBGN0026143, FBGN0032693, FBGN0001077, FBGN0001079, FBGN0010300, FBGN0003430, FBGN0264848, FBGN0044324, FBGN0003567, FBGN0031540, FBGN0023216, FBGN0029094, FBGN0031549, FBGN0010109, FBGN0041171, FBGN0261647, FBGN0260945, FBGN0033549, FBGN0001169, FBGN0086655, FBGN0000063, FBGN0035827, FBGN0001197, FBGN0264075, FBGN0038827, FBGN0003459, FBGN0031434, FBGN00378…	861	1239	10996	2.12338	1.76527e-24	4.52634e-26	9.28746e-25
	GOTERM_BP_ALL	GO:0010605~negative regulation of macromolecule metabolic process	143	12.0067	6.12818e-27	FBGN0038608, FBGN0034617, FBGN0020556, FBGN0261954, FBGN0038872, FBGN0002521, FBGN0266441, FBGN0261952, FBGN0026143, FBGN0001077, FBGN0024491, FBGN0032321, FBGN0002525, FBGN0003430, FBGN0264848, FBGN0028471, FBGN0042085, FBGN0010382, FBGN0011737, FBGN0003567, FBGN0031540, FBGN0023216, FBGN0029094, FBGN0010109, FBGN0011725, FBGN0033233, FBGN0260749, FBGN0010762, FBGN0041171, FBGN0031873, FBGN00395…	861	716	10996	2.55067	2.13199e-23	5.32998e-25	1.12169e-23
	GOTERM_BP_ALL	GO:0009892~negative regulation of metabolic process	145	12.1746	1.66315e-26	FBGN0038608, FBGN0034617, FBGN0020556, FBGN0261954, FBGN0038872, FBGN0002521, FBGN0266441, FBGN0261952, FBGN0026143, FBGN0001077, FBGN0024491, FBGN0032321, FBGN0002525, FBGN0003430, FBGN0264848, FBGN0028471, FBGN0042085, FBGN0010382, FBGN0011737, FBGN0003567, FBGN0031540, FBGN0023216, FBGN0029094, FBGN0010109, FBGN0011725, FBGN0033233, FBGN0260749, FBGN0010762, FBGN0041171, FBGN0031873, FBGN00395…	861	739	10996	2.50585	5.78611e-23	1.37765e-24	3.04419e-23
	GOTERM_BP_ALL	GO:0045934~negative regulation of nucleobase-containing compound metabolic process	105	8.81612	4.86155e-26	FBGN0034617, FBGN0038608, FBGN0020556, FBGN0038872, FBGN0266441, FBGN0002521, FBGN0026143, FBGN0001077, FBGN0024491, FBGN0003430, FBGN0002525, FBGN0028471, FBGN0042085, FBGN0003567, FBGN0031540, FBGN0023216, FBGN0029094, FBGN0010109, FBGN0033233, FBGN0010762, FBGN0031873, FBGN0086655, FBGN0027499, FBGN0001197, FBGN0004606, FBGN0264075, FBGN0003459, FBGN0024371, FBGN0031434, FBGN0037802, FBGN00373…	861	439	10996	3.05461	1.69133e-22	3.84394e-24	8.89846e-23
	GOTERM_BP_ALL	GO:0043170~macromolecule metabolic process	518	43.4929	3.23262e-25	FBGN0038608, FBGN0033842, FBGN0261954, FBGN0036546, FBGN0261952, FBGN0001077, FBGN0001079, FBGN0032321, FBGN0035558, FBGN0027784, FBGN0003430, FBGN0038601, FBGN0264848, FBGN0033556, FBGN0029512, FBGN0003567, FBGN0065035, FBGN0023216, FBGN0029094, FBGN0265192, FBGN0023171, FBGN0261647, FBGN0033549, FBGN0052756, FBGN0035405, FBGN0033021, FBGN0036670, FBGN0023177, FBGN0035827, FBGN0000063, FBGN00011…	861	4767	10996	1.38777	1.12463e-21	2.49917e-23	5.9169e-22
	GOTERM_BP_ALL	GO:0031324~negative regulation of cellular metabolic process	131	10.9992	4.03503e-25	FBGN0038608, FBGN0034617, FBGN0020556, FBGN0038872, FBGN0002521, FBGN0266441, FBGN0026143, FBGN0001077, FBGN0024491, FBGN0002525, FBGN0003430, FBGN0264848, FBGN0028471, FBGN0042085, FBGN0010382, FBGN0011737, FBGN0003567, FBGN0031540, FBGN0023216, FBGN0029094, FBGN0010109, FBGN0011725, FBGN0033233, FBGN0260749, FBGN0010762, FBGN0041171, FBGN0031873, FBGN0086655, FBGN0027499, FBGN0035827, FBGN00011…	861	648	10996	2.58183	1.40379e-21	3.05171e-23	7.38561e-22
	GOTERM_BP_ALL	GO:0034641~cellular nitrogen compound metabolic process	401	33.6692	1.26149e-24	FBGN0038608, FBGN0033842, FBGN0001077, FBGN0001079, FBGN0032321, FBGN0027784, FBGN0003430, FBGN0038601, FBGN0033556, FBGN0029512, FBGN0003567, FBGN0065035, FBGN0023216, FBGN0029094, FBGN0265192, FBGN0023171, FBGN0261647, FBGN0033549, FBGN0052756, FBGN0035405, FBGN0085290, FBGN0035827, FBGN0001197, FBGN0250850, FBGN0264075, FBGN0023520, FBGN0003459, FBGN0035110, FBGN0026533, FBGN0020407, FBGN00223…	861	3374	10996	1.51786	4.38872e-21	9.14317e-23	2.309e-21
	GOTERM_BP_ALL	GO:0051172~negative regulation of nitrogen compound metabolic process	112	9.40386	5.79733e-24	FBGN0038608, FBGN0034617, FBGN0020556, FBGN0038872, FBGN0266441, FBGN0002521, FBGN0026143, FBGN0001077, FBGN0024491, FBGN0003430, FBGN0002525, FBGN0028471, FBGN0042085, FBGN0003567, FBGN0031540, FBGN0023216, FBGN0029094, FBGN0010109, FBGN0011725, FBGN0033233, FBGN0010762, FBGN0031873, FBGN0086655, FBGN0027499, FBGN0035827, FBGN0001197, FBGN0004606, FBGN0264075, FBGN0003459, FBGN0024371, FBGN00314…	861	517	10996	2.76668	2.01689e-20	4.11611e-22	1.06113e-20
	GOTERM_BP_ALL	GO:1903507~negative regulation of nucleic acid-templated transcription	95	7.97649	5.57134e-23	FBGN0034617, FBGN0026598, FBGN0050085, FBGN0020556, FBGN0038390, FBGN0001139, FBGN0038872, FBGN0002521, FBGN0266441, FBGN0004860, FBGN0026143, FBGN0028387, FBGN0003334, FBGN0001077, FBGN0024491, FBGN0038251, FBGN0004110, FBGN0004009, FBGN0016053, FBGN0003430, FBGN0002525, FBGN0027378, FBGN0042085, FBGN0037703, FBGN0003567, FBGN0051875, FBGN0261434, FBGN0023216, FBGN0029094, FBGN0003607, FBGN02615…	861	404	10996	3.00313	1.93827e-19	3.72744e-21	1.01976e-19
	GOTERM_BP_ALL	GO:1902679~negative regulation of RNA biosynthetic process	95	7.97649	5.57134e-23	FBGN0034617, FBGN0026598, FBGN0050085, FBGN0020556, FBGN0038390, FBGN0001139, FBGN0038872, FBGN0002521, FBGN0266441, FBGN0004860, FBGN0026143, FBGN0028387, FBGN0003334, FBGN0001077, FBGN0024491, FBGN0038251, FBGN0004110, FBGN0004009, FBGN0016053, FBGN0003430, FBGN0002525, FBGN0027378, FBGN0042085, FBGN0037703, FBGN0003567, FBGN0051875, FBGN0261434, FBGN0023216, FBGN0029094, FBGN0003607, FBGN02615…	861	404	10996	3.00313	1.93827e-19	3.72744e-21	1.01976e-19
	GOTERM_BP_ALL	GO:0045892~negative regulation of transcription, DNA-templated	95	7.97649	5.57134e-23	FBGN0034617, FBGN0026598, FBGN0050085, FBGN0020556, FBGN0038390, FBGN0001139, FBGN0038872, FBGN0002521, FBGN0266441, FBGN0004860, FBGN0026143, FBGN0028387, FBGN0003334, FBGN0001077, FBGN0024491, FBGN0038251, FBGN0004110, FBGN0004009, FBGN0016053, FBGN0003430, FBGN0002525, FBGN0027378, FBGN0042085, FBGN0037703, FBGN0003567, FBGN0051875, FBGN0261434, FBGN0023216, FBGN0029094, FBGN0003607, FBGN02615…	861	404	10996	3.00313	1.93827e-19	3.72744e-21	1.01976e-19
	GOTERM_BP_ALL	GO:0051253~negative regulation of RNA metabolic process	97	8.14442	6.1754e-23	FBGN0034617, FBGN0026598, FBGN0050085, FBGN0038390, FBGN0020556, FBGN0001139, FBGN0038872, FBGN0002521, FBGN0266441, FBGN0004860, FBGN0026143, FBGN0028387, FBGN0003334, FBGN0001077, FBGN0024491, FBGN0004110, FBGN0038251, FBGN0004009, FBGN0016053, FBGN0002525, FBGN0003430, FBGN0027378, FBGN0028471, FBGN0042085, FBGN0037703, FBGN0003567, FBGN0261434, FBGN0051875, FBGN0023216, FBGN0029094, FBGN00036…	861	419	10996	2.95658	2.14842e-19	4.05362e-21	1.13033e-19
	GOTERM_BP_ALL	GO:0010558~negative regulation of macromolecule biosynthetic process	106	8.90008	1.27754e-22	FBGN0038608, FBGN0034617, FBGN0020556, FBGN0038872, FBGN0266441, FBGN0002521, FBGN0026143, FBGN0001077, FBGN0024491, FBGN0003430, FBGN0002525, FBGN0042085, FBGN0003567, FBGN0031540, FBGN0023216, FBGN0029094, FBGN0010109, FBGN0011725, FBGN0033233, FBGN0010762, FBGN0031873, FBGN0086655, FBGN0035827, FBGN0027499, FBGN0001197, FBGN0004606, FBGN0264075, FBGN0003459, FBGN0024371, FBGN0031434, FBGN00378…	861	490	10996	2.76275	4.44457e-19	7.79749e-21	2.33838e-19
	GOTERM_BP_ALL	GO:2000113~negative regulation of cellular macromolecule biosynthetic process	106	8.90008	1.27754e-22	FBGN0038608, FBGN0034617, FBGN0020556, FBGN0038872, FBGN0266441, FBGN0002521, FBGN0026143, FBGN0001077, FBGN0024491, FBGN0003430, FBGN0002525, FBGN0042085, FBGN0003567, FBGN0031540, FBGN0023216, FBGN0029094, FBGN0010109, FBGN0011725, FBGN0033233, FBGN0010762, FBGN0031873, FBGN0086655, FBGN0035827, FBGN0027499, FBGN0001197, FBGN0004606, FBGN0264075, FBGN0003459, FBGN0024371, FBGN0031434, FBGN00378…	861	490	10996	2.76275	4.44457e-19	7.79749e-21	2.33838e-19
	GOTERM_BP_ALL	GO:0010629~negative regulation of gene expression	117	9.82368	4.73606e-22	FBGN0034617, FBGN0020556, FBGN0261954, FBGN0038872, FBGN0266441, FBGN0261952, FBGN0002521, FBGN0026143, FBGN0001077, FBGN0024491, FBGN0032321, FBGN0003430, FBGN0002525, FBGN0028471, FBGN0042085, FBGN0003567, FBGN0023216, FBGN0029094, FBGN0010109, FBGN0011725, FBGN0033233, FBGN0010762, FBGN0031873, FBGN0039559, FBGN0086655, FBGN0027499, FBGN0035827, FBGN0001197, FBGN0004606, FBGN0264075, FBGN00034…	861	584	10996	2.55861	1.64768e-18	2.79267e-20	8.66876e-19
	GOTERM_BP_ALL	GO:0044237~cellular metabolic process	547	45.9278	6.39542e-22	FBGN0038608, FBGN0033842, FBGN0035945, FBGN0001174, FBGN0036546, FBGN0032693, FBGN0001077, FBGN0001079, FBGN0004811, FBGN0032321, FBGN0035558, FBGN0027784, FBGN0003430, FBGN0264707, FBGN0038601, FBGN0264848, FBGN0033556, FBGN0029512, FBGN0003567, FBGN0065035, FBGN0023216, FBGN0029094, FBGN0265192, FBGN0023171, FBGN0261647, FBGN0033549, FBGN0052756, FBGN0035405, FBGN0033021, FBGN0036670, FBGN00231…	861	5276	10996	1.32408	2.22497e-18	3.70828e-20	1.1706e-18
	GOTERM_BP_ALL	GO:0031327~negative regulation of cellular biosynthetic process	106	8.90008	1.05947e-21	FBGN0038608, FBGN0034617, FBGN0020556, FBGN0038872, FBGN0266441, FBGN0002521, FBGN0026143, FBGN0001077, FBGN0024491, FBGN0003430, FBGN0002525, FBGN0042085, FBGN0003567, FBGN0031540, FBGN0023216, FBGN0029094, FBGN0010109, FBGN0011725, FBGN0033233, FBGN0010762, FBGN0031873, FBGN0086655, FBGN0035827, FBGN0027499, FBGN0001197, FBGN0004606, FBGN0264075, FBGN0003459, FBGN0024371, FBGN0031434, FBGN00378…	861	503	10996	2.69135	3.6859e-18	5.85064e-20	1.93923e-18
	GOTERM_BP_ALL	GO:0009890~negative regulation of biosynthetic process	106	8.90008	1.05947e-21	FBGN0038608, FBGN0034617, FBGN0020556, FBGN0038872, FBGN0266441, FBGN0002521, FBGN0026143, FBGN0001077, FBGN0024491, FBGN0003430, FBGN0002525, FBGN0042085, FBGN0003567, FBGN0031540, FBGN0023216, FBGN0029094, FBGN0010109, FBGN0011725, FBGN0033233, FBGN0010762, FBGN0031873, FBGN0086655, FBGN0035827, FBGN0027499, FBGN0001197, FBGN0004606, FBGN0264075, FBGN0003459, FBGN0024371, FBGN0031434, FBGN00378…	861	503	10996	2.69135	3.6859e-18	5.85064e-20	1.93923e-18
	GOTERM_BP_ALL	GO:0006357~regulation of transcription from RNA polymerase II promoter	115	9.65575	2.03272e-21	FBGN0040465, FBGN0027539, FBGN0038872, FBGN0011836, FBGN0000137, FBGN0001077, FBGN0001079, FBGN0028931, FBGN0032197, FBGN0003430, FBGN0010280, FBGN0010287, FBGN0013753, FBGN0013755, FBGN0035754, FBGN0029094, FBGN0010109, FBGN0260749, FBGN0010762, FBGN0261647, FBGN0035405, FBGN0086655, FBGN0002783, FBGN0004606, FBGN0264075, FBGN0040394, FBGN0024371, FBGN0000117, FBGN0015602, FBGN0039227, FBGN00300…	861	578	10996	2.54098	7.07183e-18	1.08797e-19	3.72064e-18
	GOTERM_BP_ALL	GO:0009987~cellular process	765	64.2317	6.06488e-21	FBGN0038608, FBGN0033842, FBGN0035411, FBGN0033845, FBGN0035945, FBGN0261954, FBGN0001174, FBGN0036546, FBGN0261952, FBGN0038300, FBGN0002715, FBGN0032693, FBGN0001077, FBGN0004811, FBGN0001079, FBGN0032321, FBGN0035558, FBGN0027783, FBGN0027784, FBGN0003430, FBGN0264707, FBGN0029092, FBGN0038601, FBGN0264848, FBGN0033556, FBGN0032421, FBGN0040031, FBGN0003567, FBGN0029512, FBGN0033855, FBGN00650…	861	8454	10996	1.15566	2.10997e-17	3.19693e-19	1.1101e-17
	GOTERM_BP_ALL	GO:0006807~nitrogen compound metabolic process	413	34.6767	6.67635e-21	FBGN0038608, FBGN0033842, FBGN0001077, FBGN0001079, FBGN0032321, FBGN0027784, FBGN0003430, FBGN0038601, FBGN0033556, FBGN0029512, FBGN0003567, FBGN0065035, FBGN0023216, FBGN0029094, FBGN0265192, FBGN0023171, FBGN0261647, FBGN0033549, FBGN0052756, FBGN0035405, FBGN0085290, FBGN0035827, FBGN0001197, FBGN0250850, FBGN0264075, FBGN0023520, FBGN0003459, FBGN0035110, FBGN0026533, FBGN0020407, FBGN00223…	861	3657	10996	1.4423	2.3227e-17	3.46672e-19	1.22202e-17
	GOTERM_BP_ALL	GO:0034645~cellular macromolecule biosynthetic process	292	24.5172	1.75468e-18	FBGN0038608, FBGN0040465, FBGN0004567, FBGN0027539, FBGN0266441, FBGN0026143, FBGN0001077, FBGN0001079, FBGN0032321, FBGN0028931, FBGN0035558, FBGN0010300, FBGN0032197, FBGN0003430, FBGN0038601, FBGN0037540, FBGN0037141, FBGN0029512, FBGN0003567, FBGN0031540, FBGN0013753, FBGN0013755, FBGN0023216, FBGN0029094, FBGN0027903, FBGN0010109, FBGN0023171, FBGN0041171, FBGN0005696, FBGN0261647, FBGN00335…	861	2374	10996	1.57085	6.10454e-15	8.47853e-17	3.21173e-15
	GOTERM_BP_ALL	GO:0009059~macromolecule biosynthetic process	292	24.5172	3.26624e-18	FBGN0038608, FBGN0040465, FBGN0004567, FBGN0027539, FBGN0266441, FBGN0026143, FBGN0001077, FBGN0001079, FBGN0032321, FBGN0028931, FBGN0035558, FBGN0010300, FBGN0032197, FBGN0003430, FBGN0038601, FBGN0037540, FBGN0037141, FBGN0029512, FBGN0003567, FBGN0031540, FBGN0013753, FBGN0013755, FBGN0023216, FBGN0029094, FBGN0027903, FBGN0010109, FBGN0023171, FBGN0041171, FBGN0005696, FBGN0261647, FBGN00335…	861	2384	10996	1.56426	1.13633e-14	1.55661e-16	5.97845e-15
	GOTERM_BP_ALL	GO:0006366~transcription from RNA polymerase II promoter	103	8.64819	6.73178e-18	FBGN0040465, FBGN0027539, FBGN0038872, FBGN0011836, FBGN0000137, FBGN0001077, FBGN0001079, FBGN0003430, FBGN0010280, FBGN0010287, FBGN0037540, FBGN0035754, FBGN0029094, FBGN0039218, FBGN0010109, FBGN0260749, FBGN0010762, FBGN0261647, FBGN0031873, FBGN0086655, FBGN0004606, FBGN0264075, FBGN0032634, FBGN0040394, FBGN0024371, FBGN0000117, FBGN0035110, FBGN0039227, FBGN0030082, FBGN0033636, FBGN00104…	861	539	10996	2.44051	2.34199e-14	3.08156e-16	1.23217e-14
	GOTERM_BP_ALL	GO:0045935~positive regulation of nucleobase-containing compound metabolic process	85	7.13686	8.07448e-18	FBGN0015664, FBGN0034617, FBGN0040465, FBGN0002521, FBGN0028387, FBGN0000307, FBGN0011836, FBGN0025716, FBGN0000137, FBGN0001077, FBGN0004110, FBGN0039066, FBGN0002552, FBGN0262473, FBGN0001983, FBGN0010280, FBGN0042085, FBGN0028974, FBGN0001133, FBGN0010287, FBGN0039067, FBGN0003567, FBGN0261885, FBGN0010433, FBGN0013717, FBGN0035993, FBGN0033486, FBGN0259789, FBGN0003607, FBGN0004597, FBGN02615…	861	398	10996	2.72752	2.80911e-14	3.6482e-16	1.47793e-14
	GOTERM_BP_ALL	GO:0044238~primary metabolic process	544	45.6759	2.87793e-17	FBGN0038608, FBGN0033842, FBGN0035945, FBGN0036546, FBGN0001077, FBGN0001079, FBGN0004811, FBGN0032321, FBGN0035558, FBGN0027784, FBGN0003430, FBGN0038601, FBGN0264848, FBGN0033556, FBGN0029512, FBGN0003567, FBGN0065035, FBGN0023216, FBGN0029094, FBGN0265192, FBGN0023171, FBGN0261647, FBGN0033549, FBGN0052756, FBGN0035405, FBGN0033021, FBGN0036670, FBGN0023177, FBGN0085290, FBGN0035827, FBGN00000…	861	5454	10996	1.27384	1.00123e-13	1.28363e-15	5.26768e-14
	GOTERM_BP_ALL	GO:0010628~positive regulation of gene expression	83	6.96893	1.29196e-15	FBGN0015664, FBGN0040465, FBGN0002521, FBGN0028387, FBGN0011836, FBGN0025716, FBGN0000137, FBGN0001077, FBGN0004110, FBGN0039066, FBGN0002552, FBGN0262473, FBGN0001983, FBGN0010280, FBGN0042085, FBGN0028974, FBGN0001133, FBGN0010287, FBGN0039067, FBGN0260987, FBGN0003567, FBGN0261885, FBGN0010433, FBGN0013717, FBGN0035993, FBGN0033486, FBGN0259789, FBGN0003607, FBGN0004597, FBGN0261573, FBGN00117…	861	413	10996	2.56661	4.63496e-12	5.38458e-14	2.44249e-12
	GOTERM_BP_ALL	GO:0051173~positive regulation of nitrogen compound metabolic process	86	7.22082	6.78973e-15	FBGN0015664, FBGN0010388, FBGN0034617, FBGN0040465, FBGN0002521, FBGN0028387, FBGN0000307, FBGN0011836, FBGN0025716, FBGN0000137, FBGN0001077, FBGN0004110, FBGN0039066, FBGN0002552, FBGN0262473, FBGN0001983, FBGN0010280, FBGN0042085, FBGN0028974, FBGN0001133, FBGN0010287, FBGN0039067, FBGN0003567, FBGN0261885, FBGN0010433, FBGN0013717, FBGN0035993, FBGN0033486, FBGN0259789, FBGN0003607, FBGN00045…	861	449	10996	2.44615	2.3561e-11	2.48024e-13	1.24012e-11
	GOTERM_BP_ALL	GO:0010467~gene expression	307	25.7767	1.00728e-14	FBGN0033842, FBGN0040465, FBGN0004567, FBGN0027539, FBGN0261954, FBGN0038704, FBGN0261952, FBGN0266441, FBGN0026143, FBGN0001077, FBGN0001079, FBGN0032321, FBGN0028931, FBGN0010300, FBGN0032197, FBGN0027784, FBGN0003430, FBGN0038601, FBGN0022069, FBGN0037255, FBGN0033556, FBGN0037540, FBGN0029512, FBGN0003567, FBGN0013753, FBGN0013755, FBGN0005411, FBGN0023216, FBGN0029094, FBGN0010109, FBGN02616…	861	2678	10996	1.46406	3.51484e-11	3.66152e-13	1.84963e-11
	GOTERM_BP_ALL	GO:0071704~organic substance metabolic process	566	47.5231	4.59027e-14	FBGN0038608, FBGN0033842, FBGN0035945, FBGN0261954, FBGN0036546, FBGN0261952, FBGN0001077, FBGN0004811, FBGN0001079, FBGN0032321, FBGN0035558, FBGN0027784, FBGN0003430, FBGN0264707, FBGN0038601, FBGN0264848, FBGN0033556, FBGN0003567, FBGN0029512, FBGN0065035, FBGN0023216, FBGN0029094, FBGN0265192, FBGN0023171, FBGN0261647, FBGN0033549, FBGN0052756, FBGN0035405, FBGN0033021, FBGN0036670, FBGN00231…	861	5893	10996	1.22662	1.5952e-10	1.62781e-12	8.39218e-11
	GOTERM_BP_ALL	GO:0008152~metabolic process	593	49.7901	1.68443e-12	FBGN0038608, FBGN0033842, FBGN0035945, FBGN0261954, FBGN0001174, FBGN0036546, FBGN0261952, FBGN0032693, FBGN0001077, FBGN0004811, FBGN0001079, FBGN0032321, FBGN0035558, FBGN0027784, FBGN0003430, FBGN0264707, FBGN0038601, FBGN0264848, FBGN0033556, FBGN0003567, FBGN0029512, FBGN0065035, FBGN0023216, FBGN0029094, FBGN0265192, FBGN0023171, FBGN0261647, FBGN0052756, FBGN0033549, FBGN0035405, FBGN00330…	861	6343	10996	1.19396	5.86013e-09	5.32739e-11	3.08313e-09
	GOTERM_BP_ALL	GO:1901576~organic substance biosynthetic process	314	26.3644	1.06587e-11	FBGN0038608, FBGN0040465, FBGN0004567, FBGN0027539, FBGN0266441, FBGN0026143, FBGN0001077, FBGN0001079, FBGN0032321, FBGN0028931, FBGN0035558, FBGN0010300, FBGN0032197, FBGN0003430, FBGN0038601, FBGN0037540, FBGN0037141, FBGN0029512, FBGN0003567, FBGN0000337, FBGN0013753, FBGN0031540, FBGN0013755, FBGN0023216, FBGN0029094, FBGN0027903, FBGN0010109, FBGN0023171, FBGN0041171, FBGN0005696, FBGN02616…	861	2901	10996	1.38234	3.70816e-08	3.19669e-10	1.95094e-08
	GOTERM_BP_ALL	GO:0006342~chromatin silencing	45	3.77834	2.84048e-11	FBGN0034617, FBGN0027499, FBGN0026573, FBGN0050085, FBGN0001197, FBGN0003598, FBGN0026577, FBGN0003732, FBGN0002521, FBGN0032929, FBGN0004860, FBGN0026143, FBGN0086908, FBGN0024491, FBGN0037802, FBGN0037376, FBGN0260397, FBGN0002525, FBGN0039227, FBGN0027378, FBGN0042085, FBGN0036964, FBGN0022238, FBGN0037669, FBGN0037703, FBGN0263855, FBGN0003567, FBGN0032475, FBGN0037670, FBGN0023216, FBGN00036…	861	189	10996	3.04076	9.882e-08	8.16694e-10	5.19913e-08
	GOTERM_BP_ALL	GO:0045814~negative regulation of gene expression, epigenetic	45	3.77834	2.84048e-11	FBGN0034617, FBGN0027499, FBGN0026573, FBGN0050085, FBGN0001197, FBGN0003598, FBGN0026577, FBGN0003732, FBGN0002521, FBGN0032929, FBGN0004860, FBGN0026143, FBGN0086908, FBGN0024491, FBGN0037802, FBGN0037376, FBGN0260397, FBGN0002525, FBGN0039227, FBGN0027378, FBGN0042085, FBGN0036964, FBGN0022238, FBGN0037669, FBGN0037703, FBGN0263855, FBGN0003567, FBGN0032475, FBGN0037670, FBGN0023216, FBGN00036…	861	189	10996	3.04076	9.882e-08	8.16694e-10	5.19913e-08
	GOTERM_BP_ALL	GO:0044249~cellular biosynthetic process	309	25.9446	3.56974e-11	FBGN0038608, FBGN0040465, FBGN0004567, FBGN0027539, FBGN0266441, FBGN0026143, FBGN0001077, FBGN0001079, FBGN0032321, FBGN0028931, FBGN0035558, FBGN0010300, FBGN0032197, FBGN0003430, FBGN0038601, FBGN0037540, FBGN0037141, FBGN0029512, FBGN0003567, FBGN0000337, FBGN0013753, FBGN0031540, FBGN0013755, FBGN0023216, FBGN0029094, FBGN0027903, FBGN0010109, FBGN0023171, FBGN0041171, FBGN0005696, FBGN02616…	861	2870	10996	1.37502	1.24191e-07	1.01796e-09	6.53395e-08
	GOTERM_BP_ALL	GO:0000122~negative regulation of transcription from RNA polymerase II promoter	39	3.27456	5.61767e-11	FBGN0028683, FBGN0004606, FBGN0002734, FBGN0264075, FBGN0038390, FBGN0001139, FBGN0002735, FBGN0038872, FBGN0024371, FBGN0001077, FBGN0038251, FBGN0034430, FBGN0015371, FBGN0003430, FBGN0039227, FBGN0030082, FBGN0002573, FBGN0261434, FBGN0051875, FBGN0000411, FBGN0029094, FBGN0003448, FBGN0261573, FBGN0001180, FBGN0022764, FBGN0004837, FBGN0010109, FBGN0037076, FBGN0027950, FBGN0004859, FBGN00107…	861	151	10996	3.29852	1.95439e-07	1.57612e-09	1.02824e-07
	GOTERM_BP_ALL	GO:0009058~biosynthetic process	315	26.4484	1.43698e-10	FBGN0038608, FBGN0040465, FBGN0004567, FBGN0027539, FBGN0266441, FBGN0026143, FBGN0001077, FBGN0001079, FBGN0032321, FBGN0028931, FBGN0035558, FBGN0010300, FBGN0032197, FBGN0003430, FBGN0038601, FBGN0037540, FBGN0037141, FBGN0029512, FBGN0003567, FBGN0000337, FBGN0013753, FBGN0031540, FBGN0013755, FBGN0023216, FBGN0029094, FBGN0027903, FBGN0010109, FBGN0023171, FBGN0041171, FBGN0005696, FBGN02616…	861	2972	10996	1.35361	4.99923e-07	3.87538e-09	2.6302e-07
	GOTERM_BP_ALL	GO:0016458~gene silencing	55	4.61797	3.01598e-10	FBGN0034617, FBGN0050085, FBGN0002521, FBGN0026143, FBGN0004860, FBGN0028387, FBGN0025716, FBGN0003334, FBGN0024491, FBGN0002525, FBGN0027378, FBGN0014127, FBGN0042085, FBGN0033686, FBGN0037703, FBGN0003567, FBGN0023216, FBGN0003607, FBGN0261573, FBGN0027950, FBGN0000283, FBGN0031873, FBGN0035997, FBGN0039559, FBGN0001325, FBGN0027499, FBGN0026573, FBGN0001197, FBGN0003598, FBGN0250816, FBGN00265…	861	279	10996	2.51762	1.04926e-06	7.88916e-09	5.52036e-07
	GOTERM_BP_ALL	GO:0044271~cellular nitrogen compound biosynthetic process	258	21.6625	4.59445e-10	FBGN0040465, FBGN0004567, FBGN0027539, FBGN0266441, FBGN0026143, FBGN0001077, FBGN0001079, FBGN0032321, FBGN0028931, FBGN0010300, FBGN0032197, FBGN0003430, FBGN0038601, FBGN0037540, FBGN0037141, FBGN0003567, FBGN0029512, FBGN0000337, FBGN0031540, FBGN0013753, FBGN0013755, FBGN0023216, FBGN0029094, FBGN0010109, FBGN0261647, FBGN0035405, FBGN0037554, FBGN0036804, FBGN0086655, FBGN0035827, FBGN00011…	861	2343	10996	1.4063	1.59841e-06	1.16672e-08	8.40956e-07
	GOTERM_BP_ALL	GO:0040029~regulation of gene expression, epigenetic	51	4.28212	2.03557e-09	FBGN0034617, FBGN0050085, FBGN0002521, FBGN0026143, FBGN0004860, FBGN0025716, FBGN0024491, FBGN0002525, FBGN0027378, FBGN0042085, FBGN0033686, FBGN0037703, FBGN0003567, FBGN0023216, FBGN0003607, FBGN0261573, FBGN0014340, FBGN0010109, FBGN0027950, FBGN0000283, FBGN0031873, FBGN0001325, FBGN0027499, FBGN0026573, FBGN0001197, FBGN0003598, FBGN0250816, FBGN0003732, FBGN0026577, FBGN0032929, FBGN00869…	861	261	10996	2.49552	7.08173e-06	4.88397e-08	3.72586e-06
	Annotation Cluster 2	Enrichment Score: 25.66094745580877
	Category	Term	Count	%	PValue	Genes	List Total	Pop Hits	Pop Total	Fold Enrichment	Bonferroni	Benjamini	FDR
	GOTERM_BP_ALL	GO:0000278~mitotic cell cycle	144	12.0907	1.41144e-40	FBGN0261278, FBGN0033845, FBGN0040232, FBGN0038872, FBGN0026143, FBGN0038300, FBGN0002715, FBGN0000137, FBGN0259791, FBGN0027889, FBGN0027783, FBGN0002525, FBGN0035209, FBGN0015625, FBGN0264848, FBGN0260639, FBGN0010382, FBGN0011737, FBGN0044324, FBGN0024227, FBGN0002924, FBGN0259789, FBGN0035754, FBGN0030863, FBGN0031549, FBGN0035210, FBGN0000140, FBGN0034569, FBGN0027903, FBGN0010109, FBGN00337…	861	553	10996	3.32559	4.91041e-37	6.13801e-38	2.58347e-37
	GOTERM_BP_ALL	GO:0007049~cell cycle	194	16.2888	1.60469e-38	FBGN0261278, FBGN0033845, FBGN0040232, FBGN0261954, FBGN0038872, FBGN0036546, FBGN0038300, FBGN0026143, FBGN0052438, FBGN0039731, FBGN0002715, FBGN0000137, FBGN0259791, FBGN0027889, FBGN0027783, FBGN0002525, FBGN0035209, FBGN0015625, FBGN0264848, FBGN0260639, FBGN0010382, FBGN0011737, FBGN0044324, FBGN0024227, FBGN0029512, FBGN0002924, FBGN0259789, FBGN0035754, FBGN0030863, FBGN0013548, FBGN00315…	861	953	10996	2.5998	5.58271e-35	5.07519e-36	2.93718e-35
	GOTERM_BP_ALL	GO:1903047~mitotic cell cycle process	127	10.6633	2.90566e-36	FBGN0261278, FBGN0033845, FBGN0040232, FBGN0038872, FBGN0026143, FBGN0038300, FBGN0002715, FBGN0000137, FBGN0259791, FBGN0027889, FBGN0027783, FBGN0002525, FBGN0035209, FBGN0015625, FBGN0264848, FBGN0260639, FBGN0010382, FBGN0011737, FBGN0044324, FBGN0024227, FBGN0002924, FBGN0035754, FBGN0030863, FBGN0031549, FBGN0035210, FBGN0000140, FBGN0034569, FBGN0027903, FBGN0010109, FBGN0033740, FBGN00411…	861	481	10996	3.37202	1.01088e-32	5.94635e-34	5.31845e-33
	GOTERM_BP_ALL	GO:0022402~cell cycle process	171	14.3577	1.80376e-33	FBGN0261278, FBGN0033845, FBGN0040232, FBGN0261954, FBGN0038872, FBGN0026143, FBGN0038300, FBGN0052438, FBGN0039731, FBGN0002715, FBGN0000137, FBGN0259791, FBGN0027889, FBGN0027783, FBGN0002525, FBGN0035209, FBGN0015625, FBGN0264848, FBGN0260639, FBGN0010382, FBGN0011737, FBGN0044324, FBGN0024227, FBGN0002924, FBGN0035754, FBGN0030863, FBGN0031549, FBGN0035210, FBGN0000140, FBGN0015926, FBGN00279…	861	842	10996	2.59368	6.27528e-30	2.02428e-31	3.30156e-30
	GOTERM_BP_ALL	GO:0051726~regulation of cell cycle	94	7.89253	1.10742e-26	FBGN0015664, FBGN0261278, FBGN0025781, FBGN0032516, FBGN0038390, FBGN0034314, FBGN0033845, FBGN0037716, FBGN0000404, FBGN0040232, FBGN0039632, FBGN0261954, FBGN0036546, FBGN0026143, FBGN0000137, FBGN0038251, FBGN0003612, FBGN0004009, FBGN0035640, FBGN0015625, FBGN0264848, FBGN0260639, FBGN0010382, FBGN0027375, FBGN0011737, FBGN0044324, FBGN0029512, FBGN0024227, FBGN0002466, FBGN0002924, FBGN00104…	861	356	10996	3.37217	3.8527e-23	9.39683e-25	2.02699e-23
	GOTERM_BP_ALL	GO:0007067~mitotic nuclear division	81	6.80101	2.84256e-26	FBGN0025781, FBGN0030268, FBGN0000404, FBGN0040232, FBGN0038872, FBGN0003124, FBGN0014269, FBGN0038300, FBGN0002715, FBGN0025716, FBGN0000137, FBGN0259791, FBGN0027889, FBGN0035640, FBGN0052667, FBGN0015391, FBGN0027783, FBGN0015625, FBGN0264848, FBGN0260639, FBGN0014127, FBGN0010382, FBGN0027375, FBGN0011737, FBGN0044324, FBGN0260987, FBGN0024227, FBGN0003701, FBGN0002924, FBGN0011474, FBGN00035…	861	276	10996	3.74807	9.88927e-23	2.29983e-24	5.20295e-23
	GOTERM_BP_ALL	GO:0000280~nuclear division	113	9.48783	3.158e-23	FBGN0261278, FBGN0040232, FBGN0261954, FBGN0038872, FBGN0038300, FBGN0002715, FBGN0000137, FBGN0259791, FBGN0027889, FBGN0027783, FBGN0015625, FBGN0264848, FBGN0260639, FBGN0010382, FBGN0011737, FBGN0044324, FBGN0024227, FBGN0002924, FBGN0030863, FBGN0031549, FBGN0035210, FBGN0000140, FBGN0034569, FBGN0010109, FBGN0033740, FBGN0041171, FBGN0033549, FBGN0031886, FBGN0034217, FBGN0267790, FBGN00000…	861	535	10996	2.69747	1.09867e-19	2.15425e-21	5.78032e-20
	GOTERM_BP_ALL	GO:0048285~organelle fission	114	9.57179	9.91536e-23	FBGN0261278, FBGN0040232, FBGN0261954, FBGN0038872, FBGN0038300, FBGN0002715, FBGN0000137, FBGN0259791, FBGN0027889, FBGN0027783, FBGN0015625, FBGN0264848, FBGN0260639, FBGN0010382, FBGN0011737, FBGN0044324, FBGN0024227, FBGN0002924, FBGN0030863, FBGN0031549, FBGN0035210, FBGN0000140, FBGN0034569, FBGN0010109, FBGN0033740, FBGN0041171, FBGN0033549, FBGN0031886, FBGN0034217, FBGN0267790, FBGN00000…	861	550	10996	2.64712	3.44955e-19	6.27192e-21	1.81488e-19
	GOTERM_BP_ALL	GO:0000819~sister chromatid segregation	51	4.28212	2.46542e-22	FBGN0025781, FBGN0030268, FBGN0000404, FBGN0040232, FBGN0003124, FBGN0014269, FBGN0052438, FBGN0038300, FBGN0002715, FBGN0027889, FBGN0035640, FBGN0027783, FBGN0015391, FBGN0264848, FBGN0260639, FBGN0014127, FBGN0027375, FBGN0260987, FBGN0044324, FBGN0024227, FBGN0003701, FBGN0002924, FBGN0266916, FBGN0031549, FBGN0025457, FBGN0003087, FBGN0031886, FBGN0034217, FBGN0000063, FBGN0030500, FBGN00356…	861	133	10996	4.89723	8.57721e-19	1.47883e-20	4.51265e-19
	GOTERM_BP_ALL	GO:0007059~chromosome segregation	68	5.70949	7.93032e-22	FBGN0261278, FBGN0025781, FBGN0030268, FBGN0033845, FBGN0000404, FBGN0040232, FBGN0261954, FBGN0003124, FBGN0014269, FBGN0017577, FBGN0052438, FBGN0038300, FBGN0002715, FBGN0027889, FBGN0015391, FBGN0027783, FBGN0035640, FBGN0027378, FBGN0264848, FBGN0260639, FBGN0014127, FBGN0001133, FBGN0027375, FBGN0044324, FBGN0260987, FBGN0260986, FBGN0024227, FBGN0003701, FBGN0002924, FBGN0010431, FBGN02669…	861	234	10996	3.71129	2.75896e-18	4.52288e-20	1.45154e-18
	GOTERM_BP_ALL	GO:0098813~nuclear chromosome segregation	65	5.4576	9.06877e-22	FBGN0261278, FBGN0025781, FBGN0030268, FBGN0000404, FBGN0040232, FBGN0261954, FBGN0003124, FBGN0014269, FBGN0017577, FBGN0052438, FBGN0038300, FBGN0002715, FBGN0027889, FBGN0015391, FBGN0027783, FBGN0035640, FBGN0264848, FBGN0260639, FBGN0014127, FBGN0001133, FBGN0027375, FBGN0044324, FBGN0260987, FBGN0260986, FBGN0024227, FBGN0003701, FBGN0002924, FBGN0010431, FBGN0266916, FBGN0031549, FBGN00254…	861	216	10996	3.84318	3.15503e-18	5.08875e-20	1.65992e-18
	GOTERM_BP_ALL	GO:0000070~mitotic sister chromatid segregation	47	3.94626	1.37295e-21	FBGN0000063, FBGN0025781, FBGN0030500, FBGN0030268, FBGN0000404, FBGN0035627, FBGN0040232, FBGN0003732, FBGN0003124, FBGN0014269, FBGN0038300, FBGN0027889, FBGN0011692, FBGN0087021, FBGN0015391, FBGN0027259, FBGN0027783, FBGN0035640, FBGN0041186, FBGN0259876, FBGN0264848, FBGN0061476, FBGN0260639, FBGN0015270, FBGN0014127, FBGN0015271, FBGN0032105, FBGN0004374, FBGN0004379, FBGN0027375, FBGN02638…	861	117	10996	5.13031	4.77649e-18	7.46326e-20	2.51301e-18
	GOTERM_BP_ALL	GO:1902589~single-organism organelle organization	113	9.48783	8.97593e-08	FBGN0261278, FBGN0035411, FBGN0033845, FBGN0040232, FBGN0038300, FBGN0052438, FBGN0039731, FBGN0002715, FBGN0001079, FBGN0027889, FBGN0027783, FBGN0002525, FBGN0035209, FBGN0264848, FBGN0260639, FBGN0262123, FBGN0011737, FBGN0044324, FBGN0024227, FBGN0002924, FBGN0031549, FBGN0035210, FBGN0000140, FBGN0015926, FBGN0032390, FBGN0031886, FBGN0034217, FBGN0000063, FBGN0030500, FBGN0035627, FBGN00001…	861	880	10996	1.63994	0.000312224	1.8369e-06	0.000164293
	Annotation Cluster 3	Enrichment Score: 24.09689658459255
	Category	Term	Count	%	PValue	Genes	List Total	Pop Hits	Pop Total	Fold Enrichment	Bonferroni	Benjamini	FDR
	GOTERM_BP_ALL	GO:0051276~chromosome organization	178	14.9454	4.04146e-44	FBGN0034617, FBGN0032516, FBGN0033845, FBGN0040232, FBGN0002521, FBGN0026143, FBGN0038300, FBGN0052438, FBGN0002715, FBGN0023395, FBGN0024491, FBGN0027889, FBGN0032321, FBGN0027783, FBGN0002525, FBGN0264848, FBGN0260639, FBGN0042085, FBGN0044324, FBGN0024227, FBGN0003567, FBGN0030294, FBGN0002924, FBGN0031540, FBGN0023216, FBGN0029094, FBGN0031549, FBGN0000140, FBGN0033233, FBGN0260749, FBGN00148…	861	756	10996	3.00697	1.40602e-40	2.34337e-41	7.39739e-41
	GOTERM_BP_ALL	GO:0006325~chromatin organization	116	9.73971	1.20231e-24	FBGN0034617, FBGN0032516, FBGN0002521, FBGN0026143, FBGN0023395, FBGN0024491, FBGN0027889, FBGN0032321, FBGN0002525, FBGN0042085, FBGN0003567, FBGN0024227, FBGN0030294, FBGN0023216, FBGN0029094, FBGN0033233, FBGN0014879, FBGN0260749, FBGN0031873, FBGN0039559, FBGN0004362, FBGN0086655, FBGN0036804, FBGN0027499, FBGN0002783, FBGN0001197, FBGN0035829, FBGN0043001, FBGN0003459, FBGN0014189, FBGN00868…	861	538	10996	2.75364	4.18285e-21	8.89969e-23	2.20069e-21
	GOTERM_BP_ALL	GO:0006996~organelle organization	290	24.3493	1.15476e-22	FBGN0035411, FBGN0033845, FBGN0261954, FBGN0038300, FBGN0026143, FBGN0002715, FBGN0001079, FBGN0032321, FBGN0027783, FBGN0015625, FBGN0264848, FBGN0044324, FBGN0003567, FBGN0030294, FBGN0031540, FBGN0023216, FBGN0029094, FBGN0031549, FBGN0034569, FBGN0010109, FBGN0014879, FBGN0041171, FBGN0033549, FBGN0031886, FBGN0086655, FBGN0036804, FBGN0000063, FBGN0035829, FBGN0001197, FBGN0030500, FBGN00275…	861	2210	10996	1.67586	4.01741e-19	7.17394e-21	2.11364e-19
	GOTERM_BP_ALL	GO:0043933~macromolecular complex subunit organization	165	13.8539	5.66183e-20	FBGN0034617, FBGN0032516, FBGN0033845, FBGN0002521, FBGN0026143, FBGN0011836, FBGN0023395, FBGN0024491, FBGN0027889, FBGN0032321, FBGN0027784, FBGN0002525, FBGN0035209, FBGN0260639, FBGN0010280, FBGN0042085, FBGN0010287, FBGN0037540, FBGN0262123, FBGN0024227, FBGN0003567, FBGN0030294, FBGN0023216, FBGN0029094, FBGN0030969, FBGN0000140, FBGN0033233, FBGN0260749, FBGN0014879, FBGN0031873, FBGN00395…	861	1039	10996	2.02815	1.96975e-16	2.89669e-18	1.03633e-16
	GOTERM_BP_ALL	GO:0016043~cellular component organization	381	31.9899	1.36852e-19	FBGN0035411, FBGN0033845, FBGN0261954, FBGN0038300, FBGN0026143, FBGN0002715, FBGN0001079, FBGN0032321, FBGN0010300, FBGN0027783, FBGN0027784, FBGN0015625, FBGN0264848, FBGN0032421, FBGN0037540, FBGN0036494, FBGN0044324, FBGN0003567, FBGN0030294, FBGN0031540, FBGN0023216, FBGN0029094, FBGN0031549, FBGN0034569, FBGN0010109, FBGN0014879, FBGN0041171, FBGN0260945, FBGN0033549, FBGN0031886, FBGN00866…	861	3335	10996	1.45902	4.76109e-16	6.90013e-18	2.50491e-16
	GOTERM_BP_ALL	GO:0071840~cellular component organization or biogenesis	386	32.4097	6.03064e-18	FBGN0035411, FBGN0033845, FBGN0261954, FBGN0038300, FBGN0002715, FBGN0001079, FBGN0032321, FBGN0027783, FBGN0027784, FBGN0264848, FBGN0032421, FBGN0003567, FBGN0023216, FBGN0029094, FBGN0034569, FBGN0033549, FBGN0000063, FBGN0035827, FBGN0001197, FBGN0035829, FBGN0264075, FBGN0250850, FBGN0003459, FBGN0004956, FBGN0035435, FBGN0262598, FBGN0026533, FBGN0020407, FBGN0263855, FBGN0000054, FBGN00035…	861	3463	10996	1.42353	2.09806e-14	2.79741e-16	1.10383e-14
	Annotation Cluster 4	Enrichment Score: 18.446998081978332
	Category	Term	Count	%	PValue	Genes	List Total	Pop Hits	Pop Total	Fold Enrichment	Bonferroni	Benjamini	FDR
[truncated: 857 more rows]

## Sheet: F) GOs_iso-1_down&up
Table S2F. Significant gene ontology clusters according to DAVID functional annotation tool (enrichment score > 1.3) for iso-1. First GO terms corresponding to down-regulated genes , the ones corresponded to the up-regulated terms are displayed after the black line.
[truncated: 1,096 more rows]
