# Supplementary material for: Transposable elements contribute to the genomic response to insecticides in Drosophila melanogaster
Source: Philos Trans R Soc Lond B Biol Sci. 2020 Feb 10;375(1795):20190341. doi: 10.1098/rstb.2019.0341 (PMC7061994; doi:10.1098/rstb.2019.0341)
Supplement: Table S3. Identification of hub genes in the four strains analyzed in this work [file rstb20190341supp4.xlsx]

## Sheet: A) SE-Sto
Table S3. Identification of hub genes in the four strains analyzed in this work
A. Cytohubba output from SE-Sto. Score of Degree and MCC are shown. Genes above the line are within the top 15% based on MCC score. Also information of closest TE genotyping is shown
Gene symbol	Degree	MCC	TE nearby	TE Presence in the strain
PGRP-SC2	16	5836321	FBti0061629	Present
Jon65Aii	15	4727568	FBti0063675	Present
Jon25Biii	18	5837208
Jon99Fii	16	5837160
Jon44E	16	5837160
mag	16	5836344
zetaTry	15	5811960
CG9672	13	5806080
CG3344	13	4718160
CG8560	13	4002480
CG10827	11	3991680
Jon99Ci	15	1461650
Ser8	13	1108800
CG9466	14	1088764
Jon65Ai	10	25200
PGRP-SC1b	8	10080
CG8562	7	840
CG7916	5	48
Obp19c	4	24
Cp7Fb	4	24
CG14834	4	24
CG8997	4	24
Fcp3C	4	24
CG14187	4	24
Cks30A	6	10
vih	5	7
FBXO11	3	4
CG9463	3	4
CycA	3	4
Mal-A4	3	3
skd	3	3
wge	2	2
rdx	2	2
CG17239	2	2
CG31681	2	2
Send1	2	2
ptip	2	2
cmet	2	2
CG40006	2	2
CG32407	2	2
sut2	2	2
Fs(2)Ket	2	2
Elba3	2	2
Bsg25A	2	2
CycE	2	2
CG4049	1	1
Pc	1	1
corto	1	1
Amyrel	1	1
kis	1	1
Irbp	1	1
CG13609	1	1
CG10777	1	1
Art4	1	1
G9a	1	1
CG1678	1	1
CG16826	1	1

## Sheet: B) RAL-375
Table S3B. Cytohubba output form RAL-375. Score of Degree and MCC are shown. Genes above the line are within the top 15% based on MCC score. Also information of closest TE genotyping is shown
Gene symbol	Degree	MCC	TE nearby	TE Presence in the strain
CG13114	17	91800000	FBti0064243	Present
Ag5r2	21	441006	FBti0061088	Present
CG6933	16	283083	FBti0020171	no_data
Cp38	17	91800000
yellow-g	17	91800000
CG11381	17	91800000
Cp36	17	91800000
CG4009	19	91100000
yellow-g2	16	91100000
Cp19	15	88200000
Cp7Fa	14	87800000
CG13084	13	80200000
CG13113	12	79800000
Cp16	13	44300000
CG15570	12	43500000
Cp7Fc	16	11600000
Cp7Fb	12	3991682
Obp19c	10	3628800
CG14834	10	3628800
Cp18	10	725760
Jon66Cii	19	440880
Jon99Fii	18	440760
CG4734	17	438486
CG6296	16	408480
epsilonTry	17	360120
CG3819	16	322684
CG12057	13	141240
LysE	16	136092
CG7298	13	121083
CG6839	10	120960
Pebp1	15	97208
CG5883	9	80640
Jon99Ci	15	62161
Ser8	10	20161
Jon66Ci	10	10801
GstO1	8	5041
GstD3	7	5040
GstE3	7	5040
GstE6	7	5040
GstD5	7	5040
GstD7	7	5040
GstD10	7	5040
GstD1	7	5040
Jon99Fi	8	2160
Npc2d	6	122
Cyp12a4	5	120
Npc2h	5	120
Npc2b	5	120
Npc2c	5	120
Npc2e	5	120
CG14302	5	120
Npc1b	5	120
Npc2a	5	120
AttA	5	120
PGRP-SB1	5	120
Mtk	5	120
AttC	5	120
DptB	5	120
Dro	5	120
CG8353	9	20
LysX	6	18
CG30281	6	13
Hsp83	8	13
LysD	4	12
CG30280	5	12
CG16758	7	11
Amy-d	6	11
Amy-p	5	10
CG11426	5	8
Tequila	5	8
P58IPK	5	8
CG3999	5	8
Mal-A8	4	7
CG14500	4	7
CG14499	4	7
Snap29	4	7
Hsc70Cb	6	7
tobi	3	6
CG11671	3	6
CG9384	3	6
bwa	3	6
arg	3	6
CG31148	3	6
CG3376	3	6
Gnmt	3	6
Alas	3	6
CG10184	3	6
CG32750	3	6
Spn28Dc	3	6
vanin-like	3	6
CG32751	3	6
IM4	3	6
DnaJ-1	4	6
CG15065	3	6
IM2	3	6
IM3	3	6
Gdh	5	5
CG10973	5	5
CG10638	4	4
Keap1	3	4
park	3	4
RpS15Ab	4	4
CG6094	4	4
CG6415	4	4
Hsp70Bc	3	4
CG10592	3	4
CG4440	3	3
nclb	3	3
CG1942	3	3
epsilonCOP	3	3
CG7456	3	3
Sodh-1	3	3
CG15547	3	3
CG9153	3	3
CG5946	3	3
CG17224	3	3
HLHm7	3	3
CG7686	3	3
dec-1	3	3
AGBE	3	3
CG8038	2	2
CG9463	2	2
CG5770	2	2
CG7567	2	2
Mal-B2	2	2
CG32444	2	2
CG3106	2	2
mRpL50	2	2
Mdr49	2	2
CG10226	2	2
Mdr50	2	2
Sar1	2	2
Eip55E	2	2
CG10035	2	2
CG13427	2	2
ref(2)P	2	2
CG5290	2	2
Rpt6R	2	2
CG5958	2	2
fu12	2	2
CG12116	2	2
ninaD	2	2
CG8665	2	2
Adk3	2	2
DhpD	2	2
AOX4	2	2
eIF4G	2	2
cib	2	2
HIP-R	2	2
CG9568	2	2
Lsp1gamma	2	2
HLHmdelta	2	2
ac	2	2
Ada2a	2	2
CG13085	2	2
Nmdmc	2	2
m2	2	2
Act42A	2	2
Act5C	2	2
hh	2	2
per	2	2
mRpL37	2	2
cry	2	2
tim	2	2
Hsp70Ab	2	2
CG5150	2	2
GlyS	2	2
insb	1	1
CG2862	1	1
fabp	1	1
CG4830	1	1
CG15829	1	1
CG8834	1	1
CG11652	1	1
CG43322	1	1
CG16704	1	1
CG17264	1	1
CG3290	1	1
CG13659	1	1
CG31288	1	1
Obp99c	1	1
CG10341	1	1
CG11912	1	1
CG2137	1	1
CG15533	1	1
CG13920	1	1
CG8083	1	1
CG18179	1	1
BobA	1	1
Hexo2	1	1
Cht9	1	1
CG3609	1	1
Eip71CD	1	1
Arc2	1	1
Arc1	1	1
LM408	1	1
CG5322	1	1
CG2046	1	1
CG12321	1	1
CG11069	1	1
CG31121	1	1
CG11261	1	1
Hsp70Aa	1	1
prd	1	1
ftz	1	1
CG7470	1	1
CG3502	1	1
CG17337	1	1
Pde8	1	1
Mulk	1	1
CG10352	1	1
CG9360	1	1
CG31636	1	1
CG1902	1	1
NTPase	1	1
Nmnat	1	1
CG6145	1	1
CG7328	1	1
Adgf-D	1	1
Cyt-b5	1	1
CG3008	1	1
Mipp1	1	1
Ipk2	1	1
CG13102	1	1
Manf	1	1
Lsp2	1	1
Jheh1	1	1
Jheh2	1	1
Oseg4	1	1
rempA	1	1
l(1)sc	1	1
Gcn5	1	1
CG10514	1	1
CG11892	1	1
GstO2	1	1
CG5577	1	1
rasp	1	1
CG30031	1	1
CG30025	1	1
Cyp12d1-d	1	1
Cyp12d1-p	1	1
Vm26Aa	1	1

## Sheet: C) RAL-177-top2000genes
Table S3C. Cytohubba output from RAL-177. Only the 2000 genes more differentially expressed genes from the RNAseq were used. Score of Degree and MCC are shown. Genes above the line are within the top 15% based on MCC score. Also information of closest TE genotyping is shown. TEs with evidence of selection are shown in bold.
Gene symbol	Degree	MCC	TE nearby	TE Presence in the strain
Jon25Bii	27	66400000000	FBti0019123	Present
LysS	25	13400000000	FBti0020015	no_data
CG3529	28	92200000000000	FBti0060208	Present
CycA	41	910000000000	FBti0060732	Present
Mmp2	33	92200000000000	FBti0061692	Present
CG12414	27	92200000000000	FBti0062187	Present
arp2	59	92200000000000	FBti0062241	Present
CG31792	17	92200000000000	FBti0062514	Present
Tret1-2	17	92200000000000	FBti0062541	Present
CG42321	27	92200000000000	FBti0063127	Present
Itgbetanu	27	92200000000000	FBti0063415	Present
holn1	21	92200000000000	FBti0064264	Present
Jon65Aiv	27	12200000000
CG6295	17	12500000000
Jon25Bi	26	48500000000
CG6933	35	49000000000
bbg	17	92200000000000
BubR1	51	92200000000000
Cap-G	42	92200000000000
CG17454	20	92200000000000
cindr	20	92200000000000
fu12	22	92200000000000
gus	31	92200000000000
Syt1	18	92200000000000
Tequila	35	92200000000000
Lerp	18	92200000000000
CG7565	17	92200000000000
CG1104	18	92200000000000
CG10345	38	92200000000000
Tsp26A	22	92200000000000
CG31793	23	92200000000000
CG4562	17	92200000000000
Meltrin	22	92200000000000
CG11210	22	92200000000000
Mec2	28	92200000000000
SAK	28	92200000000000
Pld	29	92200000000000
CG33282	17	92200000000000
lute	26	92200000000000
CG11658	29	92200000000000
wech	17	92200000000000
CG9153	17	92200000000000
nopo	18	92200000000000
CG4301	29	92200000000000
elgi	17	92200000000000
Ubc2	24	92200000000000
CG17754	17	92200000000000
CG9947	27	92200000000000
SRm160	27	92200000000000
CG12789	39	92200000000000
CG11880	21	92200000000000
SH3PX1	17	92200000000000
sina	23	92200000000000
nSyb	18	92200000000000
Sse	37	92200000000000
alphaPS5	34	92200000000000
Hsc70-4	59	92200000000000
ago	31	92200000000000
Cul1	39	92200000000000
Usp39	17	92200000000000
LSm3	19	92200000000000
Vha36-3	25	92200000000000
sub	29	92200000000000
cmet	41	92200000000000
CG12343	23	92200000000000
TfIIFbeta	35	92200000000000
BCAS2	24	92200000000000
c12,1	25	92200000000000
Rpb7	38	92200000000000
CG10916	18	92200000000000
if	26	92200000000000
CG8188	17	92200000000000
Cdc16	26	92200000000000
Klp3A	34	92200000000000
mars	38	92200000000000
mys	29	92200000000000
scb	34	92200000000000
asp	49	92200000000000
rump	24	92200000000000
WASp	26	92200000000000
l(1)10Bb	28	92200000000000
mago	33	92200000000000
CG14641	25	92200000000000
Bx42	26	92200000000000
CG8173	34	92200000000000
x16	26	92200000000000
SF2	26	92200000000000
Arpc1	21	92200000000000
aurB	34	92200000000000
Klp61F	57	92200000000000
pav	47	92200000000000
ald	45	92200000000000
Cdc6	46	92200000000000
U2af50	24	92200000000000
U2af38	23	92200000000000
Arp3	21	92200000000000
Arp2	32	92200000000000
Cdk1	63	92200000000000
CDC45L	38	92200000000000
Mcm7	60	92200000000000
barr	37	92200000000000
polo	55	92200000000000
fzy	68	92200000000000
glu	39	92200000000000
SMC2	50	92200000000000
ncd	39	75100000000000
scra	29	50500000000000
Cap-D2	27	49000000000000
Klp67A	31	28400000000000
Orc1	40	13900000000000
dup	43	10100000000000
l(2)dtl	32	9640000000000
Incenp	35	4280000000000
Zwilch	39	2130000000000
CycB3	37	1950000000000
neb	18	1390000000000
Cks30A	43	539000000000
borr	32	67900000000
CG17571	36	66500000000
Jon66Cii	31	66500000000
Jon99Fii	29	66500000000
epsilonTry	29	66400000000
yip7	28	66400000000
Claspin	23	61400000000
CG6296	27	54300000000
CG8773	33	53100000000
Jon65Aiii	31	53000000000
Kaz-m1	25	47000000000
CG9682	23	46500000000
msb1l	26	43200000000
Pebp1	30	34200000000
Jon74E	19	28300000000
CG1809	30	18000000000
CG12057	22	17300000000
Jon99Ci	21	15500000000
CG7298	22	13400000000
Vinc	35	6710000000
p38a	27	6710000000
p38c	26	6710000000
AMPdeam	23	6710000000
CG16758	24	6710000000
Irbp	23	6710000000
Hex-A	24	6710000000
Rel	30	6230000000
Src64B	33	6230000000
Ku80	16	6230000000
Pxd	15	6230000000
Irc	14	6230000000
CG10211	13	6230000000
Jon65Aii	20	3960000000
Caf1-105	22	1640000000
asf1	27	1010000000
CG31233	22	959000000
Slbp	20	603000000
betaCOP	30	479000000
CG10602	20	479000000
Rca1	15	479000000
CG15117	22	479000000
Gal	13	479000000
CG7102	12	479000000
CG33969	12	479000000
CG12520	12	479000000
CG34025	12	479000000
CG32221	12	479000000
dmpd	12	479000000
CG11044	12	479000000
CG30059	12	479000000
CG10725	18	87600000
CG4670	25	40700000
Tsf3	20	40600000
CG30281	24	40000000
sca	23	40000000
SMC5	18	40000000
CG32373	17	40000000
Spn88Ea	12	39900000
dally	16	39900000
Notum	15	39900000
P58IPK	15	39900000
bmm	11	39900000
Tango1	11	39900000
NUCB1	11	39900000
CG9468	20	36000000
spd-2	23	36000000
CG9466	18	32700000
bora	22	23200000
sti	22	10900000
Tsp29Fa	29	7298685
Caf1-180	16	5286962
Klp10A	12	3991680
CG32699	12	3629522
Sap-r	14	3628807
CG12582	12	3628802
Psn	12	3628802
CG8536	10	3628800
CG8478	14	1461607
pim	19	1282058
alpha-Spec	19	726495
Cht7	18	725889
CG10051	11	725880
Chd64	11	725761
PGRP-LA	10	725760
CG13690	20	450280
Act5C	24	403227
Act42A	19	403218
Hel25E	20	378087
thoc7	10	367920
nxf2	16	362958
zip	29	362933
Act57B	17	362926
Strn-Mlck	15	362916
sqa	12	362906
CG6961	10	362904
Nos	14	362885
Ide	9	362880
CG4586	9	362880
CG17544	9	362880
CG9527	9	362880
Acox57D-d	9	362880
Acox57D-p	9	362880
CG5009	9	362880
unc-104	9	362880
tmod	9	362880
Pex2	9	362880
Pex13	9	362880
CG6271	10	120960
CycE	24	98065
CG32302	10	82080
Npc2d	10	80760
Tsp	16	80646
Bap55	27	50635
Msh6	19	47064
vtd	20	46256
Snr1	15	45443
brm	18	45430
mor	16	45423
Bap60	13	45392
polybromo	12	45386
Bap170	10	45384
Spc105R	12	42000
CG1492	14	40346
CG2017	12	40324
GstO3	9	40321
obst-F	8	40320
GstE1	8	40320
GstE6	8	40320
GstT1	8	40320
Fit2	8	40320
Spn28Dc	8	40320
GstD5	8	40320
GstD9	8	40320
GstD8	8	40320
GstD10	8	40320
TwdlB	28	27708
TwdlL	28	26865
Cpr64Ad	24	24662
CG15022	18	24126
CG14147	18	24084
TwdlD	18	24031
TwdlM	23	15560
Rcc1	16	11725
CG13049	16	11636
Osi20	15	11304
CG2962	11	11160
Ref1	10	10083
CG18585	8	10080
thr	14	9648
CG10910	11	7207
Orc6	14	6615
CG3106	9	5762
pho	23	5452
Scm	18	5418
ph-d	16	5412
Rpd3	38	5313
Gas41	15	5300
jnj	13	5185
jing	8	5160
dgt1	11	5160
Bgb	14	5120
MRG15	12	5069
z	9	5064
D12	10	5052
YL-1	9	5048
Sfmbt	10	5045
mof	9	5042
lolal	8	5041
msl-3	8	5041
CG8441	7	5040
stg	8	2880
CG13060	14	2186
Prp18	8	2160
CG13041	11	1944
Tb	11	1830
geminin	15	1801
Ccp84Ae	17	1748
CG6693	8	1464
CG7567	7	1440
Cpr51A	9	960
CG17290	10	888
CG13059	12	883
Mink	7	840
CG3987	15	791
Cpr65Ea	9	774
HmgD	11	740
beta-Spec	8	728
CG6597	10	727
kst	7	726
trol	11	725
EloA	7	721
CG6488	7	721
Rtf1	7	721
CG9915	7	721
Fem-1	7	721
CG9213	6	720
CG8435	6	720
CG10186	6	720
CG9536	6	720
Socs36E	6	720
spt4	6	720
CG13705	19	606
His2Av	34	578
Cdc42	24	510
CG7406	7	480
Cpr67Fa1	13	468
Cpr67Fa2	10	438
Taf5	15	429
Rbf2	12	422
CG30457	12	399
Taf2	8	384
Rac2	27	372
Cpr47Eg	11	367
Trf2	9	362
Trf	7	360
CG16885	18	327
ci	11	291
cos	10	290
fu	10	289
CG1368	10	270
smo	10	270
Mes4	10	246
CG15212	8	242
CG13463	6	240
CG17493	23	230
CG16884	11	206
smt3	20	197
hd	7	192
Su(z)2	8	192
Cpr62Bc	13	189
CG10395	12	183
TfIIB	9	175
CG13678	9	162
Pvr	11	154
dnk	7	150
Gen	8	147
serp	8	147
Spc25	8	146
Cpr100A	7	146
CG18649	7	145
phol	7	144
Taf12L	9	138
hh	9	129
phl	12	127
TwdlW	7	122
CG33158	5	120
TwdlV	5	120
CG10466	5	120
ave	5	120
Osi18	5	120
ihog	5	120
cta	16	111
veil	8	102
cN-IIIB	8	102
CG32549	8	102
Tsp2A	12	84
p120ctn	9	80
msd1	9	75
CG9568	11	73
Aos1	10	72
CG30101	11	63
Cpr64Ab	7	60
CG5399	9	56
p130CAS	9	56
Apc2	9	55
TwdlY	6	54
CG9674	10	54
b	6	54
Gad1	6	54
CG17528	6	54
DptB	6	54
AttB	6	54
Gs1	8	52
Cen	5	48
CG32564	5	48
CG14500	5	48
CG6962	5	48
CG3376	5	48
CDase	5	48
bwa	5	48
Dro	5	48
AttC	5	48
Iswi	17	45
MED21	12	41
asl	9	37
CG7149	6	36
bbc	6	36
CG13321	6	36
Nup160	8	35
CG11425	10	34
d4	7	32
dgrn	6	31
nclb	8	31
CG15067	6	31
BCL7-like	5	30
CG11584	5	30
CG17337	5	30
CG4962	5	30
HLHm7	8	30
edin	5	30
IM3	5	30
IM2	5	30
CG10657	7	27
CG16886	6	27
CG14507	5	26
Adk1	6	26
Adk3	6	26
Vav	5	26
E(spl)	7	26
row	5	25
CG18600	9	25
NetA	5	25
Nmd3	7	25
Clect27	4	24
CG15347	4	24
TwdlBeta	4	24
Adgf-A	4	24
CG10731	4	24
Whamy	4	24
CG9514	4	24
Su(var)205	18	24
Slip1	4	24
TwdlN	4	24
GNBP-like3	4	24
CG10300	4	24
CG11550	4	24
CG31636	4	24
CG5181	4	24
CG2663	4	24
cerv	4	24
Cerk	4	24
VhaAC45	4	24
MAGE	4	24
Nse4	4	24
IM4	4	24
Vha68-1	4	24
VhaSFD	4	24
betaTry	4	24
AttA	4	24
CG2990	7	20
CG9286	6	19
Nlg4	11	19
CG15547	8	19
ptip	10	19
mesh	6	18
Pnn	9	17
sqh	9	17
gro	12	17
Jra	9	17
CG10417	6	16
CG8068	8	16
CG12974	7	15
Unc-89	8	15
Map60	7	15
CG16903	5	14
bt	6	14
HLHmdelta	5	14
chm	5	13
CG13066	5	13
HLHmgamma	5	13
Decay	13	13
CG3884	10	13
kay	7	13
ACXD	4	12
CG6769	4	12
CG5001	6	12
wg	7	12
HLHm5	4	12
DnaJ-1	6	12
wda	4	12
not	4	12
Mapmodulin	7	11
Lpin	8	11
Hsc70-5	6	11
simj	6	11
Bin1	7	10
CG14805	7	10
CG13676	5	10
Su(H)	7	10
CG13674	5	9
Df31	5	9
Mes-4	6	9
Rab3	6	9
CG14964	4	8
sip2	5	8
mol	4	8
CG2150	4	8
cav	6	8
chif	4	8
Ccp84Aa	7	8
Npc1a	4	8
CG8461	5	8
Mal-B2	5	8
Rab6	5	8
Npc1b	4	8
CG7433	5	8
Kdm4A	5	8
CG11164	4	8
Chd3	5	8
Cpr97Ea	5	8
CG14464	5	8
CG1246	4	7
Poc1	4	7
Amyrel	4	7
Cp190	7	7
m4	4	7
CG13068	4	7
CG6388	4	7
AttD	4	7
wap	4	7
Pkc53E	7	7
Prm	7	7
pk	4	7
ac	4	7
Sas-4	6	7
pnut	6	7
H	4	7
CG9754	3	6
CG33695	3	6
CG9380	3	6
CG15731	3	6
ed	3	6
CG10116	3	6
Sap30	3	6
TwdlC	3	6
CG10947	6	6
CG15068	3	6
Lig4	5	6
Mtl	4	6
Dref	6	6
Amy-d	3	6
Amy-p	3	6
ranshi	3	6
Npc2c	3	6
Haspin	5	6
Nmnat	3	6
Dscam2	3	6
Sema-5c	3	6
Rab23	3	6
mspo	3	6
CG31855	3	6
CG6232	3	6
CG18208	3	6
5-HT1A	3	6
GABA-B-R1	3	6
cib	3	6
CG12007	3	6
Npc2e	3	6
dap	3	6
dgo	3	6
CycC	5	6
CG10912	6	6
Chrac-16	3	6
Acf1	3	6
Ada1-2	3	6
HP1b	4	5
CG15771	5	5
D1	5	5
cher	5	5
CG6218	5	5
Treh	5	5
Su(var)3-9	4	5
Pi3K59F	5	5
pr-set7	5	5
Lam	4	5
TubG	5	5
Cep135	3	4
CG10863	4	4
CG6171	4	4
CG7878	4	4
XNP	4	4
CG4440	4	4
Gmap	4	4
CG9510	4	4
Moe	4	4
Eip55E	4	4
MED19	3	4
Toll-9	4	4
CG30105	4	4
LamC	3	4
Utx	3	4
Fancl	4	4
Sec23	4	4
HLHmbeta	3	4
Lim1	4	4
Hsp68	4	4
2005-09-01	3	4
2001-09-01	4	4
alphaCOP	4	4
egg	4	4
Chro	3	3
BEAF-32	3	3
CG17163	3	3
Atf-2	3	3
CG3238	3	3
Non2	3	3
HLH106	3	3
Ugt35a	3	3
Gpo-1	3	3
CG31087	3	3
CG3223	3	3
CG3732	3	3
mei-S332	3	3
hb	3	3
D	3	3
dgt3	3	3
CG5028	3	3
bcd	3	3
fz3	3	3
Ccp84Ab	3	3
CG1622	3	3
raw	3	3
cora	3	3
conu	3	3
Gfat1	3	3
CG11241	3	3
CG9062	3	3
hpo	3	3
Sply	3	3
nito	3	3
Tspo	3	3
dia	3	3
CG7818	3	3
Pkcdelta	3	3
obst-A	3	3
RhoGAP54D	3	3
CG8950	3	3
amon	3	3
stv	3	3
CG2918	3	3
Sas-6	3	3
neur	3	3
Dl	3	3
Pp4-19C	3	3
SoxN	2	2
HipHop	2	2
Hsc70-2	2	2
puc	2	2
Sh	2	2
CG9084	2	2
Sclp	2	2
CG11263	2	2
ref(2)P	2	2
Tom	2	2
CG6347	2	2
sens	2	2
igl	2	2
CG6945	2	2
CG43386	2	2
CG18179	2	2
CG5708	2	2
Cpr66Cb	2	2
sax	2	2
CG11723	2	2
CG7991	2	2
CG17855	2	2
RabX1	2	2
vri	2	2
Fst	2	2
CG15047	2	2
l(2)35Cc	2	2
CG7372	2	2
jumu	2	2
Brd	2	2
ana1	2	2
CG18292	2	2
Dot	2	2
CG17322	2	2
Ugt37a1	2	2
CG6475	2	2
CG10178	2	2
CG5999	2	2
CG17324	2	2
Ugt86Di	2	2
CG7222	2	2
O-fut1	2	2
qkr54B	2	2
TpnC4	2	2
Cht5	2	2
CG15525	2	2
CG14095	2	2
CG9293	2	2
nwk	2	2
CG13124	2	2
unc-45	2	2
Muc68Ca	2	2
CG17802	2	2
Rcp	2	2
Gp150	2	2
mtrm	2	2
h	2	2
Mlf	2	2
slp1	2	2
Su(var)3-7	2	2
Dek	2	2
Kr	2	2
CG10924	2	2
wntD	2	2
CG31445	2	2
Sox21a	2	2
PGRP-LB	2	2
Ahcy89E	2	2
tor	2	2
Cnx99A	2	2
Rrp47	2	2
xmas-2	2	2
CG13599	2	2
dpn	2	2
CG10035	2	2
CG13427	2	2
CG31198	2	2
peb	2	2
frac	2	2
Ilp4	2	2
Argk	2	2
ttv	2	2
jhamt	2	2
papi	2	2
pgc	2	2
EDTP	2	2
Cad86C	2	2
Dat	2	2
XRCC1	2	2
Hsp27	2	2
pygo	2	2
Mpp6	2	2
CG10326	2	2
tld	2	2
Rbp	2	2
l(2)35Bd	2	2
Myd88	2	2
GAPcenA	2	2
nAChRbeta3	2	2
Graf	2	2
BobA	2	2
Wnt2	2	2
CG15043	2	2
gkt	2	2
Hira	2	2
msd5	2	2
CdGAPr	2	2
Sac1	2	2
rsn	2	2
Pa1	2	2
Kmn2	2	2
Kmn1	2	2
Lsp1gamma	2	2
Atg3	2	2
Atg18b	2	2
l(2)37Cd	2	2
GEFmeso	2	2
bnl	2	2
Jheh1	2	2
Jheh2	2	2
CG13609	2	2
Pep	2	2
7B2	2	2
Pms2	2	2
Atf3	2	2
Lcp65Ag3	2	2
CG5890	2	2
wde	2	2
Fer1HCH	2	2
SsRbeta	2	2
Myo61F	1	1
Myo31DF	1	1
CG7197	1	1
insv	1	1
CG7602	1	1
prod	1	1
Ndae1	1	1
Hr96	1	1
Eip75B	1	1
ind	1	1
dwg	1	1
knk	1	1
Zip99C	1	1
Cyp12a5	1	1
Tsp42Ed	1	1
Syn1	1	1
ebo	1	1
eag	1	1
drpr	1	1
mms4	1	1
qvr	1	1
CG31957	1	1
CG14786	1	1
bsf	1	1
CG30427	1	1
CG31125	1	1
twin	1	1
CG15213	1	1
Sid	1	1
CG16704	1	1
nmo	1	1
CG15865	1	1
CG13067	1	1
Aats-pro	1	1
Pvf2	1	1
Mur29B	1	1
CG5220	1	1
CG43896	1	1
CG3709	1	1
CG7407	1	1
lawc	1	1
Eogt	1	1
CG12374	1	1
CG33107	1	1
CG3402	1	1
CG3995	1	1
CG4730	1	1
CG8745	1	1
CYLD	1	1
CG11321	1	1
Clic	1	1
Arfrp1	1	1
CG10625	1	1
ecd	1	1
Galphaf	1	1
CG14625	1	1
CG7739	1	1
CG1603	1	1
CG8960	1	1
CG10650	1	1
RASSF8	1	1
CG3984	1	1
CG6912	1	1
sick	1	1
CG12519	1	1
CG32694	1	1
MtnC	1	1
CG2862	1	1
CG3437	1	1
CG15814	1	1
JhI-1	1	1
Trn-SR	1	1
betaTub60D	1	1
HP4	1	1
CG8841	1	1
CG3777	1	1
CG43861	1	1
Unc-115a	1	1
CG15514	1	1
Dip1	1	1
Sox14	1	1
CG1129	1	1
CG18789	1	1
spz3	1	1
CG18107	1	1
CG12607	1	1
Ect4	1	1
CG9961	1	1
CG7101	1	1
hkb	1	1
CG9135	1	1
CG11345	1	1
Papss	1	1
Cpr65Ec	1	1
HP5	1	1
Pol32	1	1
Cht9	1	1
Cht6	1	1
CG32732	1	1
CG7328	1	1
Gk	1	1
AOX4	1	1
CG1812	1	1
ADD1	1	1
CG10341	1	1
rumi	1	1
ric8a	1	1
CG31265	1	1
CG1550	1	1
CG34217	1	1
LM408	1	1
CG5322	1	1
Rad51D	1	1
spn-D	1	1
grau	1	1
Sara	1	1
ALiX	1	1
CG7787	1	1
crp	1	1
CG10226	1	1
Mdr50	1	1
jar	1	1
rib	1	1
Phm	1	1
CG6659	1	1
Blos4	1	1
Blos3	1	1
Ca-alpha1D	1	1
mthl3	1	1
mthl4	1	1
Sec71	1	1
Mob2	1	1
Dip2	1	1
ftz	1	1
CG32266	1	1
CG4229	1	1
AstA	1	1
AstA-R2	1	1
CecA2	1	1
Nrt	1	1
Ama	1	1
sn	1	1
Pvf1	1	1
Ero1L	1	1
prtp	1	1
Zasp66	1	1
CG9203	1	1
Ibf1	1	1
Ibf2	1	1
CG15651	1	1
lds	1	1
Grp	1	1
CG6013	1	1
CG9515	1	1
Eip74EF	1	1
Epac	1	1
CG2794	1	1
Cubn	1	1
CG8031	1	1
fy	1	1
Ilp3	1	1
Aph-4	1	1
esn	1	1
Fnta	1	1
CG8147	1	1
CG16771	1	1
CG10352	1	1
CG9360	1	1
CG4203	1	1
CG16965	1	1
Ddc	1	1
Gnmt	1	1
GckIII	1	1
Grip	1	1
vis	1	1
CG6179	1	1
Rop	1	1
CG4733	1	1
CG13465	1	1
CG9413	1	1
CG17919	1	1
Bre1	1	1
gatA	1	1
CG6796	1	1
Lsp2	1	1
CG9098	1	1
Fancd2	1	1
Oseg4	1	1
rempA	1	1
nonA	1	1
phyl	1	1
l(1)sc	1	1
CoRest	1	1
Grip75	1	1
GlyS	1	1
Gbs-70E	1	1
mRpL18	1	1
mRpL37	1	1
Lcp65Ag2	1	1
Shal	1	1
CG32548	1	1
CG12206	1	1
PPP4R2r	1	1
Fer2LCH	1	1
Cyp12d1-d	1	1
Cyp12d1-p	1	1
CG5885	1	1

## Sheet: D) iso1-top2000genes
Table S3D. Cytohubba output from iso-1. Only the 2000 genes more differentially expressed genes from the RNAseq were used. Score of Degree and MCC are shown. Genes above the line are within the top 15% based on MCC score. Also information of closest TE genotyping is shown. TEs with evidence of selection are shown in bold.
Gene symbol	Degree	MCC	TE nearby	TE Presence in the strain
Arpc3B	24	9.22337e+13	FBti0062283	Present
cathD	24	9.22337e+13	FBti0018882	Present
CG1074	41	9.22337e+13	FBti0061867	Present
CG1142	38	9.22337e+13	FBti0019324	Present
CG1208	23	9.22337e+13	FBti0063755	Present
CG14317	16	1307674368001	FBti0062882	Present
CG31792	26	9.22337e+13	FBti0062514	Present
CG3529	27	9.22337e+13	FBti0060208	Present
CG5290	29	9.22337e+13	FBti0062625	Present
CG5589	62	9.22337e+13	FBti0020137	Present
CG6900	19	9.22337e+13	FBti0019082	Present
CG7102	16	1307674368001	FBti0063733	Present
cindr	24	9.22337e+13	FBti0020393	Present
Cks85A	25	1307674376208	FBti0019340	Present
Fs(2)Ket	37	9.22337e+13	FBti0015567	Present
fu12	20	9.22337e+13	FBti0019138	Present
Itgbetanu	21	9.22337e+13	FBti0063415	Present
kuz	25	9.22337e+13	FBti0019170	Present
l(2)09851	59	9.22337e+13	FBti0061485	Present
La	21	174400128846	FBti0062779	Present
Mrp4	26	9.22337e+13	FBti0020329	Present
Nnp-1	50	9.22337e+13	FBti0060348	Present
rdx	19	1307674373041	FBti0019372	Present
SkpB	37	1307714791204	FBti0063017	Present
Tret1-2	23	9.22337e+13	FBti0062541	Present
CG32708	21	9.22337e+13
CG9123	43	9.22337e+13
CG6745	29	9.22337e+13
CG6073	26	9.22337e+13
CG34214	52	9.22337e+13
CG1575	33	9.22337e+13
Lerp	24	9.22337e+13
CG10345	40	9.22337e+13
Snmp1	40	9.22337e+13
CG7227	40	9.22337e+13
TkR86C	23	9.22337e+13
Yippee	25	9.22337e+13
Tre1	19	9.22337e+13
CG32407	19	9.22337e+13
CG15117	26	9.22337e+13
CG30059	17	9.22337e+13
CG8962	20	9.22337e+13
CG31100	23	9.22337e+13
Meltrin	19	9.22337e+13
CG14606	23	9.22337e+13
CG33281	23	9.22337e+13
CG33282	23	9.22337e+13
CG4562	26	9.22337e+13
CG15408	23	9.22337e+13
CG8249	23	9.22337e+13
CG9947	26	9.22337e+13
sut2	19	9.22337e+13
CG9485	23	9.22337e+13
als	20	9.22337e+13
AcrE	20	9.22337e+13
CG42540	26	9.22337e+13
CG16758	25	9.22337e+13
Aldh-III	34	9.22337e+13
Rab26	30	9.22337e+13
CkIIbeta	20	9.22337e+13
AMPdeam	26	9.22337e+13
Syt4	27	9.22337e+13
VAChT	24	9.22337e+13
ras	44	9.22337e+13
CG10777	48	9.22337e+13
p38c	24	9.22337e+13
p38a	25	9.22337e+13
Snap24	24	9.22337e+13
Syb	29	9.22337e+13
CG8353	32	9.22337e+13
CG7137	44	9.22337e+13
CG12267	35	9.22337e+13
l(1)1Bi	35	9.22337e+13
CG11180	41	9.22337e+13
F2	25	9.22337e+13
CG11123	50	9.22337e+13
CTPsyn	30	9.22337e+13
CG4806	55	9.22337e+13
Aatf	50	9.22337e+13
Hrs	26	9.22337e+13
scb	26	9.22337e+13
mod	27	9.22337e+13
Hk	22	9.22337e+13
CG1785	51	9.22337e+13
CG10576	57	9.22337e+13
CG11837	54	9.22337e+13
CG8461	42	9.22337e+13
Rrp45	23	9.22337e+13
Csl4	27	9.22337e+13
CG2972	44	9.22337e+13
CG18600	54	9.22337e+13
CG4554	26	9.22337e+13
CtsB1	19	9.22337e+13
CG9596	46	9.22337e+13
CG14544	32	9.22337e+13
CG4038	28	9.22337e+13
Nopp140	39	9.22337e+13
Rbm13	58	9.22337e+13
Arp3	26	9.22337e+13
Arpc1	26	9.22337e+13
Non3	59	9.22337e+13
CG6724	70	9.22337e+13
CG32409	70	9.22337e+13
CG8939	63	9.22337e+13
CG7006	68	9.22337e+13
CG3756	41	9.22337e+13
RpI135	67	9.22337e+13
CG13773	61	9.22337e+13
CG12301	60	9.22337e+13
CG12050	56	9.22337e+13
pit	57	9.22337e+13
NHP2	71	9.22337e+13
CG11583	76	9.22337e+13
CG7845	51	9.22337e+13
Hsp83	30	9.22337e+13
CG8064	65	9.22337e+13
CG12325	71	9.22337e+13
hoip	65	9.22337e+13
CG9253	53	9.22337e+13
l(3)72Dn	63	9.22337e+13
Fib	52	9.22337e+13
CG13096	56	9.22337e+13
CG30349	62	9.22337e+13
nop5	66	9.22337e+13
Nop56	68	9.22337e+13
CG5220	18	41845579816320
JhI-1	19	21010447180801
CG9004	22	6034941158400
RpS10a	25	1313901429268
SkpC	37	1307714791204
slmb	33	1307714336765
CG11658	25	1307714285640
CG10286	16	1307714284800
Cks30A	32	1307674477908
CG11275	16	1307674368001
CG13766	15	1307674368000
CG34025	15	1307674368000
CG13085	15	1307674368000
CG12520	15	1307674368000
CG12402	15	1307674368000
ntc	15	1307674368000
Rel	34	93405393371
Pxd	15	6227020802
CG33178	24	961632120
GstD1	15	958003202
GstD9	15	958003201
GstE9	14	958003200
GstT4	14	958003200
GstE12	14	958003200
GstD5	14	958003200
GstD7	14	958003200
GstD8	14	958003200
GstD2	14	958003200
GstD10	14	958003200
CG33172	14	479041921
Adh	24	479001616
CG1492	19	479001610
PHGPx	13	479001601
vih	27	40368757
APC7	21	40320040
CG31687	19	40320014
CG13900	23	39926983
CG14692	27	39917670
LSm3	14	39916878
U2A	14	39916850
Pabp2	14	39916813
CG3689	14	39916813
rump	13	39916810
CG10916	14	39916803
Hrb98DE	13	39916803
dx	13	39916802
Hrb87F	12	39916802
Keap1	12	39916801
ytr	11	39916800
nopo	11	39916800
CG4238	11	39916800
Ag5r2	36	16027957
Jon66Cii	31	16015802
CG4734	26	15978602
Jon25Bi	23	15588006
CG8661	29	15553246
kappaTry	42	14700858
Pebp1	24	12750054
CG9672	16	12499200
Jon99Ci	22	8525076
CG9466	22	8481894
CG9468	20	8395464
LysE	28	6744240
CG8299	20	5988984
CG18180	18	5174046
Tsp29Fa	26	3629905
Tsp29Fb	20	3629142
CG9452	10	3628800
Tsp39D	10	3628800
CG12582	10	3628800
Btd	10	3628800
CG6933	34	2977246
CG3819	20	1926720
Jon65Aii	18	905280
Jon74E	12	811440
CG7298	16	726967
Cdk2	33	504829
CG8664	14	499080
REG	29	494914
Rpn12R	23	494791
CG12096	22	494790
CycA	30	461387
CG8628	14	408267
LysX	12	120966
PGRP-LF	11	120961
LysB	10	120960
LysD	10	120960
CG32318	25	55514
dUTPase	33	54614
RnrS	23	54079
PCNA	35	52854
CycE	16	50530
Psf2	13	47094
Pri50	12	46850
Jon66Ci	11	46086
CG9527	14	45608
Acox57D-d	13	45600
CG5009	13	45600
Acox57D-p	13	45600
CG10399	16	45424
CG15877	9	45360
aurB	13	41317
CG17490	16	41189
CG13690	13	41113
CG14618	9	41040
CG9577	11	40329
Pex13	10	40324
arg	11	40323
Pex10	9	40322
CG30409	8	40320
CG12428	8	40320
TwdlB	28	32232
TwdlL	29	30184
CG15022	18	30126
TwdlM	22	29982
TwdlD	19	29071
CG14147	19	29024
TwdlF	19	17544
CG10051	10	15120
Cpr64Ad	24	13723
CG2962	13	13086
CG6271	11	11646
CG13049	16	11626
Ak6	16	10806
CG12975	11	10203
Rbf	12	10136
Dp	13	10093
CG7025	12	8070
NT5E-2	14	7344
veil	14	7344
CG42249	14	7344
CG32549	14	7344
Jon99Fi	9	7200
CG16885	20	7046
rec	13	6890
CG10725	13	6124
CG5804	12	5798
Tb	10	5786
Tm1	17	5765
CG16884	16	5604
Cpr62Bc	17	5547
Cpr100A	13	5331
CG12262	12	5309
Cdk4	13	5247
Obp83g	10	5186
yip2	10	5089
Thiolase	9	5088
Phae2	10	5072
Cda4	10	5050
serp	10	5049
CG10657	11	5048
verm	8	5046
Hrb27C	12	5045
Fmr1	10	5044
CG7252	8	5042
aret	8	5041
sle	7	5040
CG11263	7	5040
CG33965	7	5040
CG3191	7	5040
CG11550	7	5040
CG12926	7	5040
CG1902	7	5040
CG31636	7	5040
krimp	7	5040
pgc	7	5040
CG2663	7	5040
Tm2	21	3766
Mlc2	21	3766
CG10953	19	3098
TpnC47D	12	2898
CG1368	14	2204
CG30457	13	2204
Hel25E	24	1917
Cpr47Eg	14	1593
CG8562	10	1590
Orc6	9	1584
Nlp	15	1560
Osi15	11	1456
CG7406	7	1440
Ccp84Ae	19	1102
Set	15	996
CG13059	12	883
l(2)34Fc	11	867
mrn	16	864
Tfb1	12	858
CG18585	7	840
Cpr65Ea	9	774
Cpr51A	9	769
CycJ	8	748
CG18649	9	746
Act57B	10	732
sca	11	730
Adk1	8	726
HmgD	9	725
CG3788	8	724
NTPase	8	722
CG10887	8	722
Fcp1	7	722
Appl	7	722
Act5C	7	722
CG4069	7	721
scf	7	721
Notum	7	721
sqa	7	721
Elp2	6	720
Nelf-E	6	720
bmm	6	720
dob	6	720
His2Av	27	718
CG13060	14	592
Dm15b	9	480
CG9568	18	448
Tsp2A	16	440
Cpr92F	10	433
CG7715	9	368
CG4962	10	312
CG13321	11	297
CG7203	9	295
Rcc1	9	292
CG17290	9	288
CG8997	12	281
CG3987	15	276
mesh	9	252
TwdlV	6	240
CG13463	6	240
CG13704	6	240
Rpd3	26	230
lambdaTry	12	186
E(z)	9	176
Su(z)12	8	174
Scm	15	169
CG10581	15	155
CG7339	10	146
Gyc99B	8	145
Tsp42Ec	12	145
Coq2	7	144
CG5757	8	144
TwdlW	9	140
Ran	21	140
msk	12	135
Aats-ile	11	134
CG2107	10	130
CSN4	8	126
lolal	6	121
CG7567	6	121
CG3106	5	120
CG33107	5	120
CG1463	5	120
CG3894	5	120
calypso	5	120
Ercc1	5	120
CG11839	5	120
CG9547	5	120
Ssk	5	120
CG10116	8	100
CG33051	7	96
dap	10	80
CG31950	8	74
smt3	14	71
eEF1delta	10	69
CG30101	11	68
CG12164	15	64
CG15212	9	57
TwdlY	6	54
mei-41	10	53
Cpr64Ab	6	50
Sucb	6	49
CG15347	5	48
Cpr49Ae	5	48
Psf3	5	48
Mapmodulin	12	47
CG13678	7	40
CG12974	7	38
CG16886	7	32
CG11426	10	31
Cpr78Cc	5	30
CG3814	5	30
CG11584	5	30
SdhB	9	30
mre11	7	29
nbs	6	28
UQCR-Q	7	28
CG11555	6	27
Df31	6	27
COX4L	6	27
CDase	5	26
Cpr97Ea	5	26
COX4	5	26
CG31477	5	25
VhaM9,7-b	5	25
Claspin	5	25
Hmgs	5	25
Pcl	5	25
E(spl)	7	25
TwdlBeta	4	24
CG31030	4	24
CG10731	4	24
CG33108	4	24
TwdlN	4	24
WRNexo	4	24
CG13066	5	24
CG14568	7	24
Nmnat	4	24
VhaAC39-2	4	24
CG31148	4	24
CG31414	4	24
CG3376	4	24
b	6	24
Gad1	6	24
HLHm7	6	24
Tif-IA	4	24
COX6B	4	24
Hop	9	24
CG6910	13	23
Mfe2	8	22
Gdh	7	20
Rrp47	7	20
cpa	11	19
CG4753	9	18
CG5001	5	18
Mal-A2	9	17
l(2)k01209	9	17
Tsp42Eq	6	16
CG3734	7	16
CG13068	6	16
CG7724	6	15
CG17337	7	15
eIF5B	6	15
CG2150	5	14
FANCI	5	14
CG1640	7	14
CG4908	5	13
CG1246	5	13
Rab3	9	13
CG34166	5	13
AIF	4	12
Lsp1gamma	4	12
CG15369	4	12
Osi6	4	12
HLHmgamma	4	12
Klp64D	6	12
CG7967	8	12
HLHmdelta	4	12
HLHm5	4	12
Klp3A	6	12
CG1416	5	12
dyl	6	11
Gpo-1	6	11
CG6961	6	11
CG13044	5	10
Pi3K59F	5	10
Rab6	7	10
TSG101	7	10
dgrn	6	10
CG12746	6	9
Klp67A	6	9
hh	6	9
CG3884	9	9
CG4363	4	8
Pex16	4	8
Ote	5	8
Hsc70-2	5	8
CG1942	5	8
Hph	5	8
CG3999	5	8
CG1941	5	8
Amy-p	5	8
Amyrel	5	8
su(r)	5	8
CHMP2B	4	8
CG3226	7	8
Atg3	4	8
dpr13	4	7
TwdlC	4	7
CG14499	4	7
m4	4	7
SNCF	4	7
esn	4	7
CG17029	4	7
CG14535	4	7
ac	4	7
CG6277	4	7
Elf	6	7
Rpn13	4	7
CG1513	3	6
CG10494	3	6
CG9380	3	6
CG31265	3	6
CG15731	3	6
CG11671	3	6
TpnC25D	3	6
Eip55E	6	6
CG10214	5	6
CG14565	4	6
CG16704	3	6
Z600	3	6
halo	3	6
CG17027	3	6
CG2017	6	6
CG8786	3	6
CG4500	5	6
CG17028	3	6
Sema-5c	3	6
mspo	3	6
CG42339	3	6
CG6232	3	6
CG3209	3	6
CG6084	5	6
l(2)35Bd	3	6
CG7714	3	6
Nup160	5	6
Hn	6	6
CG12007	3	6
Dcp-1	6	6
Su(var)3-9	3	6
Atg1	5	6
obst-A	3	6
Obp99b	3	6
CG18179	3	6
FKBP59	5	6
Atg18b	3	6
DnaJ-H	3	6
mip120	3	6
rempA	3	6
Oseg5	3	6
CG5142	3	6
Jra	5	6
Atg5	3	6
baz	5	5
pelo	4	5
CG11267	4	5
Aats-cys	4	5
SoxN	4	5
Lim3	5	5
CG33127	4	5
Ddc	5	5
Ank2	5	5
comt	5	5
ImpL3	5	5
PCB	5	5
CG34362	5	5
PMP34	3	4
CG4115	4	4
CG34451	4	4
CG31087	4	4
Sox21a	3	4
rin	4	4
Lpin	4	4
CG8093	4	4
CG31344	4	4
CG9510	4	4
CG32564	3	4
Cap-H2	3	4
CG32266	3	4
CG4440	4	4
CG10103	4	4
nub	4	4
Sodh-2	4	4
CG10863	3	4
Argk	4	4
grn	4	4
Ada2a	4	4
nxf2	3	4
Lam	4	4
eIF4E-3	4	4
bsk	4	4
Hsp67Bc	4	4
sens	3	3
CG43386	3	3
CG1129	3	3
CG15661	3	3
Ugt37a1	3	3
CG5999	3	3
CG5724	3	3
CG43896	3	3
Ugt36Ba	3	3
Ugt36Bc	3	3
Ugt86Dd	3	3
Cyp1	3	3
CG4302	3	3
tobi	3	3
CG9467	3	3
CG8927	3	3
Pp2B-14D	3	3
msps	3	3
Dhc36C	3	3
CG13887	3	3
CG1572	3	3
vas	3	3
CG3009	3	3
Ppt2	3	3
p53	3	3
Osi19	3	3
Rad51C	3	3
Muc68Ca	3	3
sqh	3	3
IntS1	3	3
Ilp4	3	3
p130CAS	3	3
CG10253	3	3
Dat	3	3
Dscam4	3	3
CG10026	3	3
Art4	3	3
Sply	3	3
SpdS	3	3
CG6488	3	3
alc	3	3
Pcd	3	3
pgant3	3	3
CG30054	3	3
kermit	3	3
Syx13	3	3
CG13323	3	3
Men	3	3
LamC	3	3
unc79	3	3
ND-49L	3	3
bin3	3	3
key	3	3
Fer1HCH	3	3
Fcp3C	3	3
piwi	2	2
CG16753	2	2
CG9084	2	2
Cyp9f2	2	2
Tom	2	2
CG15533	2	2
Ssdp	2	2
obst-J	2	2
wge	2	2
clu	2	2
BigH1	2	2
CG31871	2	2
etaTry	2	2
nompA	2	2
CG3777	2	2
cmb	2	2
CG8083	2	2
BthD	2	2
Pmp70	2	2
CG1703	2	2
CG13069	2	2
CG14756	2	2
Edg78E	2	2
car	2	2
Lcp65Ac	2	2
Brd	2	2
Cpr65Ec	2	2
Idgf2	2	2
Mal-B2	2	2
CG4447	2	2
Capr	2	2
CG7017	2	2
ebo	2	2
CG1550	2	2
CG15014	2	2
CG14095	2	2
Arc1	2	2
CG13324	2	2
TUBA85E	2	2
stai	2	2
CG7878	2	2
CG8097	2	2
CG4511	2	2
CG6985	2	2
janA	2	2
Dhc98D	2	2
Dhc62B	2	2
CG10154	2	2
Whamy	2	2
pdm2	2	2
bon	2	2
CG4229	2	2
barc	2	2
ftz	2	2
Takl1	2	2
cpx	2	2
CG3502	2	2
CG31445	2	2
CG11951	2	2
PGRP-LB	2	2
Ahcy89E	2	2
Dip-B	2	2
CG8368	2	2
Hexim	2	2
Larp7	2	2
Npc2c	2	2
tup	2	2
CG10035	2	2
CG13427	2	2
CG31198	2	2
amon	2	2
CG13460	2	2
kat-60L1	2	2
hid	2	2
Vang	2	2
CG10000	2	2
pico	2	2
Alas	2	2
sad	2	2
Eo	2	2
shd	2	2
Ilp6	2	2
Prat	2	2
Irp-1B	2	2
Prat2	2	2
Gfat1	2	2
nau	2	2
PPO3	2	2
Ilp3	2	2
eya	2	2
Hdc	2	2
CG10425	2	2
Gnmt	2	2
Myd88	2	2
CG9536	2	2
whd	2	2
Nse4	2	2
nAChRbeta3	2	2
Odc2	2	2
CG10591	2	2
BobA	2	2
VGlut	2	2
Npc1b	2	2
Npc2e	2	2
CG5118	2	2
RYBP	2	2
Dhit	2	2
jar	2	2
CG13102	2	2
gammaSnap1	2	2
mmy	2	2
CG15043	2	2
Snm1	2	2
CG32791	2	2
Thor	2	2
rasp	2	2
eag	2	2
Lcp65Ag3	2	2
cerv	2	2
msta	2	2
Hsp23	2	2
CG7953	2	2
Usf	1	1
Slob	1	1
HIPP1	1	1
Gli	1	1
Nbr	1	1
arx	1	1
ALiX	1	1
POSH	1	1
Zip99C	1	1
CG3800	1	1
CG9135	1	1
CG17078	1	1
chm	1	1
Imp	1	1
Cdk5alpha	1	1
CG4610	1	1
CG14231	1	1
Pdcd4	1	1
Ddx1	1	1
Cad99C	1	1
CadN2	1	1
bam	1	1
CG7737	1	1
CG31875	1	1
CG15829	1	1
CG15534	1	1
CG7330	1	1
CG34324	1	1
CG4000	1	1
spheroide	1	1
CG32557	1	1
Mco1	1	1
CG43773	1	1
Sirup	1	1
CG15213	1	1
CG13659	1	1
CG31288	1	1
HIP-R	1	1
CG31122	1	1
CG8907	1	1
nerfin-1	1	1
CG4949	1	1
Tep4	1	1
Picot	1	1
CG2540	1	1
Psi	1	1
pon	1	1
CG16908	1	1
mid	1	1
tin	1	1
sim	1	1
CG8960	1	1
CG10650	1	1
CG3984	1	1
CG6912	1	1
CG8326	1	1
l(3)73Ah	1	1
CG42449	1	1
CG2987	1	1
CG6426	1	1
Damm	1	1
dpn	1	1
Tspo	1	1
MtnD	1	1
CG17219	1	1
CG7080	1	1
CG14655	1	1
Lip1	1	1
CG14687	1	1
Sclp	1	1
CG13082	1	1
Cht5	1	1
CG5321	1	1
CG17104	1	1
CG18190	1	1
betaTry	1	1
jumu	1	1
Try29F	1	1
Ance	1	1
Ance-3	1	1
CG13928	1	1
CG14050	1	1
Unc-115a	1	1
CG43208	1	1
CG13920	1	1
CG13482	1	1
CG18789	1	1
CG8833	1	1
ImpL1	1	1
Idgf1	1	1
CG14625	1	1
CG13159	1	1
U26	1	1
Cpr56F	1	1
Rim	1	1
CG1620	1	1
CG5776	1	1
CG16965	1	1
Dbi	1	1
CG4629	1	1
CG10089	1	1
Aph-4	1	1
CG31683	1	1
pgant8	1	1
pgant6	1	1
CG3402	1	1
CG16771	1	1
CG3290	1	1
Idgf3	1	1
akirin	1	1
CG8292	1	1
CG16985	1	1
CG2100	1	1
Jwa	1	1
TMS1	1	1
f-cup	1	1
CG6972	1	1
Arc2	1	1
Mink	1	1
CG31272	1	1
LM408	1	1
CG5322	1	1
CG4449	1	1
spict	1	1
CG7787	1	1
CG3295	1	1
Inx7	1	1
CngA	1	1
Cngl	1	1
Mdr50	1	1
Mdr49	1	1
CG4278	1	1
ghi	1	1
CG34194	1	1
ND-MWFE	1	1
trpl	1	1
CG11597	1	1
Burs	1	1
rib	1	1
CG9986	1	1
CG4199	1	1
CG4098	1	1
Phm	1	1
Sam-S	1	1
CG31036	1	1
Rop	1	1
CG10555	1	1
BCL7-like	1	1
stet	1	1
Krn	1	1
vari	1	1
slp1	1	1
CG7267	1	1
Grip128	1	1
Grip71	1	1
AstA	1	1
AstA-R2	1	1
nudC	1	1
prd	1	1
CG9514	1	1
CG16742	1	1
kra	1	1
MFS3	1	1
CG14915	1	1
Rad51D	1	1
ref(2)P	1	1
raw	1	1
wgn	1	1
egr	1	1
CG31157	1	1
kat80	1	1
PGRP-LC	1	1
Strica	1	1
CG31469	1	1
CG11596	1	1
Drep4	1	1
CG8031	1	1
dia	1	1
Fnta	1	1
CG7328	1	1
v	1	1
Grip	1	1
GckIII	1	1
achi	1	1
CG9184	1	1
CG1444	1	1
Baldspot	1	1
CG13465	1	1
Rab3-GEF	1	1
ase	1	1
CG12011	1	1
sei	1	1
CG11836	1	1
CG14997	1	1
CG30022	1	1
Alg10	1	1
CG1518	1	1
nst	1	1
Atac2	1	1
Ilk	1	1
dpr6	1	1
l(1)sc	1	1
unc80	1	1
Dip-C	1	1
CG8839	1	1
CG1399	1	1
Lcp65Ag2	1	1
ihog	1	1
CG3217	1	1
CG5011	1	1
Fer2LCH	1	1
Akh	1	1
CG14075	1	1
CG14187	1	1

## Sheet: E) Hub genes
Table S3E. Unique hub genes found across the strains. Some of them (76) have already been identified as xenobiotic candidate genes and 10 of the xenobioitics have TEs nearby
Gene symbol	Gene Flybase ID	Xenobiotic stress candidate	TE nearby
Fs(2)Ket	FBgn0262743		FBti0015567
cathD	FBgn0029093		FBti0018882
CG6900	FBgn0030958		FBti0019082
Jon25Bii	FBgn0031654	Najarro et al. 2015; Kalajdzic et al. 2012; Girardot et al. 2004; Moskalev et al. 2014; Landis et al. 2012	FBti0019123
fu12	FBgn0026718		FBti0019138
kuz	FBgn0259984		FBti0019170
CG1142	FBgn0037504		FBti0019324
Cks85A	FBgn0037613		FBti0019340
rdx	FBgn0264493		FBti0019372
LysS	FBgn0004430	Moskalev et al. 2014; Girardot et al. 2004; Misra et al. 2011; Landis et al. 2012	FBti0020015
CG5589	FBgn0036754		FBti0020137
CG6933	FBgn0036952		FBti0020171
Mrp4	FBgn0263316		FBti0020329
cindr	FBgn0027598		FBti0020393
CG3529	FBgn0035995		FBti0060208
Nnp-1	FBgn0022069		FBti0060348
CycA	FBgn0000404		FBti0060732
Ag5r2	FBgn0020508	Moskalev et al. 2014; Girardot et al. 2004; Landis et al. 2012	FBti0061088
l(2)09851	FBgn0022288		FBti0061485
PGRP-SC2	FBgn0043575	Najarro et al. 2015; Girardot et al. 2004; Landis et al. 2012; Mitchell et al. 2014; Kalajdzic et al. 2012	FBti0061629
Mmp2	FBgn0033438		FBti0061692
CG1074	FBgn0037250		FBti0061867
CG12414	FBgn0266347		FBti0062187
arp2	FBgn0011742		FBti0062241
Arpc3B	FBgn0065032		FBti0062283
CG31792	FBgn0051792		FBti0062514
Tret1-2	FBgn0033644	Moskalev et al. 2014; Landis et al. 2012; Kalajdzic et al. 2012	FBti0062541
CG5290	FBgn0036772	Moskalev et al. 2014; Landis et al. 2012; Girardot et al. 2004	FBti0062625
La	FBgn0011638		FBti0062779
CG14317	FBgn0038566		FBti0062882
SkpB	FBgn0026176	Kalajdzic et al. 2012; Landis et al. 2012	FBti0063017
CG42321	FBgn0259221		FBti0063127
Itgbetanu	FBgn0010395		FBti0063415
Jon65Aii	FBgn0035666	Girardot et al. 2004; Landis et al. 2012	FBti0063675
CG7102	FBgn0031961		FBti0063733
CG1208	FBgn0037386	Girardot et al. 2004; Landis et al. 2012	FBti0063755
CG13114	FBgn0032127	Moskalev et al. 2014; Kalajdzic et al. 2012	FBti0064243
holn1	FBgn0032250		FBti0064264
Tequila	FBgn0023479	Moskalev et al. 2014; Girardot et al. 2004; Landis et al. 2012
CG4038	FBgn0011824	Girardot et al. 2004; Landis et al. 2012
CG9253	FBgn0032919	Girardot et al. 2004; Landis et al. 2012
CG4734	FBgn0033826	Girardot et al. 2004; Landis et al. 2012
CG10916	FBgn0034312	Girardot et al. 2004; Landis et al. 2012
CG3344	FBgn0035154	Girardot et al. 2004; Landis et al. 2012
CG9682	FBgn0039760	Girardot et al. 2004; Landis et al. 2012
CG8249	FBgn0034045	Girardot et al. 2004; Landis et al. 2012; Najarro et al. 2015
CG12057	FBgn0030098	Girardot et al. 2004; Misra et al. 2011; Landis et al. 2012
yip7	FBgn0040060	Girardot et al. 2004; Moskalev et al. 2014; Landis et al. 2012
Obp19c	FBgn0031111	Kalajdzic et al. 2012
CG15570	FBgn0029697	Kalajdzic et al. 2012; Landis et al. 2012
Jon25Biii	FBgn0031653	Kalajdzic et al. 2012; Moskalev et al. 2014; Girardot et al. 2004; Landis et al. 2012
Ser8	FBgn0019928	Kalajdzic et al. 2012; Moskalev et al. 2014; Girardot et al. 2004; Misra et al. 2011; Landis et al. 2012
CG3819	FBgn0036833	Kalajdzic et al. 2012; Moskalev et al. 2014; Landis et al. 2012
CG13113	FBgn0032126	Landis et al. 2012
GstT4	FBgn0030484	Landis et al. 2012; Girardot et al. 2004
Tre1	FBgn0046687	Landis et al. 2012; Jordan et al. 2012
pav	FBgn0011692	Landis et al. 2012; Mitchell et al. 2014
nop5	FBgn0026196	Landis et al. 2012; Mitchell et al. 2014
Nop56	FBgn0038964	Landis et al. 2012; Mitchell et al. 2014
GstE9	FBgn0063491	Landis et al. 2012; Mitchell et al. 2014
Nopp140	FBgn0037137	Landis et al. 2012; Najarro et al. 2015; Mitchell et al. 2014
Cp19	FBgn0000358	Misra et al. 2011; Moskalev et al. 2014
Pxd	FBgn0004577	Mitchell et al. 2014
Lerp	FBgn0051072	Mitchell et al. 2014; Landis et al. 2012
Jon99Ci	FBgn0003358	Mitchell et al. 2014; Najarro et al. 2015; Moskalev et al. 2014; Girardot et al. 2004; Landis et al. 2012
ald	FBgn0000064	Moskalev et al. 2014
Aldh-III	FBgn0010548	Moskalev et al. 2014; Girardot et al. 2004; Landis et al. 2012
CG1809	FBgn0033423	Moskalev et al. 2014; Girardot et al. 2004; Landis et al. 2012
Jon65Aiii	FBgn0035665	Moskalev et al. 2014; Girardot et al. 2004; Landis et al. 2012
Irc	FBgn0038465	Moskalev et al. 2014; Girardot et al. 2004; Landis et al. 2012
Hrs	FBgn0031450	Moskalev et al. 2014; Girardot et al. 2004; Landis et al. 2012; Jordan et al. 2012
RpI135	FBgn0003278	Moskalev et al. 2014; Girardot et al. 2004; Landis et al. 2012; Mitchell et al. 2014
epsilonTry	FBgn0010425	Moskalev et al. 2014; Girardot et al. 2004; Landis et al. 2012; Najarro et al. 2015
CG10345	FBgn0027562	Moskalev et al. 2014; Girardot et al. 2004; Misra et al. 2011; Landis et al. 2012
CG8353	FBgn0032002	Moskalev et al. 2014; Girardot et al. 2004; Zhao et al. 2010; Landis et al. 2012
yellow-g2	FBgn0035328	Moskalev et al. 2014; Kalajdzic et al. 2012
yellow-g	FBgn0041709	Moskalev et al. 2014; Kalajdzic et al. 2012
Cp7Fc	FBgn0014466	Moskalev et al. 2014; Kalajdzic et al. 2012; Landis et al. 2012
Jon74E	FBgn0023197	Moskalev et al. 2014; Kalajdzic et al. 2012; Landis et al. 2012
CG4009	FBgn0038469	Moskalev et al. 2014; Kalajdzic et al. 2012; Landis et al. 2012
CG13084	FBgn0032788	Moskalev et al. 2014; Landis et al. 2012
CG12520	FBgn0036324	Moskalev et al. 2014; Landis et al. 2012
CG14606	FBgn0037485	Moskalev et al. 2014; Landis et al. 2012
CG11837	FBgn0039627	Moskalev et al. 2014; Landis et al. 2012
CG7565	FBgn0035833	Moskalev et al. 2014; Landis et al. 2012; Jordan et al. 2012
Fib	FBgn0003062	Moskalev et al. 2014; Landis et al. 2012; Mitchell et al. 2014
NHP2	FBgn0029148	Moskalev et al. 2014; Landis et al. 2012; Mitchell et al. 2014
Mec2	FBgn0030993	Moskalev et al. 2014; Landis et al. 2012; Mitchell et al. 2014
Csl4	FBgn0032346	Moskalev et al. 2014; Landis et al. 2012; Mitchell et al. 2014
Jon66Ci	FBgn0035886	Moskalev et al. 2014; Najarro et al. 2015; Girardot et al. 2004; Landis et al. 2012; Kalajdzic et al. 2012
mag	FBgn0036996	Moskalev et al. 2014; Najarro et al. 2015; Kalajdzic et al. 2012; Misra et al. 2011; Landis et al. 2012
CG9672	FBgn0030777	Moskalev et al. 2014; Zhao et al. 2010; Landis et al. 2012
CG8773	FBgn0038135	Najarro et al. 2015; Girardot et al. 2004; Landis et al. 2012
Jon99Fii	FBgn0039777	Najarro et al. 2015; Girardot et al. 2004; Landis et al. 2012
Jon25Bi	FBgn0020906	Najarro et al. 2015; Kalajdzic et al. 2012; Girardot et al. 2004; Moskalev et al. 2014; Landis et al. 2012
CG33282	FBgn0053282	Najarro et al. 2015; Kalajdzic et al. 2012; Moskalev et al. 2014; Landis et al. 2012
CG6295	FBgn0039471	Najarro et al. 2015; Moskalev et al. 2014; Girardot et al. 2004; Landis et al. 2012
Pebp1	FBgn0038973	Najarro et al. 2015; Moskalev et al. 2014; Girardot et al. 2004; Landis et al. 2012
CG7298	FBgn0036948	Najarro et al. 2015; Zhao et al. 2010; Moskalev et al. 2014; Kalajdzic et al. 2012
Ku80	FBgn0041627	Shaposhnikov et al. 2015; Landis et al. 2012; Jordan et al. 2012; Mitchell et al. 2014
GstD1	FBgn0001149	Sharma et al. 2011; Girardot et al. 2004; Li et al. 2008; Landis et al. 2012; Moskalev et al. 2014
Cp7Fb	FBgn0014465	Sharma et al. 2011; Kalajdzic et al. 2012; Moskalev et al. 2014
GstD9	FBgn0038020	Sharma et al. 2011; Mitchell et al. 2014; Girardot et al. 2004; Landis et al. 2012
nSyb	FBgn0013342	Sharma et al. 2011; Moskalev et al. 2014
Jon44E	FBgn0001285
zetaTry	FBgn0011556
Cp38	FBgn0000360
CG11381	FBgn0029568
Cp36	FBgn0000359
Cp7Fa	FBgn0014464
Cp16	FBgn0000356
CG14834	FBgn0035768
Cp18	FBgn0000357
Jon66Cii	FBgn0035887
CG6296	FBgn0039470
LysE	FBgn0004428
CG6839	FBgn0036831
CG5883	FBgn0036225
GstO1	FBgn0035907
CG17454	FBgn0039977
bbg	FBgn0087007
gus	FBgn0026238
Syt1	FBgn0004242
BubR1	FBgn0263855
Cap-G	FBgn0259876
Jon65Aiv	FBgn0250815
CG1104	FBgn0037467
Tsp26A	FBgn0031760
CG31793	FBgn0051793
CG4562	FBgn0038740
Meltrin	FBgn0265140
CG11210	FBgn0033259
SAK	FBgn0026371
Pld	FBgn0286511
lute	FBgn0262871
CG11658	FBgn0036196
wech	FBgn0259745
CG9153	FBgn0035207
nopo	FBgn0034314
CG4301	FBgn0030747
elgi	FBgn0283649
Ubc2	FBgn0015320
CG17754	FBgn0030114
CG9947	FBgn0030752
SRm160	FBgn0036340
CG12789	FBgn0025697
CG11880	FBgn0039637
SH3PX1	FBgn0040475
sina	FBgn0003410
Sse	FBgn0035627
alphaPS5	FBgn0034880
Hsc70-4	FBgn0266599
ago	FBgn0041171
Cul1	FBgn0015509
Usp39	FBgn0030969
LSm3	FBgn0051184
Vha36-3	FBgn0040377
sub	FBgn0003545
cmet	FBgn0040232
CG12343	FBgn0033556
TfIIFbeta	FBgn0010421
BCAS2	FBgn0039558
c12,1	FBgn0040235
Rpb7	FBgn0051155
if	FBgn0001250
CG8188	FBgn0030863
Cdc16	FBgn0025781
Klp3A	FBgn0011606
mars	FBgn0033845
mys	FBgn0004657
scb	FBgn0286785
asp	FBgn0000140
rump	FBgn0267790
WASp	FBgn0024273
l(1)10Bb	FBgn0001491
mago	FBgn0002736
CG14641	FBgn0037220
Bx42	FBgn0004856
CG8173	FBgn0030864
x16	FBgn0028554
SF2	FBgn0283477
Arpc1	FBgn0001961
aurB	FBgn0024227
Klp61F	FBgn0004378
Cdc6	FBgn0035918
U2af50	FBgn0005411
U2af38	FBgn0017457
Arp3	FBgn0262716
Cdk1	FBgn0004106
CDC45L	FBgn0026143
Mcm7	FBgn0020633
barr	FBgn0014127
polo	FBgn0003124
fzy	FBgn0001086
glu	FBgn0015391
SMC2	FBgn0027783
ncd	FBgn0002924
scra	FBgn0261385
Cap-D2	FBgn0039680
Klp67A	FBgn0004379
Orc1	FBgn0286788
dup	FBgn0000996
l(2)dtl	FBgn0013548
Incenp	FBgn0260991
Zwilch	FBgn0061476
CycB3	FBgn0015625
neb	FBgn0004374
Cks30A	FBgn0010314
borr	FBgn0032105
CG17571	FBgn0259998
Claspin	FBgn0052251
Kaz-m1	FBgn0002578
msb1l	FBgn0027949
Vinc	FBgn0004397
p38a	FBgn0015765
p38c	FBgn0267339
AMPdeam	FBgn0052626
CG16758	FBgn0035348
Irbp	FBgn0011774
Hex-A	FBgn0001186
Rel	FBgn0014018
Src64B	FBgn0262733
CG32708	FBgn0052708
CG9123	FBgn0030629
CG6745	FBgn0035901
CG6073	FBgn0039417
CG34214	FBgn0085243
CG1575	FBgn0029999
Snmp1	FBgn0260004
CG7227	FBgn0031970
TkR86C	FBgn0004841
Yippee	FBgn0026749
CG32407	FBgn0052407
CG15117	FBgn0034417
CG30059	FBgn0260475
CG8962	FBgn0025809
CG31100	FBgn0051100
CG33281	FBgn0053281
CG15408	FBgn0031523
sut2	FBgn0028562
CG9485	FBgn0034618
als	FBgn0020881
AcrE	FBgn0000039
CG42540	FBgn0260657
Rab26	FBgn0086913
CkIIbeta	FBgn0000259
Syt4	FBgn0028400
VAChT	FBgn0270928
ras	FBgn0003204
CG10777	FBgn0029979
Snap24	FBgn0266720
Syb	FBgn0003660
CG7137	FBgn0034422
CG12267	FBgn0038057
l(1)1Bi	FBgn0001341
CG11180	FBgn0034528
F2	FBgn0000557
CG11123	FBgn0033169
CTPsyn	FBgn0266452
CG4806	FBgn0260456
Aatf	FBgn0031851
mod	FBgn0002780
Hk	FBgn0263220
CG1785	FBgn0030061
CG10576	FBgn0035630
CG8461	FBgn0038235
Rrp45	FBgn0030789
CG2972	FBgn0030177
CG18600	FBgn0038601
CG4554	FBgn0034734
CtsB1	FBgn0030521
CG9596	FBgn0031832
CG14544	FBgn0039407
Rbm13	FBgn0030067
Non3	FBgn0038585
CG6724	FBgn0032298
CG32409	FBgn0052409
CG8939	FBgn0030720
CG7006	FBgn0039233
CG3756	FBgn0031657
CG13773	FBgn0042092
CG12301	FBgn0036514
CG12050	FBgn0284251
pit	FBgn0266581
CG11583	FBgn0035524
CG7845	FBgn0284246
Hsp83	FBgn0001233
CG8064	FBgn0038597
CG12325	FBgn0033557
hoip	FBgn0286786
l(3)72Dn	FBgn0263605
CG13096	FBgn0032050
CG30349	FBgn0050349
CG5220	FBgn0038471
JhI-1	FBgn0028426
CG9004	FBgn0035336
RpS10a	FBgn0027494
SkpC	FBgn0026175
slmb	FBgn0283468
CG10286	FBgn0037439
CG11275	FBgn0034706
CG13766	FBgn0031834
CG34025	FBgn0054025
CG13085	FBgn0032780
CG12402	FBgn0038202
ntc	FBgn0035461
CG33178	FBgn0053178

## Sheet: F) Hub genes with a single TE n
Table S3F. Additional information from hub genes with TEs nearby
1) Information for hub genes with a single TE nearby. Also information for presence of peaks in ATACseq data and Cnc binding sites in TEs nearby. NA: Not differentially expressed; DOWN: Down-regulated; UP: Up-regulated
2) Tables of counts per TE family for Fisher's Exact Test. Only families with more than 25 elements were considered. Only families with a p-value<0.005 were considered significant and are indicated with ***.
3) Tables of counts per TE class for Fisher's Exact Test. Only families with more than 25 elements were considered. Only families with a p-value<0.005 were considered significantand are indicated with ***.
1)
Gene symbol	Gene Flybase ID	SE-Sto-expression	RAL-375-expression	RAL-177-expression	iso-1-expression	TE Flybase ID	TE Class	TE Family	Evidence of selection	Frequency group (Rech 2019)	Response to stimulus (Flybase)	CnC binding sites in TE	Presence of peaks in gene	Presence of peaks in TE		2)					3)
Fs(2)Ket	FBgn0262743	NA	NA	NA	up	FBti0015567	LTR	Tirant		LRR		1	yes			TE Family	Counts in all 5416 TEs	Counts in 38 TEs nearby hub genes	p-value		TE Class	Counts in all 5416 TEs	Counts in 29 TEs nearby hub genes	p-value
cathD	FBgn0029093	NA	NA	NA	NA	FBti0018882	LTR	Burdock		LowFreq	yes		yes			1360	303	3	0.103		DNA	3044	20	0.055
CG6900	FBgn0030958	NA	NA	NA	NA	FBti0019082	LINE	Rt1b	TajimaD	HighFreq		3		yes		297	80	0	0.384		LINE	1054	4	0.692
kuz	FBgn0259984	NA	NA	up	up	FBti0019170	LINE	F-element	fTE	Fixed	yes		yes			412	37	1	0.02		LTR	1318	5	0.743
CG1142	FBgn0037504	NA	NA	NA	up	FBti0019324	LINE	X-element		LRR			yes			baggins	34	0	0.185
Cks85A	FBgn0037613	NA	NA	NA	up	FBti0019340	LINE	jockey		LRR			yes			blood	25	0	0.14
rdx	FBgn0264493	NA	NA	NA	up	FBti0019372	DNA	S-element	H12	HighFreq	yes	1	yes			BS	43	0	0.228
LysS	FBgn0004430	NA	NA	up	NA	FBti0020015	LTR	412	young & long	Fixed	yes	3	yes			BS3	29	0	0.16
CG5589	FBgn0036754	NA	NA	NA	up	FBti0020137	DNA	S-element		HighFreq		1	yes			copia	35	0	0.19
cindr	FBgn0027598	NA	NA	NA	NA	FBti0020393	DNA	1360	TajimaD	HighFreq			yes			Cr1a	152	0	0.604
CG3529	FBgn0035995	NA	NA	NA	NA	FBti0060208	DNA	INE-1		INE-1			yes			diver2	47	0	0.247
Nnp-1	FBgn0022069	NA	NA	up	up	FBti0060348	DNA	FB		Fixed			yes			Dm88	31	0	0.17
CycA	FBgn0000404	NA	NA	up	up	FBti0060732	DNA	INE-1		INE-1			yes			Doc	68	0	0.337
PGRP-SC2	FBgn0043575	up	NA	NA	NA	FBti0061629	DNA	INE-1		INE-1	yes		yes			FB	60	2	0.005
Mmp2	FBgn0033438	NA	NA	NA	NA	FBti0061692	DNA	FB		Fixed	yes		yes			F-element	70	1	0.065
CG1074	FBgn0037250	NA	NA	NA	up	FBti0061867	DNA	INE-1		INE-1			yes			flea	29	0	0.16
Arp2	FBgn0011742	NA	NA	NA	NA	FBti0062241	DNA	INE-1		INE-1			yes			G4	28	0	0.155
Arpc3B	FBgn0065032	NA	NA	NA	NA	FBti0062283	LTR	ninja-Dsim-like	TajimaD	Fixed			yes			G5	25	0	0.14
CG31792	FBgn0051792	NA	NA	NA	NA	FBti0062514	DNA	INE-1		INE-1						G5A	27	0	0.15
Tret1-2	FBgn0033644	NA	NA	NA	NA	FBti0062541	DNA	INE-1		INE-1						gypsy12	50	1	0.035
La	FBgn0011638	NA	NA	NA	up	FBti0062779	DNA	1360		LRR			yes	yes		gypsy8	56	0	0.287
CG14317	FBgn0038566	NA	NA	NA	up	FBti0062882	DNA	INE-1		INE-1						H	59	0	0.3
SkpB	FBgn0026176	NA	NA	NA	up	FBti0063017	DNA	INE-1		INE-1			yes			HB	60	0	0.304
CG42321	FBgn0259221	NA	NA	NA	NA	FBti0063127	DNA	1360		Fixed			yes			HeT-A	26	0	0.145
Itgbetanu	FBgn0010395	NA	NA	NA	NA	FBti0063415	DNA	INE-1		INE-1			yes			I-element	38	0	0.205
Jon65Aii	FBgn0035666	up	NA	NA	NA	FBti0063675	LTR	gypsy12		Fixed						INE-1	2234	13	0.479
CG7102	FBgn0031961	NA	NA	up	up	FBti0063733	DNA	INE-1		INE-1			yes			invader1	45	0	0.238
CG1208	FBgn0037386	NA	NA	NA	NA	FBti0063755	DNA	INE-1		INE-1			yes			invader3	33	0	0.18
holn1	FBgn0032250	NA	NA	up	NA	FBti0064264	DNA	INE-2		INE-1				yes		invader4	32	0	0.175
Ag5r2	FBgn0020508	NA	down	NA	down	FBti0061088	DNA	INE-1		INE-1	yes			yes		jockey	96	1	0.112
																mdg1	40	0	0.214
																opus	31	0	0.17
																pogo	48	0	0.251
																Quasimodo	29	0	0.16
																R1A1-element	26	0	0.145
																roo	136	0	0.563
																Rt1a	25	0	0.14
																Rt1b	58	1	0.046
																Rt1c	33	0	0.18
																S-element	65	2	0.007
																Stalker4	37	0	0.2
																Tc1	26	0	0.145
																Tirant	25	1	0.009
																X-element	55	1	0.042
