# Supplementary material for: Transposable elements contribute to the genomic response to insecticides in Drosophila melanogaster
Source: Philos Trans R Soc Lond B Biol Sci. 2020 Feb 10;375(1795):20190341. doi: 10.1098/rstb.2019.0341 (PMC7061994; doi:10.1098/rstb.2019.0341)
Supplement: Table S4. Genotyping and genome distribution of TEs for each analyzed strain [file rstb20190341supp5.xlsx]

## Sheet: A) TE genotyping
Table S4. Genotyping and genome distribution of TEs for each analyzed strain
A. Genotyping of 3849 TEs, using T-lex3 (Bogaerts-Márquez et al 2019), in SE-Sto, RAL-375 and RAL-177. In bold, the 11 candidate TEs are highlighted. A summary table is also included.
TE	SE-Sto	RAL-375	RAL-177			SE-Sto	RAL-375	RAL-177	iso-1
FBti0015567	no_data	no_data	no_data		Presence	3156	3084	3086	5416
FBti0019082	present	present	present		Absence	585	553	565	0
FBti0019170	no_data	no_data	no_data		No_data	108	212	198	0
FBti0019372	polymorphic	absent	absent		Total TEs genotyped	3741	3637	3651	5416
FBti0020015	no_data	no_data	no_data
FBti0020137	absent	absent	absent
FBti0020329	present	present	present
FBti0061088	present	present	present
FBti0062283	present	present	present
FBti0062779	present	present	present
FBti0064264	present	present	present
FBti0018861	absent	absent	absent
FBti0018862	polymorphic	absent	absent
FBti0018865	absent	absent	absent
FBti0018866	absent	absent	absent
FBti0018867	no_data	no_data	no_data
FBti0018868	absent	present	present
FBti0018869	absent	absent	absent
FBti0018871	absent	no_data	absent
FBti0018872	absent	absent	no_data
FBti0018873	absent	absent	absent
FBti0018874	absent	absent	absent
FBti0018875	absent	absent	absent
FBti0018876	present	present	present
FBti0018877	polymorphic	absent	absent
FBti0018878	polymorphic	absent	absent
FBti0018879	polymorphic	present	present
FBti0018880	polymorphic	present	absent
FBti0018881	absent	absent	absent
FBti0018882	absent	absent	absent
FBti0018883	absent	absent	absent
FBti0018884	polymorphic	absent	absent
FBti0018887	present	present	no_data
FBti0018889	present	present	present
FBti0018891	present	present	present
FBti0018893	present	present	present
FBti0018894	present	present	present
FBti0018902	absent	absent	no_data
FBti0018903	absent	absent	no_data
FBti0018904	absent	no_data	absent
FBti0018905	absent	absent	absent
FBti0018908	present	present	present
FBti0018913	no_data	no_data	absent
FBti0018914	absent	absent	absent
FBti0018915	absent	no_data	absent
FBti0018916	absent	absent	absent
FBti0018917	absent	absent	absent
FBti0018918	absent	absent	absent
FBti0018920	present	present	present
FBti0018925	absent	absent	absent
FBti0018926	present	no_data	no_data
FBti0018927	absent	absent	absent
FBti0018936	absent	absent	absent
FBti0018937	polymorphic	absent	absent
FBti0018940	present	present	present
FBti0018944	present	present	present
FBti0018945	present	present	present
FBti0018946	absent	absent	no_data
FBti0018947	absent	absent	absent
FBti0018948	absent	absent	absent
FBti0018949	polymorphic	absent	no_data
FBti0018951	polymorphic	no_data	polymorphic
FBti0018955	present	present	present
FBti0018957	present	present	no_data
FBti0018958	absent	absent	absent
FBti0018959	absent	absent	absent
FBti0018960	absent	no_data	absent
FBti0018961	absent	no_data	no_data
FBti0018962	absent	absent	no_data
FBti0018963	no_data	present	no_data
FBti0018964	absent	absent	absent
FBti0018965	absent	absent	no_data
FBti0018966	absent	absent	absent
FBti0018967	absent	absent	absent
FBti0018968	absent	absent	no_data
FBti0018969	absent	no_data	absent
FBti0018970	absent	absent	absent
FBti0018971	no_data	absent	no_data
FBti0018972	absent	no_data	absent
FBti0018978	absent	absent	present
FBti0018980	present	present	present
FBti0018984	polymorphic	polymorphic	polymorphic
FBti0018985	absent	absent	absent
FBti0018986	absent	absent	absent
FBti0018987	absent	absent	absent
FBti0018988	absent	absent	absent
FBti0018989	absent	absent	absent
FBti0018990	absent	absent	absent
FBti0018991	absent	absent	absent
FBti0018992	absent	absent	absent
FBti0018993	absent	absent	absent
FBti0018994	absent	absent	absent
FBti0018995	absent	absent	absent
FBti0018996	absent	absent	absent
FBti0018997	absent	no_data	no_data
FBti0018998	present	present	present
FBti0018999	present	present	present
FBti0019000	absent	absent	absent
FBti0019001	absent	absent	absent
FBti0019002	absent	absent	absent
FBti0019005	present	present	present
FBti0019007	present	no_data	present
FBti0019008	polymorphic	absent	absent
FBti0019009	absent	absent	absent
FBti0019010	present	absent	no_data
FBti0019011	absent	absent	absent
FBti0019012	absent	absent	absent
FBti0019013	absent	absent	absent
FBti0019015	absent	absent	absent
FBti0019016	absent	absent	absent
FBti0019017	absent	absent	absent
FBti0019018	absent	absent	absent
FBti0019019	absent	absent	absent
FBti0019020	absent	absent	absent
FBti0019021	absent	absent	absent
FBti0019022	absent	absent	absent
FBti0019025	absent	absent	absent
FBti0019026	absent	absent	absent
FBti0019027	absent	absent	absent
FBti0019028	absent	absent	absent
FBti0019029	absent	absent	absent
FBti0019030	absent	absent	absent
FBti0019031	no_data	no_data	no_data
FBti0019032	present	present	present
FBti0019035	present	present	present
FBti0019037	present	present	present
FBti0019039	present	present	present
FBti0019040	absent	absent	absent
FBti0019041	present	present	present
FBti0019042	absent	absent	absent
FBti0019043	absent	absent	absent
FBti0019044	absent	absent	no_data
FBti0019045	absent	absent	absent
FBti0019046	absent	absent	absent
FBti0019047	absent	absent	absent
FBti0019048	absent	absent	absent
FBti0019050	absent	absent	absent
FBti0019051	absent	absent	absent
FBti0019052	absent	absent	absent
FBti0019053	absent	no_data	no_data
FBti0019054	absent	absent	absent
FBti0019055	absent	no_data	absent
FBti0019056	present	present	absent
FBti0019057	absent	absent	absent
FBti0019058	absent	absent	absent
FBti0019059	absent	absent	absent
FBti0019060	absent	absent	absent
FBti0019061	absent	no_data	absent
FBti0019062	present	present	present
FBti0019064	absent	absent	absent
FBti0019065	present	absent	present
FBti0019066	no_data	absent	no_data
FBti0019067	absent	absent	absent
FBti0019068	absent	absent	absent
FBti0019069	absent	absent	absent
FBti0019070	absent	no_data	absent
FBti0019071	absent	absent	absent
FBti0019072	no_data	no_data	no_data
FBti0019073	absent	absent	absent
FBti0019074	present	present	present
FBti0019075	absent	absent	absent
FBti0019076	absent	absent	absent
FBti0019077	absent	absent	absent
FBti0019079	absent	present	present
FBti0019080	absent	absent	absent
FBti0019081	polymorphic	present	absent
FBti0019083	absent	no_data	absent
FBti0019084	absent	absent	absent
FBti0019085	present	present	present
FBti0019086	absent	absent	absent
FBti0019087	absent	absent	no_data
FBti0019088	absent	no_data	absent
FBti0019089	absent	absent	absent
FBti0019090	present	present	present
FBti0019091	absent	absent	present
FBti0019092	absent	absent	absent
FBti0019093	present	present	present
FBti0019095	present	present	present
FBti0019096	absent	absent	absent
FBti0019098	absent	absent	absent
FBti0019099	absent	absent	absent
FBti0019100	absent	absent	no_data
FBti0019101	absent	no_data	absent
FBti0019102	absent	absent	absent
FBti0019103	absent	absent	absent
FBti0019104	absent	absent	absent
FBti0019105	absent	absent	no_data
FBti0019106	absent	absent	absent
FBti0019107	absent	absent	absent
FBti0019109	absent	absent	absent
FBti0019110	absent	absent	absent
FBti0019111	absent	no_data	no_data
FBti0019112	polymorphic	absent	absent
FBti0019113	absent	absent	absent
FBti0019114	absent	absent	absent
FBti0019115	absent	absent	absent
FBti0019116	absent	absent	absent
FBti0019117	absent	absent	no_data
FBti0019118	absent	absent	absent
FBti0019120	absent	absent	absent
FBti0019121	absent	absent	absent
FBti0019122	absent	absent	absent
FBti0019123	absent	absent	absent
FBti0019124	present	present	present
FBti0019125	absent	no_data	absent
FBti0019126	absent	absent	absent
FBti0019127	present	present	present
FBti0019128	absent	absent	absent
FBti0019129	absent	absent	absent
FBti0019130	absent	no_data	absent
FBti0019131	absent	absent	absent
FBti0019132	absent	no_data	absent
FBti0019133	present	absent	present
FBti0019134	polymorphic	present	absent
FBti0019135	absent	absent	absent
FBti0019138	absent	absent	absent
FBti0019139	absent	absent	absent
FBti0019140	absent	absent	absent
FBti0019141	absent	absent	absent
FBti0019142	absent	absent	absent
FBti0019143	absent	absent	absent
FBti0019144	polymorphic	absent	present
FBti0019145	absent	absent	absent
FBti0019146	absent	absent	absent
FBti0019147	absent	absent	absent
FBti0019148	absent	absent	absent
FBti0019149	no_data	no_data	no_data
FBti0019150	absent	absent	absent
FBti0019151	absent	absent	absent
FBti0019152	absent	absent	no_data
FBti0019153	present	no_data	no_data
FBti0019154	absent	absent	absent
FBti0019155	absent	absent	absent
FBti0019156	absent	absent	absent
FBti0019157	absent	absent	absent
FBti0019158	absent	absent	absent
FBti0019159	absent	absent	absent
FBti0019160	absent	absent	absent
FBti0019161	absent	absent	absent
FBti0019162	absent	absent	absent
FBti0019163	absent	absent	absent
FBti0019164	polymorphic	absent	present
FBti0019165	polymorphic	absent	present
FBti0019166	absent	absent	absent
FBti0019167	absent	no_data	absent
FBti0019168	absent	absent	absent
FBti0019169	absent	absent	absent
FBti0019171	present	no_data	present
FBti0019172	absent	absent	absent
FBti0019173	absent	absent	absent
FBti0019174	no_data	no_data	no_data
FBti0019175	absent	absent	absent
FBti0019176	absent	absent	absent
FBti0019177	absent	absent	absent
FBti0019178	absent	no_data	absent
FBti0019179	absent	absent	absent
FBti0019180	present	present	present
FBti0019182	absent	absent	absent
FBti0019183	absent	absent	absent
FBti0019184	absent	no_data	absent
FBti0019185	absent	no_data	absent
FBti0019186	absent	no_data	absent
FBti0019187	absent	no_data	no_data
FBti0019188	absent	absent	absent
FBti0019189	absent	no_data	absent
FBti0019190	absent	absent	absent
FBti0019191	no_data	no_data	no_data
FBti0019192	absent	absent	absent
FBti0019193	absent	absent	absent
FBti0019194	absent	absent	present
FBti0019195	absent	absent	absent
FBti0019196	absent	absent	absent
FBti0019197	present	present	present
FBti0019198	absent	absent	absent
FBti0019199	no_data	no_data	no_data
FBti0019200	absent	absent	absent
FBti0019201	absent	absent	absent
FBti0019202	present	no_data	present
FBti0019203	present	present	present
FBti0019204	absent	absent	absent
FBti0019205	absent	absent	absent
FBti0019206	absent	absent	absent
FBti0019207	absent	absent	absent
FBti0019210	absent	absent	absent
FBti0019211	polymorphic	absent	present
FBti0019212	present	no_data	absent
FBti0019213	no_data	no_data	no_data
FBti0019214	absent	absent	absent
FBti0019217	absent	absent	absent
FBti0019218	absent	absent	absent
FBti0019219	absent	absent	absent
FBti0019220	absent	absent	absent
FBti0019223	polymorphic	present	absent
FBti0019224	absent	absent	absent
FBti0019231	absent	absent	absent
FBti0019232	present	present	present
FBti0019234	present	present	present
FBti0019235	present	present	present
FBti0019236	absent	no_data	absent
FBti0019238	absent	absent	absent
FBti0019239	present	present	present
FBti0019245	present	present	present
FBti0019246	present	present	present
FBti0019248	present	present	present
FBti0019249	present	present	present
FBti0019251	present	present	present
FBti0019258	present	present	present
FBti0019259	present	present	present
FBti0019262	present	present	present
FBti0019270	present	no_data	no_data
FBti0019271	present	present	present
FBti0019274	present	present	present
FBti0019276	present	present	absent
FBti0019278	absent	absent	absent
FBti0019279	polymorphic	polymorphic	absent
FBti0019281	absent	absent	absent
FBti0019283	absent	absent	absent
FBti0019284	present	present	present
FBti0019285	absent	absent	absent
FBti0019286	absent	absent	absent
FBti0019287	present	present	present
FBti0019293	present	present	present
FBti0019294	present	present	present
FBti0019296	absent	absent	present
FBti0019297	present	present	present
FBti0019298	absent	absent	absent
FBti0019299	polymorphic	no_data	polymorphic
FBti0019300	absent	absent	absent
FBti0019301	absent	absent	absent
FBti0019302	present	present	present
FBti0019303	present	present	present
FBti0019304	present	no_data	no_data
FBti0019305	absent	absent	absent
FBti0019306	absent	absent	absent
FBti0019307	absent	absent	absent
FBti0019308	absent	no_data	absent
FBti0019309	absent	absent	absent
FBti0019310	absent	absent	absent
FBti0019311	absent	absent	absent
FBti0019312	absent	absent	absent
FBti0019313	absent	absent	absent
FBti0019314	absent	present	absent
FBti0019315	polymorphic	absent	present
FBti0019316	present	present	present
FBti0019317	present	present	present
FBti0019318	polymorphic	no_data	no_data
FBti0019319	present	present	present
FBti0019320	absent	absent	absent
FBti0019321	absent	absent	absent
FBti0019324	present	no_data	present
FBti0019327	present	no_data	present
FBti0019329	present	present	present
FBti0019330	polymorphic	no_data	absent
FBti0019333	absent	no_data	absent
FBti0019334	absent	absent	absent
FBti0019335	absent	absent	absent
FBti0019336	absent	absent	absent
FBti0019337	absent	absent	absent
FBti0019338	absent	absent	no_data
FBti0019339	absent	absent	absent
FBti0019340	no_data	no_data	no_data
FBti0019341	absent	absent	absent
FBti0019344	no_data	absent	present
FBti0019345	absent	absent	present
FBti0019346	absent	absent	present
FBti0019349	absent	no_data	absent
FBti0019350	absent	absent	absent
FBti0019353	no_data	no_data	no_data
FBti0019354	absent	absent	absent
FBti0019355	no_data	no_data	no_data
FBti0019356	no_data	absent	absent
FBti0019357	absent	absent	absent
FBti0019358	absent	absent	absent
FBti0019359	present	present	present
FBti0019360	absent	absent	absent
FBti0019363	no_data	absent	absent
FBti0019364	absent	absent	absent
FBti0019365	absent	no_data	absent
FBti0019366	absent	absent	absent
FBti0019367	absent	absent	absent
FBti0019368	present	present	present
FBti0019369	absent	absent	absent
FBti0019370	present	present	present
FBti0019371	no_data	no_data	no_data
FBti0019373	absent	absent	absent
FBti0019374	absent	absent	no_data
FBti0019375	absent	absent	no_data
FBti0019376	absent	absent	no_data
FBti0019377	absent	absent	absent
FBti0019378	polymorphic	no_data	absent
FBti0019379	absent	absent	absent
FBti0019380	absent	absent	absent
FBti0019381	absent	absent	absent
FBti0019382	absent	absent	absent
FBti0019383	absent	absent	absent
FBti0019384	absent	absent	absent
FBti0019386	polymorphic	absent	present
FBti0019387	absent	absent	absent
FBti0019388	absent	absent	present
FBti0019389	absent	absent	absent
FBti0019390	absent	absent	absent
FBti0019391	absent	absent	absent
FBti0019392	absent	absent	absent
FBti0019393	absent	absent	absent
FBti0019394	absent	absent	absent
FBti0019395	absent	absent	absent
FBti0019396	no_data	no_data	no_data
FBti0019397	absent	no_data	no_data
FBti0019398	absent	absent	no_data
FBti0019399	present	present	present
FBti0019400	present	present	present
FBti0019401	absent	absent	absent
FBti0019402	absent	absent	absent
FBti0019404	absent	absent	absent
FBti0019405	absent	absent	absent
FBti0019406	absent	absent	absent
FBti0019407	absent	no_data	absent
FBti0019408	absent	absent	absent
FBti0019409	absent	absent	absent
FBti0019410	absent	absent	present
FBti0019411	absent	no_data	absent
FBti0019412	absent	no_data	absent
FBti0019413	absent	absent	absent
FBti0019414	absent	absent	no_data
FBti0019415	absent	absent	present
FBti0019416	absent	absent	absent
FBti0019417	absent	no_data	absent
FBti0019418	present	no_data	no_data
FBti0019419	absent	absent	absent
FBti0019420	absent	absent	absent
FBti0019421	absent	absent	absent
FBti0019422	absent	absent	absent
FBti0019423	absent	absent	absent
FBti0019424	absent	absent	absent
FBti0019425	absent	absent	absent
FBti0019426	absent	absent	absent
FBti0019427	absent	no_data	absent
FBti0019428	absent	no_data	absent
FBti0019429	absent	absent	absent
FBti0019430	present	no_data	present
FBti0019431	absent	absent	absent
FBti0019432	absent	absent	absent
FBti0019433	absent	absent	no_data
FBti0019434	no_data	no_data	no_data
FBti0019435	absent	absent	absent
FBti0019436	absent	no_data	no_data
FBti0019437	absent	absent	absent
FBti0019438	absent	absent	absent
FBti0019439	absent	absent	absent
FBti0019440	absent	absent	absent
FBti0019441	absent	absent	absent
FBti0019442	absent	absent	absent
FBti0019443	absent	absent	absent
FBti0019444	absent	no_data	no_data
FBti0019445	absent	absent	absent
FBti0019446	absent	absent	absent
FBti0019447	absent	absent	absent
FBti0019448	absent	absent	absent
FBti0019449	absent	absent	absent
FBti0019451	absent	no_data	absent
FBti0019452	present	present	present
FBti0019453	absent	absent	absent
FBti0019454	absent	absent	absent
FBti0019456	absent	absent	absent
FBti0019457	polymorphic	present	absent
FBti0019458	absent	absent	absent
FBti0019459	absent	absent	absent
FBti0019460	absent	no_data	absent
FBti0019461	absent	absent	absent
FBti0019462	absent	no_data	absent
FBti0019463	absent	absent	absent
FBti0019464	absent	absent	absent
FBti0019465	absent	absent	absent
FBti0019466	absent	absent	absent
FBti0019467	absent	absent	absent
FBti0019468	absent	absent	no_data
FBti0019469	no_data	absent	absent
FBti0019470	absent	absent	absent
FBti0019471	absent	absent	absent
FBti0019472	present	present	present
FBti0019473	absent	absent	no_data
FBti0019474	present	present	present
FBti0019480	present	present	present
FBti0019483	present	present	present
FBti0019484	present	polymorphic	present
FBti0019485	present	present	present
FBti0019486	present	present	present
FBti0019492	present	present	present
FBti0019494	present	present	present
FBti0019495	absent	absent	absent
FBti0019497	present	present	present
FBti0019498	present	present	present
FBti0019501	present	present	present
FBti0019508	present	present	present
FBti0019510	present	present	present
FBti0019511	present	present	present
FBti0019512	present	present	present
FBti0019513	present	present	present
FBti0019514	present	present	present
FBti0019515	present	present	present
FBti0019516	present	present	present
FBti0019517	present	present	present
FBti0019520	present	present	present
FBti0019521	absent	no_data	no_data
FBti0019522	absent	absent	absent
FBti0019523	absent	absent	absent
FBti0019524	absent	absent	no_data
FBti0019525	absent	absent	absent
FBti0019526	absent	absent	absent
FBti0019527	absent	no_data	no_data
FBti0019528	present	present	present
FBti0019529	present	present	present
FBti0019530	present	present	present
FBti0019531	absent	absent	absent
FBti0019532	absent	absent	absent
FBti0019536	present	present	present
FBti0019537	no_data	no_data	no_data
FBti0019538	no_data	no_data	no_data
FBti0019539	absent	absent	absent
FBti0019540	absent	absent	absent
FBti0019541	absent	absent	absent
FBti0019542	absent	absent	absent
FBti0019543	no_data	absent	absent
FBti0019544	absent	absent	no_data
FBti0019545	absent	absent	absent
FBti0019546	no_data	absent	absent
FBti0019547	absent	absent	absent
FBti0019548	absent	absent	absent
FBti0019549	absent	absent	absent
FBti0019550	no_data	no_data	no_data
FBti0019551	absent	absent	absent
FBti0019552	absent	absent	absent
FBti0019553	absent	no_data	absent
FBti0019554	absent	no_data	absent
FBti0019556	absent	absent	absent
FBti0019564	polymorphic	polymorphic	polymorphic
FBti0019565	absent	absent	absent
FBti0019566	absent	absent	absent
FBti0019567	absent	absent	absent
FBti0019568	absent	absent	absent
FBti0019569	absent	absent	absent
FBti0019570	absent	absent	absent
FBti0019571	absent	absent	absent
FBti0019572	present	present	present
FBti0019573	absent	absent	no_data
FBti0019574	absent	absent	no_data
FBti0019578	absent	absent	absent
FBti0019579	absent	absent	absent
FBti0019580	absent	absent	absent
FBti0019581	absent	no_data	no_data
FBti0019582	absent	no_data	absent
FBti0019584	absent	absent	absent
FBti0019585	absent	absent	absent
FBti0019586	no_data	no_data	no_data
FBti0019587	absent	absent	absent
FBti0019588	absent	absent	absent
FBti0019589	absent	present	absent
FBti0019590	no_data	no_data	no_data
FBti0019591	absent	absent	absent
FBti0019592	absent	absent	absent
FBti0019593	no_data	absent	no_data
FBti0019594	present	present	present
FBti0019596	absent	absent	absent
FBti0019597	absent	absent	no_data
FBti0019598	absent	absent	absent
FBti0019599	absent	absent	absent
FBti0019600	absent	absent	absent
FBti0019601	present	absent	absent
FBti0019602	absent	no_data	absent
FBti0019604	absent	absent	absent
FBti0019605	present	present	present
FBti0019606	absent	absent	absent
FBti0019608	absent	absent	absent
FBti0019609	absent	absent	absent
FBti0019610	absent	absent	absent
FBti0019611	no_data	no_data	absent
FBti0019612	no_data	no_data	no_data
FBti0019613	no_data	absent	no_data
FBti0019614	absent	absent	absent
FBti0019615	absent	no_data	absent
FBti0019616	absent	no_data	absent
FBti0019617	absent	no_data	no_data
FBti0019618	absent	absent	absent
FBti0019619	absent	absent	absent
FBti0019620	absent	absent	absent
FBti0019621	absent	no_data	absent
FBti0019622	absent	absent	absent
FBti0019623	no_data	no_data	absent
FBti0019624	present	present	absent
FBti0019625	absent	absent	absent
FBti0019626	absent	no_data	absent
FBti0019627	polymorphic	present	present
FBti0019628	absent	absent	no_data
FBti0019631	absent	absent	absent
FBti0019632	polymorphic	present	absent
FBti0019633	absent	absent	no_data
FBti0019634	present	present	present
FBti0019635	polymorphic	no_data	polymorphic
FBti0019636	present	present	present
FBti0019637	absent	absent	absent
FBti0019638	present	present	present
FBti0019639	present	present	present
FBti0019646	absent	no_data	absent
FBti0019648	no_data	no_data	no_data
FBti0019649	present	present	present
FBti0019654	absent	absent	absent
FBti0019655	present	present	present
FBti0019656	present	present	present
FBti0019657	absent	absent	absent
FBti0019658	absent	absent	absent
FBti0019659	absent	absent	no_data
FBti0019660	absent	no_data	absent
FBti0019665	absent	absent	absent
FBti0019666	absent	absent	absent
FBti0019667	present	present	present
FBti0019677	present	present	present
FBti0019678	absent	absent	absent
FBti0019679	present	present	present
FBti0019697	present	present	present
FBti0019698	no_data	present	present
FBti0019699	present	present	present
FBti0019702	present	present	present
FBti0019713	present	polymorphic	polymorphic
FBti0019720	present	present	present
FBti0019721	present	present	present
FBti0019722	present	present	present
FBti0019731	present	present	present
FBti0019732	present	present	present
FBti0019733	absent	no_data	absent
FBti0019734	present	present	present
FBti0019735	absent	present	no_data
FBti0019737	present	present	absent
FBti0019738	absent	absent	absent
FBti0019739	present	present	present
FBti0019740	present	present	present
FBti0019744	present	present	present
FBti0019745	absent	absent	absent
FBti0019747	absent	absent	absent
FBti0019748	present	present	present
FBti0019749	absent	no_data	no_data
FBti0019750	absent	absent	absent
FBti0019754	absent	no_data	absent
FBti0019755	present	present	present
FBti0019756	absent	absent	absent
FBti0019757	absent	absent	no_data
FBti0019758	absent	absent	absent
FBti0019762	absent	absent	absent
FBti0019763	absent	absent	absent
FBti0019770	absent	absent	absent
FBti0019771	polymorphic	no_data	no_data
FBti0019780	polymorphic	present	absent
FBti0019781	present	no_data	present
FBti0019782	present	present	present
FBti0019783	present	present	present
FBti0019791	polymorphic	no_data	absent
FBti0019824	present	present	present
FBti0019825	absent	absent	absent
FBti0019826	absent	absent	absent
FBti0019827	present	present	present
FBti0019828	present	present	present
FBti0019829	present	present	present
FBti0019830	present	present	present
FBti0019839	present	present	present
FBti0019840	present	present	present
FBti0019841	present	present	present
FBti0019842	polymorphic	absent	present
FBti0019844	present	present	present
FBti0019847	present	present	present
FBti0019849	present	present	present
FBti0019855	present	present	present
FBti0019862	polymorphic	present	absent
FBti0019884	present	present	no_data
FBti0019903	present	present	present
FBti0019917	present	present	present
FBti0019919	present	present	present
FBti0019929	no_data	no_data	present
FBti0019939	present	present	present
FBti0019940	present	present	present
FBti0019968	present	present	present
FBti0019973	present	present	present
FBti0019974	absent	absent	absent
FBti0019975	absent	no_data	absent
FBti0019976	polymorphic	absent	absent
FBti0019978	absent	present	present
FBti0019985	absent	present	absent
FBti0019992	absent	absent	absent
FBti0019993	present	present	present
FBti0019996	present	present	present
FBti0019998	present	present	present
FBti0020003	present	present	present
FBti0020006	present	absent	present
FBti0020007	absent	absent	absent
FBti0020008	absent	absent	absent
FBti0020009	absent	absent	absent
FBti0020010	absent	absent	absent
FBti0020011	absent	absent	absent
FBti0020012	absent	absent	absent
FBti0020013	no_data	no_data	no_data
FBti0020014	absent	absent	no_data
FBti0020016	absent	absent	absent
FBti0020017	absent	absent	absent
FBti0020018	present	present	present
FBti0020019	absent	absent	absent
FBti0020020	absent	absent	absent
FBti0020021	absent	absent	absent
FBti0020022	absent	absent	absent
FBti0020023	absent	no_data	absent
FBti0020024	absent	absent	absent
FBti0020025	absent	absent	absent
FBti0020026	absent	absent	absent
FBti0020027	absent	absent	absent
FBti0020028	absent	absent	absent
FBti0020029	absent	absent	absent
FBti0020030	absent	absent	absent
FBti0020031	absent	absent	absent
FBti0020032	absent	absent	absent
FBti0020034	present	no_data	no_data
FBti0020035	absent	absent	no_data
FBti0020036	absent	no_data	absent
FBti0020037	absent	absent	absent
FBti0020038	absent	absent	absent
FBti0020039	absent	absent	no_data
FBti0020041	absent	absent	no_data
FBti0020042	absent	absent	absent
FBti0020043	absent	absent	absent
FBti0020044	absent	absent	absent
FBti0020045	no_data	no_data	no_data
FBti0020046	polymorphic	absent	absent
FBti0020047	absent	absent	absent
FBti0020048	absent	absent	absent
FBti0020052	absent	absent	absent
FBti0020053	absent	absent	absent
FBti0020054	absent	absent	absent
FBti0020055	absent	absent	absent
FBti0020056	absent	absent	absent
FBti0020057	present	absent	absent
FBti0020059	absent	absent	absent
FBti0020060	absent	absent	no_data
FBti0020061	absent	absent	absent
FBti0020062	absent	absent	absent
FBti0020063	absent	absent	absent
FBti0020064	absent	absent	absent
FBti0020068	absent	no_data	absent
FBti0020069	absent	absent	no_data
FBti0020070	absent	absent	absent
FBti0020071	absent	absent	absent
FBti0020072	absent	absent	absent
FBti0020073	absent	absent	absent
FBti0020074	absent	absent	absent
FBti0020075	absent	absent	absent
FBti0020076	absent	no_data	no_data
FBti0020077	absent	absent	absent
FBti0020078	absent	absent	absent
FBti0020079	present	present	present
FBti0020080	absent	absent	absent
FBti0020081	absent	absent	absent
FBti0020082	absent	absent	absent
FBti0020083	absent	absent	absent
FBti0020084	absent	absent	absent
FBti0020085	absent	absent	absent
FBti0020086	polymorphic	absent	absent
FBti0020087	absent	absent	absent
FBti0020088	absent	absent	absent
FBti0020089	polymorphic	absent	present
FBti0020090	absent	absent	absent
FBti0020091	present	absent	present
FBti0020092	absent	absent	absent
FBti0020093	absent	no_data	absent
FBti0020094	absent	absent	no_data
FBti0020095	absent	absent	absent
FBti0020096	polymorphic	absent	absent
FBti0020097	absent	absent	absent
FBti0020098	no_data	no_data	no_data
FBti0020099	absent	absent	absent
FBti0020100	absent	absent	absent
FBti0020101	no_data	no_data	no_data
FBti0020105	absent	absent	absent
FBti0020106	absent	absent	absent
FBti0020107	absent	absent	absent
FBti0020108	absent	absent	absent
FBti0020109	no_data	no_data	no_data
FBti0020110	absent	absent	present
FBti0020111	absent	no_data	absent
FBti0020112	absent	absent	absent
FBti0020113	present	present	present
FBti0020114	present	absent	absent
FBti0020115	absent	no_data	absent
FBti0020116	absent	absent	absent
FBti0020117	polymorphic	absent	absent
FBti0020118	absent	absent	absent
FBti0020119	present	present	absent
FBti0020120	absent	absent	absent
FBti0020121	absent	no_data	no_data
FBti0020122	absent	absent	absent
FBti0020123	absent	absent	absent
FBti0020124	absent	absent	absent
FBti0020125	no_data	polymorphic	polymorphic
FBti0020126	absent	absent	absent
FBti0020127	absent	absent	absent
FBti0020128	present	present	present
FBti0020129	absent	absent	absent
FBti0020130	absent	absent	absent
FBti0020131	absent	absent	absent
FBti0020132	absent	absent	absent
FBti0020133	absent	absent	present
FBti0020138	present	present	present
FBti0020140	absent	no_data	no_data
FBti0020144	absent	absent	absent
FBti0020145	absent	absent	absent
FBti0020146	present	absent	present
FBti0020147	present	present	present
FBti0020148	absent	absent	absent
FBti0020149	present	present	absent
FBti0020150	absent	absent	absent
FBti0020151	present	present	polymorphic
FBti0020152	absent	polymorphic	absent
FBti0020153	no_data	absent	absent
FBti0020154	absent	absent	absent
FBti0020155	polymorphic	present	absent
FBti0020156	absent	absent	absent
FBti0020157	polymorphic	no_data	present
FBti0020158	absent	absent	absent
FBti0020159	absent	absent	absent
FBti0020161	present	present	present
FBti0020162	polymorphic	absent	absent
FBti0020163	absent	absent	absent
FBti0020164	absent	absent	absent
FBti0020166	absent	absent	absent
FBti0020167	polymorphic	absent	present
FBti0020168	present	present	present
FBti0020169	present	present	present
FBti0020170	absent	absent	absent
FBti0020171	absent	no_data	absent
FBti0020172	absent	absent	absent
FBti0020173	polymorphic	polymorphic	polymorphic
FBti0020178	absent	absent	absent
FBti0020179	absent	absent	absent
FBti0020183	present	present	present
FBti0020184	absent	absent	no_data
FBti0020185	absent	absent	absent
FBti0020187	absent	absent	absent
FBti0020188	present	present	present
FBti0020189	absent	absent	absent
FBti0020190	polymorphic	absent	absent
FBti0020191	present	present	present
FBti0020192	present	present	present
FBti0020195	absent	absent	absent
FBti0020198	present	present	present
FBti0020200	present	present	present
FBti0020201	absent	absent	absent
FBti0020202	present	present	present
FBti0020203	absent	absent	absent
FBti0020204	absent	no_data	absent
FBti0020205	absent	absent	absent
FBti0020206	present	present	present
FBti0020207	polymorphic	present	present
FBti0020209	absent	absent	absent
FBti0020212	absent	absent	absent
FBti0020213	present	present	present
FBti0020216	present	present	present
FBti0020217	present	present	present
FBti0020218	absent	absent	absent
FBti0020219	present	present	present
FBti0020224	present	present	present
FBti0020226	present	present	present
FBti0020227	present	present	present
FBti0020230	present	present	present
FBti0020231	present	present	present
FBti0020232	present	present	present
FBti0020235	polymorphic	polymorphic	polymorphic
FBti0020237	present	present	present
FBti0020238	present	present	present
FBti0020243	polymorphic	present	present
FBti0020244	present	present	present
FBti0020259	present	present	present
FBti0020271	present	present	present
FBti0020273	present	present	present
FBti0020278	present	present	present
FBti0020280	present	present	present
FBti0020282	present	present	present
FBti0020283	present	present	present
FBti0020290	present	present	present
FBti0020293	present	present	present
FBti0020294	present	present	present
FBti0020295	present	present	present
FBti0020296	present	present	present
FBti0020298	present	present	present
FBti0020301	present	present	absent
FBti0020302	present	present	present
FBti0020303	present	present	present
FBti0020304	present	present	present
FBti0020305	polymorphic	absent	absent
FBti0020306	present	present	present
FBti0020307	present	present	present
FBti0020308	present	present	present
FBti0020309	present	present	present
FBti0020310	present	present	present
FBti0020311	present	present	present
FBti0020312	present	present	present
FBti0020313	present	present	present
FBti0020314	present	present	present
FBti0020321	absent	absent	absent
FBti0020322	polymorphic	present	present
FBti0020323	present	absent	present
FBti0020328	absent	absent	present
FBti0020381	absent	absent	absent
FBti0020385	absent	absent	absent
FBti0020386	absent	absent	absent
FBti0020390	polymorphic	absent	absent
FBti0020392	absent	no_data	no_data
FBti0020393	absent	absent	absent
FBti0020405	present	present	present
FBti0020406	present	present	present
FBti0020410	present	present	present
FBti0020414	present	present	present
FBti0020415	present	present	present
FBti0020416	absent	absent	absent
FBti0020419	present	present	present
FBti0020422	present	present	present
FBti0020425	present	present	present
FBti0020426	present	present	present
FBti0020427	present	present	present
FBti0020428	present	present	present
FBti0020433	present	present	present
FBti0020434	present	present	present
FBti0020436	present	present	present
FBti0020438	present	present	present
FBti0020440	present	present	present
FBti0020441	present	present	present
FBti0059641	no_data	no_data	no_data
FBti0059648	present	present	present
FBti0059653	present	present	present
FBti0059657	present	present	present
FBti0059661	present	present	present
FBti0059662	present	present	present
FBti0059663	present	present	present
FBti0059664	polymorphic	polymorphic	polymorphic
FBti0059666	present	present	present
FBti0059673	present	present	present
FBti0059674	present	present	present
FBti0059677	present	present	present
FBti0059682	present	present	present
FBti0059687	present	present	present
FBti0059739	absent	absent	absent
FBti0059769	absent	absent	absent
FBti0059782	absent	no_data	absent
FBti0059783	present	present	present
FBti0059784	present	present	present
FBti0059785	present	present	present
FBti0059786	present	present	present
FBti0059787	present	present	present
FBti0059788	present	present	present
FBti0059789	present	present	present
FBti0059790	present	present	present
FBti0059791	present	present	present
FBti0059793	polymorphic	polymorphic	polymorphic
FBti0059794	no_data	no_data	no_data
FBti0059795	no_data	no_data	no_data
FBti0059799	present	no_data	no_data
FBti0059801	present	present	present
FBti0059802	present	present	present
FBti0059804	present	present	present
FBti0059805	present	present	present
FBti0059807	present	present	present
FBti0059809	present	present	present
FBti0059810	present	present	present
FBti0059811	present	present	present
FBti0059812	present	present	present
FBti0059813	present	present	present
FBti0059814	present	present	present
FBti0059815	present	present	present
FBti0059816	present	present	present
FBti0059817	present	present	present
FBti0059818	present	present	present
FBti0059819	present	present	present
FBti0059820	present	present	present
FBti0059821	present	present	present
FBti0059824	present	present	present
FBti0059825	present	present	present
FBti0059826	polymorphic	polymorphic	polymorphic
FBti0059827	present	present	present
FBti0059832	present	present	present
FBti0059835	no_data	present	no_data
FBti0059844	present	present	present
FBti0059847	present	present	present
FBti0059850	present	present	present
FBti0059852	present	present	present
FBti0059853	no_data	present	no_data
FBti0059855	present	present	present
FBti0059857	present	present	present
FBti0059861	present	present	present
FBti0059863	present	present	present
FBti0059864	present	present	present
FBti0059865	present	present	present
FBti0059868	present	present	present
FBti0059873	polymorphic	polymorphic	polymorphic
FBti0059875	present	present	present
FBti0059876	present	present	present
FBti0059877	present	present	present
FBti0059878	present	present	present
FBti0059879	present	present	present
FBti0059882	present	present	present
FBti0059891	present	present	present
FBti0059892	present	present	present
FBti0059894	present	present	present
FBti0059896	present	present	present
FBti0059897	present	present	present
FBti0059899	present	present	present
FBti0059901	present	present	present
FBti0059903	present	present	present
FBti0059907	present	present	present
FBti0059914	polymorphic	polymorphic	polymorphic
FBti0059918	present	present	present
FBti0059925	present	present	present
FBti0059926	present	present	present
FBti0059927	present	present	present
FBti0059931	present	present	present
FBti0059932	present	present	present
FBti0059934	present	present	present
FBti0059936	present	present	present
FBti0059938	present	present	present
FBti0059942	present	present	present
FBti0059943	present	present	no_data
FBti0059944	no_data	no_data	no_data
FBti0059945	present	present	present
FBti0059946	present	present	present
FBti0059948	present	present	present
FBti0059949	present	present	present
FBti0059950	present	present	present
FBti0059951	present	present	present
FBti0059952	present	present	present
FBti0059953	present	present	present
FBti0059954	present	present	present
FBti0059955	no_data	no_data	no_data
FBti0059956	no_data	no_data	no_data
FBti0059957	polymorphic	polymorphic	polymorphic
FBti0059958	present	present	present
FBti0059959	present	present	present
FBti0059960	present	present	present
FBti0059961	present	present	present
FBti0059962	present	present	present
FBti0059963	present	present	present
FBti0059964	present	present	present
FBti0059965	present	present	present
FBti0059966	present	present	present
FBti0059967	present	present	present
FBti0059968	present	present	present
FBti0059969	present	present	present
FBti0059972	present	present	present
FBti0059973	present	present	present
FBti0059975	present	present	present
FBti0059977	present	present	present
FBti0059978	present	present	present
FBti0059980	present	present	present
FBti0059981	present	present	present
FBti0059982	present	present	present
FBti0059983	present	present	present
FBti0059984	present	present	present
FBti0059985	polymorphic	polymorphic	polymorphic
FBti0059986	present	present	present
FBti0059987	polymorphic	polymorphic	polymorphic
FBti0059988	present	present	present
FBti0059990	present	present	present
FBti0059991	present	present	present
FBti0059996	present	present	present
FBti0059998	present	present	present
FBti0059999	present	present	present
FBti0060000	present	present	present
FBti0060001	present	present	no_data
FBti0060002	present	present	present
FBti0060003	present	present	present
FBti0060004	present	no_data	no_data
FBti0060005	present	present	present
FBti0060006	present	present	present
FBti0060007	present	present	present
FBti0060009	present	present	present
FBti0060010	present	present	present
FBti0060011	present	present	present
FBti0060012	present	present	present
FBti0060014	present	present	present
FBti0060016	present	present	present
FBti0060017	present	present	present
FBti0060018	present	present	present
FBti0060019	present	present	present
FBti0060020	present	present	present
FBti0060021	present	present	present
FBti0060023	polymorphic	polymorphic	polymorphic
FBti0060027	present	present	present
FBti0060028	present	present	present
FBti0060030	present	present	present
FBti0060031	present	present	present
FBti0060033	present	present	present
FBti0060035	present	present	present
FBti0060036	present	present	present
FBti0060037	present	present	present
FBti0060038	present	present	present
FBti0060039	present	present	present
FBti0060040	present	present	present
FBti0060041	present	present	present
FBti0060042	present	present	present
FBti0060043	present	present	present
FBti0060045	present	present	present
FBti0060047	present	present	present
FBti0060048	present	present	present
FBti0060051	present	present	present
FBti0060058	present	present	present
FBti0060059	present	present	present
FBti0060060	present	present	present
FBti0060061	present	present	present
FBti0060062	present	present	present
FBti0060063	present	present	present
FBti0060065	present	present	present
FBti0060066	present	present	present
FBti0060067	present	present	present
FBti0060068	present	present	present
FBti0060069	present	present	present
FBti0060070	present	present	present
FBti0060073	present	present	present
FBti0060076	present	present	present
FBti0060081	present	present	present
FBti0060082	present	present	present
FBti0060083	present	present	present
FBti0060088	present	present	present
FBti0060089	present	present	present
FBti0060090	present	present	present
FBti0060093	present	present	present
FBti0060094	present	present	present
FBti0060095	present	present	present
FBti0060096	present	present	present
FBti0060097	present	present	present
FBti0060098	present	present	present
FBti0060099	present	present	present
FBti0060101	present	present	present
FBti0060102	present	present	present
FBti0060103	present	present	present
FBti0060105	present	present	present
FBti0060106	present	present	present
FBti0060109	present	present	present
FBti0060112	present	present	present
FBti0060113	present	present	present
FBti0060114	present	present	present
FBti0060117	no_data	present	no_data
FBti0060119	present	present	present
FBti0060120	present	present	present
FBti0060121	present	present	present
FBti0060122	present	present	present
FBti0060123	present	no_data	no_data
FBti0060124	present	present	present
FBti0060125	present	present	present
FBti0060126	present	present	present
FBti0060127	present	present	present
FBti0060128	present	present	present
FBti0060129	present	present	present
FBti0060130	present	present	present
FBti0060131	present	present	present
FBti0060132	present	present	present
FBti0060134	present	present	present
FBti0060135	present	present	present
FBti0060137	present	present	present
FBti0060138	present	present	present
FBti0060139	polymorphic	polymorphic	polymorphic
FBti0060140	present	present	present
FBti0060141	present	present	present
FBti0060142	present	present	present
FBti0060143	present	present	present
FBti0060144	present	present	present
FBti0060145	present	present	present
FBti0060147	present	present	present
FBti0060148	present	present	present
FBti0060149	present	present	present
FBti0060150	present	no_data	present
FBti0060151	present	present	present
FBti0060152	present	present	present
FBti0060153	present	present	present
FBti0060155	present	present	present
FBti0060156	present	present	present
FBti0060157	present	present	present
FBti0060159	present	present	present
FBti0060160	present	present	present
FBti0060165	present	present	present
FBti0060166	present	present	present
FBti0060167	present	present	present
FBti0060168	present	present	present
FBti0060169	present	present	present
FBti0060173	present	present	present
FBti0060174	present	present	present
FBti0060176	present	present	present
FBti0060177	polymorphic	present	present
FBti0060178	present	present	present
FBti0060184	present	present	present
FBti0060186	present	present	present
FBti0060187	polymorphic	polymorphic	polymorphic
FBti0060188	present	present	present
FBti0060189	present	present	present
FBti0060190	present	present	present
FBti0060191	present	present	present
FBti0060192	present	present	present
FBti0060193	present	present	present
FBti0060194	present	present	present
FBti0060195	present	present	present
FBti0060196	present	present	present
FBti0060206	present	present	present
FBti0060208	present	present	present
FBti0060209	present	present	present
FBti0060210	present	present	present
FBti0060211	present	present	present
FBti0060212	present	present	present
FBti0060213	present	present	present
FBti0060215	no_data	no_data	no_data
FBti0060216	present	present	present
FBti0060220	present	present	present
FBti0060222	present	present	present
FBti0060223	present	present	present
FBti0060224	present	present	present
FBti0060225	present	present	present
FBti0060226	present	present	present
FBti0060227	present	present	present
FBti0060228	present	present	present
FBti0060230	present	present	present
FBti0060231	present	present	present
FBti0060232	present	present	present
FBti0060234	present	present	present
FBti0060235	present	present	present
FBti0060238	present	present	present
FBti0060239	present	present	absent
FBti0060240	present	present	present
FBti0060241	present	present	present
FBti0060242	present	present	present
FBti0060243	no_data	present	present
FBti0060244	present	present	present
FBti0060245	present	present	present
FBti0060249	present	present	present
FBti0060255	present	present	present
FBti0060257	no_data	no_data	no_data
FBti0060262	present	present	present
FBti0060264	present	present	present
FBti0060266	present	present	present
FBti0060268	present	present	present
FBti0060269	present	present	present
FBti0060270	present	present	present
FBti0060271	present	present	present
FBti0060273	present	present	present
FBti0060276	present	present	present
FBti0060278	present	present	present
FBti0060281	present	present	present
FBti0060283	present	present	present
FBti0060284	present	present	present
FBti0060285	present	present	present
FBti0060286	present	present	present
FBti0060287	polymorphic	present	present
FBti0060288	present	present	present
FBti0060290	present	present	present
FBti0060291	present	present	present
FBti0060292	present	present	present
FBti0060293	present	present	present
FBti0060294	present	present	present
FBti0060295	present	present	present
FBti0060296	present	present	present
FBti0060297	present	present	present
FBti0060299	present	present	present
FBti0060300	present	present	present
FBti0060301	present	present	present
FBti0060303	present	present	present
FBti0060304	present	present	present
FBti0060305	present	no_data	no_data
FBti0060307	polymorphic	present	present
FBti0060308	present	present	present
FBti0060310	present	present	present
FBti0060311	present	present	present
FBti0060314	no_data	no_data	no_data
FBti0060315	present	present	present
FBti0060316	present	present	present
FBti0060317	present	present	present
FBti0060318	present	present	present
FBti0060319	present	present	present
FBti0060320	present	present	present
FBti0060321	present	present	present
FBti0060322	present	present	present
FBti0060323	present	present	present
FBti0060324	present	present	present
FBti0060327	present	present	present
FBti0060328	present	present	present
FBti0060329	present	present	present
FBti0060330	present	present	present
FBti0060331	present	present	present
FBti0060332	present	present	present
FBti0060333	present	present	present
FBti0060334	present	present	present
FBti0060335	present	present	present
FBti0060336	present	present	present
FBti0060337	present	present	present
FBti0060338	present	present	present
FBti0060339	present	present	present
FBti0060340	present	present	present
FBti0060342	present	present	present
FBti0060343	present	present	present
FBti0060344	present	present	present
FBti0060345	present	present	present
FBti0060346	present	present	present
FBti0060348	present	present	present
FBti0060350	present	present	present
FBti0060351	present	present	present
FBti0060352	present	present	present
FBti0060353	present	present	present
FBti0060354	present	present	present
FBti0060355	present	present	present
FBti0060359	present	present	present
FBti0060360	present	present	no_data
FBti0060364	present	present	present
FBti0060365	present	no_data	present
FBti0060368	present	present	present
FBti0060369	present	present	present
FBti0060370	present	present	present
FBti0060371	present	present	present
FBti0060372	present	present	present
FBti0060373	present	present	present
FBti0060374	present	present	present
FBti0060375	present	present	present
FBti0060376	present	present	present
FBti0060377	present	present	present
FBti0060379	present	present	present
FBti0060380	present	present	present
FBti0060381	polymorphic	present	present
FBti0060382	present	present	present
FBti0060383	present	present	present
FBti0060384	present	present	present
FBti0060385	present	present	present
FBti0060386	present	present	present
FBti0060387	present	present	present
FBti0060388	present	present	present
FBti0060392	present	present	present
FBti0060393	polymorphic	polymorphic	polymorphic
FBti0060394	present	present	present
FBti0060395	present	present	present
FBti0060396	present	present	present
FBti0060397	present	present	present
FBti0060398	present	present	present
FBti0060399	present	present	present
FBti0060401	present	present	present
FBti0060403	present	present	present
FBti0060405	present	present	present
FBti0060407	present	present	present
FBti0060408	present	present	present
FBti0060409	present	present	present
FBti0060410	present	present	present
FBti0060411	present	present	present
FBti0060412	present	present	present
FBti0060415	present	present	present
FBti0060416	present	present	present
FBti0060417	present	present	present
FBti0060421	present	present	present
FBti0060422	present	present	present
FBti0060426	present	present	present
FBti0060427	present	present	present
FBti0060429	present	present	present
FBti0060433	present	present	present
FBti0060434	present	present	present
FBti0060442	present	polymorphic	polymorphic
FBti0060443	polymorphic	present	present
FBti0060447	present	present	present
FBti0060455	present	present	no_data
FBti0060456	present	present	present
FBti0060458	present	present	present
FBti0060459	present	present	present
FBti0060460	present	present	present
FBti0060462	present	present	present
FBti0060463	present	present	present
FBti0060464	present	present	present
FBti0060466	present	present	present
FBti0060472	present	present	present
FBti0060479	present	present	present
FBti0060480	present	present	present
FBti0060490	polymorphic	polymorphic	polymorphic
FBti0060493	present	present	present
FBti0060494	present	present	present
FBti0060495	present	present	present
FBti0060496	present	present	present
FBti0060497	present	present	present
FBti0060498	present	present	present
FBti0060500	present	present	present
FBti0060502	present	present	present
FBti0060505	present	present	present
FBti0060506	present	present	present
FBti0060509	present	present	present
FBti0060510	present	present	present
FBti0060511	present	present	present
FBti0060512	present	present	present
FBti0060513	present	present	present
FBti0060514	present	present	present
FBti0060515	present	present	present
FBti0060516	present	present	present
FBti0060517	present	present	present
FBti0060518	present	present	present
FBti0060519	polymorphic	no_data	polymorphic
FBti0060521	present	present	present
FBti0060522	present	present	present
FBti0060523	present	no_data	no_data
FBti0060524	present	present	present
FBti0060525	present	present	present
FBti0060526	present	present	present
FBti0060527	present	present	present
FBti0060528	present	present	present
FBti0060529	present	present	present
FBti0060530	present	present	present
FBti0060531	present	present	present
FBti0060532	present	present	present
FBti0060533	present	present	present
FBti0060534	present	present	present
FBti0060535	present	present	present
FBti0060537	present	present	present
FBti0060538	present	present	present
FBti0060539	present	present	present
FBti0060541	present	present	present
FBti0060542	present	present	present
FBti0060543	present	present	present
FBti0060544	present	present	present
FBti0060546	present	present	present
FBti0060549	present	present	present
FBti0060552	present	present	present
FBti0060556	present	present	present
FBti0060557	present	present	present
FBti0060558	present	present	present
FBti0060559	present	present	present
FBti0060560	present	present	present
FBti0060561	present	present	present
FBti0060562	present	present	present
FBti0060565	no_data	no_data	no_data
FBti0060571	present	present	present
FBti0060572	present	present	present
FBti0060575	present	present	present
FBti0060578	present	present	present
FBti0060580	present	present	present
FBti0060584	present	present	present
FBti0060585	present	present	present
FBti0060587	present	present	present
FBti0060588	present	present	present
FBti0060591	polymorphic	polymorphic	polymorphic
FBti0060593	present	present	present
FBti0060598	present	present	present
FBti0060604	present	present	present
FBti0060609	present	present	present
FBti0060610	present	present	present
FBti0060611	present	present	present
FBti0060612	present	present	present
FBti0060614	present	present	present
FBti0060619	present	present	present
FBti0060620	present	present	present
FBti0060621	present	present	present
FBti0060630	present	present	present
FBti0060637	present	present	present
FBti0060641	present	present	present
FBti0060649	present	present	present
FBti0060650	no_data	no_data	no_data
FBti0060651	present	present	present
FBti0060652	present	present	present
FBti0060654	present	present	present
FBti0060655	present	present	present
FBti0060656	present	present	present
FBti0060657	present	present	present
FBti0060659	present	present	present
FBti0060661	present	present	present
FBti0060663	present	present	present
FBti0060664	present	present	present
FBti0060665	present	present	present
FBti0060673	present	present	present
FBti0060674	present	present	present
FBti0060675	present	present	present
FBti0060676	present	present	present
FBti0060678	present	present	present
FBti0060680	polymorphic	polymorphic	polymorphic
FBti0060681	absent	absent	no_data
FBti0060683	polymorphic	polymorphic	polymorphic
FBti0060685	present	present	present
FBti0060687	present	present	present
FBti0060698	present	present	present
FBti0060699	present	present	present
FBti0060700	present	present	present
FBti0060701	present	present	present
FBti0060702	present	present	present
FBti0060706	present	present	present
FBti0060715	polymorphic	present	present
FBti0060718	present	present	present
FBti0060722	present	present	present
FBti0060732	present	present	present
FBti0060733	no_data	no_data	no_data
FBti0060734	present	present	present
FBti0060736	present	present	present
FBti0060740	present	present	present
FBti0060741	present	present	present
FBti0060742	present	present	present
FBti0060743	present	present	present
FBti0060744	present	present	present
FBti0060746	present	present	present
FBti0060753	present	present	present
FBti0060754	present	present	present
FBti0060755	present	present	present
FBti0060756	present	present	present
FBti0060757	present	no_data	present
FBti0060758	present	present	present
FBti0060759	polymorphic	polymorphic	polymorphic
FBti0060760	present	present	present
FBti0060761	present	present	present
FBti0060762	present	present	present
FBti0060763	present	present	present
FBti0060764	present	present	present
FBti0060765	present	present	present
FBti0060766	present	present	present
FBti0060767	present	present	present
FBti0060768	present	present	present
FBti0060769	present	present	present
FBti0060770	present	present	present
FBti0060771	present	present	present
FBti0060772	present	present	present
FBti0060773	present	present	present
FBti0060774	present	present	present
FBti0060775	present	present	present
FBti0060776	present	present	present
FBti0060777	present	present	present
FBti0060778	present	present	present
FBti0060779	present	present	present
FBti0060780	present	present	present
FBti0060781	present	present	present
FBti0060782	present	present	present
FBti0060783	present	present	present
FBti0060784	present	present	present
FBti0060785	present	present	present
FBti0060786	present	present	present
FBti0060787	present	present	present
FBti0060788	present	no_data	no_data
FBti0060789	present	present	present
FBti0060790	no_data	no_data	no_data
FBti0060791	present	present	present
FBti0060792	present	present	present
FBti0060795	present	present	present
FBti0060796	present	present	present
FBti0060798	present	present	present
FBti0060799	present	present	present
FBti0060800	present	present	present
FBti0060801	present	present	present
FBti0060802	present	present	present
FBti0060803	present	present	present
FBti0060804	present	present	present
FBti0060805	present	no_data	no_data
FBti0060806	present	present	present
FBti0060807	present	present	present
FBti0060808	present	present	present
FBti0060809	present	present	present
FBti0060810	present	present	present
FBti0060811	present	present	present
FBti0060812	present	present	present
FBti0060813	present	present	present
FBti0060815	present	present	present
FBti0060816	present	present	present
FBti0060818	present	present	present
FBti0060819	present	present	present
FBti0060820	present	present	present
FBti0060821	present	present	present
FBti0060823	present	present	present
FBti0060831	present	present	present
FBti0060832	polymorphic	polymorphic	polymorphic
FBti0060833	present	present	present
FBti0060834	present	present	present
FBti0060835	present	present	present
FBti0060836	present	present	present
FBti0060837	present	present	present
FBti0060839	no_data	present	no_data
FBti0060842	present	present	present
FBti0060843	present	present	present
FBti0060844	present	present	no_data
FBti0060845	present	present	present
FBti0060848	present	present	present
FBti0060849	present	present	present
FBti0060850	present	present	present
FBti0060858	present	present	present
FBti0060861	present	present	present
FBti0060865	present	present	present
FBti0060866	present	present	present
FBti0060867	present	present	present
FBti0060872	present	present	present
FBti0060876	present	present	present
FBti0060878	present	present	present
FBti0060879	present	present	present
FBti0060884	present	no_data	present
FBti0060886	present	present	present
FBti0060887	present	present	present
FBti0060888	present	present	present
FBti0060892	present	present	present
FBti0060893	present	present	present
FBti0060895	present	present	present
FBti0060896	present	no_data	present
FBti0060897	present	present	present
FBti0060900	present	present	present
FBti0060901	present	present	present
FBti0060902	present	present	present
FBti0060903	present	present	present
FBti0060907	polymorphic	polymorphic	polymorphic
FBti0060908	present	present	present
FBti0060909	present	present	present
FBti0060911	present	present	present
FBti0060913	present	present	present
FBti0060917	present	present	present
FBti0060918	present	present	present
FBti0060922	present	present	present
FBti0060927	present	present	present
FBti0060934	present	present	present
FBti0060935	present	present	present
FBti0060936	present	present	present
FBti0060937	present	present	present
FBti0060938	present	present	present
FBti0060939	present	present	present
FBti0060940	present	present	present
FBti0060942	present	present	present
FBti0060943	present	present	present
FBti0060944	present	present	present
FBti0060946	present	present	present
FBti0060948	present	present	present
FBti0060954	present	present	present
FBti0060956	present	present	present
FBti0060958	present	present	present
FBti0060960	present	present	present
FBti0060962	present	present	present
FBti0060964	present	present	present
FBti0060965	present	present	present
FBti0060968	present	present	present
FBti0060969	present	present	present
FBti0060970	present	present	present
FBti0060971	present	present	present
FBti0060973	present	present	present
FBti0060976	present	present	present
FBti0060978	present	present	present
FBti0060979	present	present	present
FBti0060980	present	present	present
FBti0060982	present	present	present
FBti0060988	present	present	present
FBti0060991	present	present	present
FBti0060994	present	present	present
FBti0060995	present	present	present
FBti0060996	present	present	present
FBti0060997	present	present	present
FBti0060998	present	present	present
FBti0061001	present	present	present
FBti0061002	present	present	present
FBti0061003	present	present	present
FBti0061004	present	present	present
FBti0061005	present	present	present
FBti0061006	present	present	present
FBti0061008	present	present	present
FBti0061010	present	present	present
FBti0061014	present	present	present
FBti0061016	present	present	present
FBti0061017	present	present	present
FBti0061018	present	present	present
FBti0061020	present	present	present
FBti0061024	present	present	present
FBti0061025	present	present	present
FBti0061029	present	present	present
FBti0061030	present	present	present
FBti0061031	present	present	present
FBti0061036	present	present	present
FBti0061037	present	present	present
FBti0061038	present	present	present
FBti0061039	present	present	present
FBti0061041	present	present	present
FBti0061050	present	present	present
FBti0061055	present	present	present
FBti0061056	present	present	present
FBti0061057	present	present	present
FBti0061058	present	present	present
FBti0061059	present	present	present
FBti0061060	present	present	present
FBti0061061	present	present	present
FBti0061062	present	present	present
FBti0061067	present	present	present
FBti0061068	present	present	present
FBti0061069	present	present	present
FBti0061070	present	present	present
FBti0061071	present	present	present
FBti0061075	present	present	present
FBti0061076	present	present	present
FBti0061077	present	present	present
FBti0061078	present	present	present
FBti0061079	present	present	present
FBti0061080	present	present	present
FBti0061084	present	present	present
FBti0061085	present	present	present
FBti0061086	present	present	present
FBti0061087	present	present	present
FBti0061089	present	present	present
FBti0061091	present	present	present
FBti0061092	present	present	present
FBti0061093	present	present	present
FBti0061094	present	present	present
FBti0061095	present	present	present
FBti0061097	present	present	present
FBti0061102	present	present	present
FBti0061103	present	present	present
FBti0061105	present	present	present
FBti0061106	present	present	present
FBti0061107	present	present	present
FBti0061108	present	present	present
FBti0061109	present	present	present
FBti0061110	present	present	present
FBti0061111	present	present	present
FBti0061113	present	present	present
FBti0061114	present	present	present
FBti0061115	present	present	present
FBti0061119	present	present	present
FBti0061120	present	present	present
FBti0061121	present	present	present
FBti0061122	present	present	present
FBti0061123	present	present	present
FBti0061124	present	present	present
FBti0061126	present	present	present
FBti0061129	present	present	present
FBti0061132	present	present	present
FBti0061133	present	present	present
FBti0061137	present	present	present
FBti0061138	present	present	present
FBti0061140	present	present	present
FBti0061141	present	present	present
FBti0061142	polymorphic	polymorphic	polymorphic
FBti0061143	present	present	present
FBti0061144	present	present	present
FBti0061145	present	present	present
FBti0061147	present	present	present
FBti0061148	present	present	present
FBti0061150	present	present	present
FBti0061152	present	present	present
FBti0061159	present	present	present
FBti0061162	present	present	present
FBti0061163	present	present	present
FBti0061164	present	no_data	no_data
FBti0061165	present	present	present
FBti0061166	present	present	present
FBti0061167	present	present	present
FBti0061168	present	present	present
FBti0061169	present	present	present
FBti0061170	present	present	present
FBti0061171	present	present	present
FBti0061172	present	present	present
FBti0061173	present	present	present
FBti0061174	present	present	present
FBti0061178	present	present	present
FBti0061179	present	present	present
FBti0061181	present	present	present
FBti0061184	present	present	present
FBti0061185	present	present	present
FBti0061188	present	present	present
FBti0061189	present	present	present
FBti0061190	present	present	present
FBti0061191	present	present	present
FBti0061192	present	present	present
FBti0061193	present	no_data	present
FBti0061194	present	present	present
FBti0061195	present	present	present
FBti0061196	present	present	present
FBti0061197	present	present	present
FBti0061198	present	present	present
FBti0061201	present	present	present
FBti0061202	no_data	no_data	no_data
FBti0061203	present	present	present
FBti0061204	no_data	no_data	no_data
FBti0061205	present	present	present
FBti0061206	present	present	present
FBti0061207	present	present	present
FBti0061209	present	present	present
FBti0061210	present	present	present
FBti0061211	present	present	present
FBti0061212	present	present	present
FBti0061213	present	present	present
FBti0061214	present	present	present
FBti0061216	present	present	present
FBti0061219	present	present	present
FBti0061220	present	present	present
FBti0061221	no_data	present	no_data
FBti0061222	present	present	present
FBti0061223	present	present	present
FBti0061224	present	present	present
FBti0061225	present	present	present
FBti0061226	present	present	present
FBti0061227	present	present	present
FBti0061228	present	present	present
FBti0061229	present	present	present
FBti0061230	present	present	present
FBti0061231	present	present	present
FBti0061232	present	present	present
FBti0061233	present	present	present
FBti0061234	present	present	present
FBti0061235	present	present	present
FBti0061236	present	present	present
FBti0061237	present	present	present
FBti0061238	present	present	present
FBti0061239	present	present	present
FBti0061240	present	present	present
FBti0061241	present	present	present
FBti0061242	present	present	present
FBti0061243	present	present	present
FBti0061244	present	present	present
FBti0061246	present	present	present
FBti0061247	present	present	present
FBti0061248	present	present	present
FBti0061249	present	present	present
FBti0061250	present	present	present
FBti0061251	present	present	present
FBti0061252	present	present	present
FBti0061253	present	present	present
FBti0061254	present	present	present
FBti0061255	present	present	present
FBti0061256	present	present	present
FBti0061257	present	present	present
FBti0061258	present	present	present
FBti0061259	present	present	present
FBti0061260	present	present	present
FBti0061261	present	present	present
FBti0061262	present	present	present
FBti0061263	present	present	present
FBti0061264	present	present	present
FBti0061265	present	present	present
FBti0061266	present	present	present
FBti0061267	present	present	present
FBti0061268	present	present	present
FBti0061269	present	present	present
FBti0061271	present	present	present
FBti0061272	present	present	present
FBti0061273	present	present	present
FBti0061274	present	present	present
FBti0061275	present	present	present
FBti0061276	present	present	present
FBti0061277	present	present	present
FBti0061278	present	present	present
FBti0061279	present	present	present
FBti0061280	present	present	present
FBti0061281	present	present	present
FBti0061282	no_data	present	no_data
FBti0061283	present	present	present
FBti0061284	present	present	present
FBti0061285	present	present	present
FBti0061286	present	present	present
FBti0061287	present	present	present
FBti0061288	present	present	present
FBti0061289	no_data	no_data	no_data
FBti0061290	present	present	present
FBti0061291	no_data	no_data	no_data
FBti0061292	present	present	present
FBti0061293	no_data	no_data	no_data
FBti0061294	present	present	present
FBti0061295	present	present	present
FBti0061296	present	present	present
FBti0061298	polymorphic	present	present
FBti0061299	present	present	present
FBti0061300	present	present	present
FBti0061302	present	present	present
FBti0061303	polymorphic	absent	absent
FBti0061304	present	present	present
FBti0061305	present	present	present
FBti0061306	present	present	present
FBti0061307	present	present	present
FBti0061309	present	present	present
FBti0061310	present	present	present
FBti0061311	present	present	present
FBti0061313	present	present	present
FBti0061316	present	present	present
FBti0061318	present	present	present
FBti0061320	present	present	present
FBti0061321	present	present	present
FBti0061324	present	present	present
FBti0061325	present	present	present
FBti0061327	present	present	present
FBti0061330	present	present	present
FBti0061331	present	present	present
FBti0061332	present	present	present
FBti0061333	present	present	present
FBti0061334	present	present	present
FBti0061335	present	present	present
FBti0061336	present	present	present
FBti0061337	present	present	present
FBti0061338	present	present	present
FBti0061339	present	present	present
FBti0061341	present	present	present
FBti0061350	present	present	present
FBti0061351	present	present	present
FBti0061352	present	present	present
FBti0061353	present	present	present
FBti0061354	present	present	present
FBti0061355	present	present	present
FBti0061356	present	present	present
FBti0061357	present	present	present
FBti0061358	present	present	present
FBti0061360	present	present	present
FBti0061361	present	present	no_data
FBti0061362	present	no_data	present
FBti0061363	present	present	present
FBti0061364	present	present	present
FBti0061365	present	present	present
FBti0061366	present	present	present
FBti0061367	present	present	present
FBti0061368	present	present	present
FBti0061370	present	present	present
FBti0061372	present	present	present
FBti0061376	present	present	present
FBti0061378	present	present	present
FBti0061379	present	present	present
FBti0061380	present	present	present
FBti0061381	present	present	present
FBti0061382	present	present	present
FBti0061383	present	present	present
FBti0061384	present	present	present
FBti0061385	present	present	present
FBti0061386	present	present	present
FBti0061387	present	present	present
FBti0061388	present	present	present
FBti0061389	present	present	present
FBti0061390	present	present	present
FBti0061391	present	present	present
FBti0061393	present	present	present
FBti0061396	present	present	present
FBti0061399	present	present	present
FBti0061401	present	present	present
FBti0061402	present	present	present
FBti0061403	present	present	present
FBti0061404	present	present	present
FBti0061405	present	present	present
FBti0061406	polymorphic	polymorphic	polymorphic
FBti0061407	present	present	present
FBti0061408	present	present	present
FBti0061409	present	present	present
FBti0061410	present	present	present
FBti0061411	present	present	present
FBti0061412	present	present	present
FBti0061413	present	present	present
FBti0061414	polymorphic	polymorphic	polymorphic
FBti0061415	present	present	present
FBti0061416	present	present	present
FBti0061417	present	polymorphic	present
FBti0061418	present	present	present
FBti0061419	present	present	present
FBti0061420	present	present	present
FBti0061421	present	present	present
FBti0061422	present	present	present
FBti0061423	present	present	present
FBti0061424	present	present	present
FBti0061425	present	present	present
FBti0061426	present	present	present
FBti0061427	present	present	present
FBti0061428	polymorphic	polymorphic	polymorphic
FBti0061429	no_data	no_data	no_data
FBti0061431	present	present	present
FBti0061433	present	present	present
FBti0061440	present	present	present
FBti0061441	present	present	present
FBti0061442	present	present	present
FBti0061443	present	present	present
FBti0061444	present	present	present
FBti0061445	present	present	present
FBti0061446	polymorphic	polymorphic	polymorphic
FBti0061447	present	present	present
FBti0061448	present	present	present
FBti0061449	present	present	present
FBti0061450	present	present	present
FBti0061451	present	present	present
FBti0061452	present	present	present
FBti0061453	present	present	present
FBti0061454	present	present	present
FBti0061455	present	present	present
FBti0061456	present	present	present
FBti0061457	present	present	present
FBti0061458	present	present	present
FBti0061462	present	present	present
FBti0061463	present	present	present
FBti0061464	present	present	present
FBti0061465	present	present	present
FBti0061466	present	present	present
FBti0061467	present	present	present
FBti0061468	present	present	present
FBti0061469	present	present	present
FBti0061470	present	present	present
FBti0061471	present	present	present
FBti0061472	polymorphic	polymorphic	polymorphic
FBti0061473	present	present	present
FBti0061474	present	present	present
FBti0061476	present	present	present
FBti0061477	present	present	present
FBti0061482	present	present	present
FBti0061483	present	present	present
FBti0061484	present	present	present
FBti0061485	present	present	present
FBti0061486	present	present	present
FBti0061489	present	present	present
FBti0061490	present	present	present
FBti0061491	present	present	present
FBti0061492	present	present	present
FBti0061493	present	present	present
FBti0061494	present	present	present
FBti0061496	present	present	present
FBti0061497	present	present	present
FBti0061498	present	present	present
FBti0061499	present	present	present
[truncated: 1,852 more rows]

## Sheet: B) Enrichment estimations of DE
Table S4C.Enrichment estimation of DEGs nearby TEs across strains, after T-lex 3 estimation (for SE-Sto, RAL-375 and RAL-177) of TE insertions for each strain individually
strain	# genes nearby TEs	% genome	TOTAL DEGs	TOTAL DEGs with TEs	% TOTAL DEGS with TEs	p-value
SE-Sto	1612	9.181	153	16	10.4575	0.621724
RAL-375	1586	9.03292	694	74	10.6628	0.184229
RAL-177	1571	8.94749	2659	304	11.4329	0.000199
iso-1	2150	12.2451	2778	400	14.3988	0.005294

## Sheet: C) Candidate TEs information
Table S4C.Summary of genotyping results for the candidate TEs and closest gene expression pattern among the four strains analysed. NA: Not differentially expressed; DOWN: Down-regulated; UP: Up-regulated
			SE-Sto		RAL-375		RAL-177		iso-1
TE	Closest gene	FlyBase ID	T-lex result	Closest gene expression	T-lex result	Closest gene expression	T-lex result	Closest gene expression	T-lex result	Closest gene expression
FBti0015567	Fs(2)Ket	FBgn0262743	no_data	DOWN	no_data	NA	no_data	NA	present	UP
FBti0019082	CR6900	FBgn0030958	present	NA	present	NA	present	NA	present	DOWN
FBti0019170	kuz	FBgn0259984	no_data	NA	no_data	NA	no_data	UP	present	UP
FBti0019372	rdx	FBgn0264493	polymorphic	DOWN	absent	NA	absent	NA	present	UP
FBti0020015	LysS	FBgn0004430	no_data	NA	no_data	NA	no_data	UP	present	NA
FBti0020137	CG5589	FBgn0036754	absent	NA	absent	NA	absent	NA	present	UP
FBti0020329	Mrp4	FBgn0263316	present	NA	present	NA	present	NA	present	DOWN
FBti0061088	Ag5r2	FBgn0020508	present	NA	present	down	present	NA	present	down
FBti0062283	Arpc3B	FBgn0065032	present	NA	present	NA	present	NA	present	DOWN
FBti0062779	La	FBgn0011638	present	NA	present	NA	present	NA	present	UP
FBti0064264	Holn1	FBgn0032250	present	NA	present	NA	present	UP	present	NA
