# Supplementary material for: Transposable elements contribute to the genomic response to insecticides in Drosophila melanogaster
Source: Philos Trans R Soc Lond B Biol Sci. 2020 Feb 10;375(1795):20190341. doi: 10.1098/rstb.2019.0341 (PMC7061994; doi:10.1098/rstb.2019.0341)
Supplement: Table S6. TE family expression analysis [file rstb20190341supp7.xlsx]

## Sheet: A) DE-TEs
Table S6. TE family expression analysis
A. Expression values from DEseq2 with a FC higher of 3. The fold change threshold was stablished based on distribution ranges.
TE Class	TE family	SE-Sto	RAL-375	RAL-177	iso-1
LTR	micropia		-7.76597	-7.04408	-8.89153
LTR	chimpo				-4.03677
LTR	HMS-Beagle2		-1.96913		-3.9326
LTR	Idefix		-1.99	-2.19614	-3.85666
LTR	gypsy2		-1.6709	-1.80176	-3.3749
DNA	hopper				-3.14905
LINE	Juan				-2.48961
LTR	Transpac				-2.34579
LTR	rooA				-2.28186
LTR	gypsy3				-2.1308
LTR	flea		-1.77842	-1.98315	-2.04603
LINE	BS		-2.26269		-1.91427
LTR	Max-element			-1.88203	-1.80824
DNA	1360				-1.79249
LTR	accord		2.80599		-1.67236
LTR	Quasimodo				-1.64139
LINE	R1-2				-1.62951
LINE	G2				1.64528
LTR	412		1.76105		1.76659
LTR	gypsy6				1.90302
LTR	frogger				2.03535
LTR	gtwin				2.33141
LTR	17.6				2.38712
LTR	Burdock				2.59667
DNA	transib5			3.15435	2.71411
DNA	Bari2				2.88391
LTR	Xanthias				2.9143
LTR	copia		2.86301		3.128
LTR	diver				3.12816
LTR	aurora			2.45109	3.18947
LTR	HMS-Beagle				3.3819
LTR	mdg3		-2.5562		3.82724
LINE	Cr1a				3.89068
LTR	Tirant				7.71874
LINE	TART-A		-2.14503	-3.67901
LINE	F-element		-2.03766	-2.80644
LINE	TART-B			-2.61764
LINE	HeT-A			-1.61485
LINE	jockey2			1.75237
LTR	3S18		-3.01145	1.77813
LTR	opus			2.0037
LINE	Porto1			2.05071
LTR	gypsy			2.22271
LTR	diver2			2.32188
LTR	Circe			2.67584
DNA	transib1		-2.47303
DNA	pogo		-1.87008
LTR	gypsy8		-1.83667
LINE	Rt1a		-1.671
LINE	I-element		1.97004

## Sheet: B) TE copies nearby DEGs
Table S6B. Number of TE copies in the genome nearby DEGs either up or down-reglated genes. Also TE copy information nearby hub genes is shown.
TE Class	TE family	N TE copies in genome	N TE copies nearby genes	N TE copies nearby up-regulated genes	N TE copies nearby down-regulated genes	Hub genes nearby
DNA	1360	303	192	49	1	3
LTR	roo	136	110	25	2	2
LINE	Cr1a	152	89	25	0	0
LTR	gypsy8	56	27	17	0	0
LINE	Doc	68	51	16	0	2
LTR	diver2	47	24	12	0	0
DNA	FB	60	52	10	0	2
DNA	S-element	65	47	10	1	1
DNA	pogo	48	39	9	0	1
LTR	flea	29	20	9	0	0
LTR	invader1	45	13	9	0	0
LINE	jockey	96	62	8	0	1
DNA	H	59	33	8	0	0
LTR	Idefix	17	12	8	0	0
LTR	opus	31	17	8	0	0
LTR	copia	35	21	7	0	0
LINE	F-element	70	46	7	0	0
LINE	jockey2	28	16	7	0	0
LTR	mdg1	40	30	7	0	0
DNA	Tc3	19	16	7	0	0
LTR	297	80	56	6	0	1
LTR	gypsy12	50	19	6	0	1
LINE	Rt1b	58	29	6	1	1
LINE	X-element	55	31	6	0	1
LINE	G4	28	17	6	0	0
DNA	HB	60	46	6	0	0
LTR	Max-element	21	10	6	0	0
LTR	Tirant	25	22	5	2	1
LTR	17,6	20	13	5	0	0
LTR	HMS-Beagle	23	11	5	1	0
DNA	mariner2	23	17	5	0	0
LINE	R1A1-element	26	11	5	0	0
LTR	Stalker4	37	23	5	0	0
DNA	Tc1-2	24	21	5	0	0
LTR	412	37	27	4	0	2
LTR	Burdock	22	17	4	0	1
LINE	G5	25	12	4	0	1
LTR	3S18	16	7	4	0	0
DNA	Bari1	6	5	4	0	0
LTR	blood	25	16	4	0	0
LTR	gypsy10	7	3	4	0	0
LINE	I-element	38	27	4	0	0
DNA	S2	14	10	4	0	0
LTR	mdg3	21	12	3	1	1
LTR	ninja-Dsim-like	17	6	3	0	1
LTR	1731	13	6	3	0	0
LINE	baggins	34	7	3	0	0
LTR	diver	11	7	3	0	0
LINE	G2	21	10	3	0	0
LTR	rooA	17	9	3	0	0
DNA	transib3	13	6	3	0	0
LTR	ZAM	4	3	3	0	0
LTR	accord	3	2	2	0	0
LINE	Doc2	7	5	2	1	0
LINE	Doc4	7	6	2	0	0
LINE	Fw2	9	8	2	0	0
LINE	G5A	27	21	2	0	0
LINE	G6	10	4	2	0	0
LTR	gtwin	19	5	2	1	0
LTR	gypsy	17	8	2	0	0
LTR	gypsy4	15	6	2	0	0
LTR	gypsy9	10	5	2	0	0
LINE	HeT-A	26	6	2	0	0
LTR	invader3	33	8	2	0	0
LTR	invader4	32	5	2	0	0
LINE	Juan	11	9	2	0	0
LINE	Porto1	7	5	2	0	0
LINE	Rt1a	25	11	2	0	0
LINE	TART-A	10	4	2	0	0
DNA	Tc1	26	20	2	0	0
LTR	Tom1	4	2	2	0	0
LINE	BS	43	33	1	0	1
DNA	Bari2	5	4	1	0	0
LINE	BS3	29	11	1	0	0
LINE	Doc3	21	8	1	0	0
LINE	G3	7	2	1	0	0
LINE	G7	4	4	1	0	0
LTR	gypsy2	12	6	1	0	0
LTR	gypsy3	15	5	1	0	0
LTR	gypsy6	15	7	1	0	0
DNA	hopper	24	14	1	0	0
DNA	hopper2	14	7	1	0	0
LTR	invader2	19	5	1	0	0
LINE	Q-element	5	4	1	0	0
LTR	Quasimodo	29	19	1	0	0
LINE	Rt1c	33	21	1	0	0
LTR	Stalker	18	10	1	0	0
LTR	Stalker2	16	10	1	0	0
LTR	Tabor	9	5	1	0	0
DNA	transib2	24	12	1	0	0
LTR	Transpac	6	6	1	0	0
DNA	INE-1	2234	1713	0	0	14
LTR	accord2	7	2	0	0	0
LTR	aurora	1	0	0	0	0
LINE	BS4	1	0	0	0	0
LTR	chimpo		0	0	0	0
LTR	Circe	5	0	0	0	0
LTR	Dm88	31	7	0	0	0
LTR	frogger	2	1	0	0	0
LINE	Fw3	7	5	0	0	0
LINE	G-element	17	6	0	0	0
LTR	GATE	18	8	0	0	0
LTR	gypsy11	5	2	0	0	0
LTR	gypsy5	10	6	0	0	0
LTR	gypsy7	4	2	0	0	0
LINE	Helena	9	7	0	0	0
LINE	HeT-Tag	23	0	0	0	0
LTR	HMS-Beagle2	12	5	0	0	0
LTR	invader5	3	2	0	0	0
LTR	invader6	8	1	0	0	0
LINE	Ivk	11	7	0	0	0
DNA	looper1	4	2	0	0	0
LTR	McClintock	8	4	0	0	0
LTR	micropia	13	3	0	0	0
DNA	NOF	8	5	0	0	0
LINE	R1-2	2	2	0	0	0
LTR	rover	7	3	0	0	0
LTR	springer	24	9	0	0	0
LTR	Stalker3	1	0	0	0	0
LINE	TART-B	3	1	0	0	0
LINE	TART-C	1	0	0	0	0
DNA	transib1	3	0	0	0	0
DNA	transib4	8	5	0	0	0
DNA	transib5		0	0	0	0
LTR	Xanthias	1	0	0	0	0
LTR	Y	4	2	0	0	0
			3576	456	11

## Sheet: C) Seong 2017 comparison
Table S6C. TE expression analysis using transcriptomic dataset from Seong et al 2017
TE Class	TE family	RAL-375	RAL-177	iso-1	Seong et al 2017
DNA	1360			-1.79249
DNA	Bari2			2.88391	-1.57618
DNA	hopper			-3.14905	-2.38558
DNA	pogo	-1.87008			-3.28639
DNA	transib1	-2.47303			1.21088
DNA	transib5		3.15435	2.71411	-1.02375
DNA	H				-1.22844
LINE	BS	-2.26269		-1.91427
LINE	Cr1a			3.89068	1.56876
LINE	F-element	-2.03766	-2.80644
LINE	G2			1.64528
LINE	HeT-A		-1.61485
LINE	I-element	1.97004
LINE	jockey2		1.75237
LINE	Juan			-2.48961	1.50033
LINE	Porto1		2.05071
LINE	R1-2			-1.62951
LINE	Rt1a	-1.671
LINE	TART-A	-2.14503	-3.67901
LINE	TART-B		-2.61764
LINE	Helena				-1.08971
LTR	17.6			2.38712	3.55128
LTR	412	1.76105		1.76659
LTR	3S18	-3.01145	1.77813
LTR	accord	2.80599		-1.67236	-1.37257
LTR	accord2				-3.79312
LTR	aurora		2.45109	3.18947
LTR	Burdock			2.59667
LTR	chimpo			-4.03677
LTR	Circe		2.67584
LTR	copia	2.86301		3.128	2.2206
LTR	diver			3.12816
LTR	diver2		2.32188		-1.71458
LTR	flea	-1.77842	-1.98315	-2.04603
LTR	frogger			2.03535
LTR	gtwin			2.33141	-1.90847
LTR	gypsy		2.22271		-1.69756
LTR	gypsy2	-1.6709	-1.80176	-3.3749	1.17865
LTR	gypsy9				-1.01435
LTR	gypsy16				-1.00633
LTR	gypsy3			-2.1308	1.03537
LTR	gypsy6			1.90302	2.04777
LTR	gypsy8	-1.83667
LTR	HMS-Beagle			3.3819
LTR	HMS-Beagle2	-1.96913		-3.9326	-2.62777
LTR	Idefix	-1.99	-2.19614	-3.85666
LTR	Max-element		-1.88203	-1.80824
LTR	mdg3	-2.5562		3.82724	1.72858
LTR	micropia	-7.76597	-7.04408	-8.89153	1.70867
LTR	opus		2.0037		1.59814
LTR	Quasimodo			-1.64139
LTR	rooA			-2.28186	1.40076
LTR	Tirant			7.71874	-1.76754
LTR	Transpac			-2.34579	1.11468
LTR	Xanthias			2.9143	2.01068
LTR	ZAM				-1.26123
LTR	rover				-2.19748
LTR	Stalker2				-1.98133
LTR	Tabor				-1.24757
LTR	springer				1.18376
LTR	invader5				1.74901
LTR	1731				-1.13477
